# Supplementary material for: Annotating long intergenic non-coding RNAs under artificial selection during chicken domestication
Source: BMC Evol Biol. 2017 Aug 15;17:192. doi: 10.1186/s12862-017-1036-6 (PMC5558714; doi:10.1186/s12862-017-1036-6)
Supplement: Supplementary file 1 — Sample information of 821 transcriptomes. (XLSX 83 kb) [file 12862_2017_1036_MOESM1_ESM.xlsx]

## Sheet: sheet1
Sample information of 821 transcriptomes
Study Accession and Title	Experiment	Run	SampleName	Tissue or conditions	line_s or getype_s	avgLength	size_MB	Sex	age_s	LibraryLayout	InsertSize	InsertDev	Model
DRP000595 Whole transcriptome identification of turtle [1]	DRX001555	DRR002108	Primitive streak	mRNAseq of chicken at stage Primitive streak (biological replicate 1)		100	1372			SINGLE, nonstrand-specific			Illumina HiSeq 2000
DRP000595 Whole transcriptome identification of turtle [1]	DRX001556	DRR002109	Primitive streak	mRNAseq of chicken at stage Primitive streak (biological replicate 2)		100	1424			SINGLE, nonstrand-specific			Illumina HiSeq 2000
DRP000595 Whole transcriptome identification of turtle [1]	DRX001557	DRR002110	HH6	mRNAseq of chicken at stage HH6 (biological replicate 1)		100	2179			SINGLE, nonstrand-specific			Illumina HiSeq 2000
DRP000595 Whole transcriptome identification of turtle [1]	DRX001558	DRR002111	HH6	mRNAseq of chicken at stage HH6 (biological replicate 2)		100	1398			SINGLE, nonstrand-specific			Illumina HiSeq 2000
DRP000595 Whole transcriptome identification of turtle [1]	DRX001559	DRR002112	HH11	mRNAseq of chicken at stage HH11 (biological replicate 1)		100	2195			SINGLE, nonstrand-specific			Illumina HiSeq 2000
DRP000595 Whole transcriptome identification of turtle [1]	DRX001560	DRR002113	HH11	mRNAseq of chicken at stage HH11 (biological replicate 2)		100	1340			SINGLE, nonstrand-specific			Illumina HiSeq 2000
DRP000595 Whole transcriptome identification of turtle [1]	DRX001561	DRR002114	HH14	mRNAseq of chicken at stage HH14 (biological replicate 1)		100	2214			SINGLE, nonstrand-specific			Illumina HiSeq 2000
DRP000595 Whole transcriptome identification of turtle [1]	DRX001562	DRR002115	HH14	mRNAseq of chicken at stage HH14 (biological replicate 2)		100	2105			SINGLE, nonstrand-specific			Illumina HiSeq 2000
DRP000595 Whole transcriptome identification of turtle [1]	DRX001563	DRR002116	HH16	mRNAseq of chicken at stage HH16 (biological replicate 1)		100	2217			SINGLE, nonstrand-specific			Illumina HiSeq 2000
DRP000595 Whole transcriptome identification of turtle [1]	DRX001564	DRR002117	HH16	mRNAseq of chicken at stage HH16 (biological replicate 2)		100	2146			SINGLE, nonstrand-specific			Illumina HiSeq 2000
DRP000595 Whole transcriptome identification of turtle [1]	DRX001565	DRR002118	HH19	mRNAseq of chicken at stage HH19 (biological replicate 1)		100	2140			SINGLE, nonstrand-specific			Illumina HiSeq 2000
DRP000595 Whole transcriptome identification of turtle [1]	DRX001566	DRR002119	HH19	mRNAseq of chicken at stage HH19 (biological replicate 2)		100	2160			SINGLE, nonstrand-specific			Illumina HiSeq 2000
DRP000595 Whole transcriptome identification of turtle [1]	DRX001567	DRR002120	HH28	mRNAseq of chicken at stage HH28 (biological replicate 1)		100	1502			SINGLE, nonstrand-specific			Illumina HiSeq 2000
DRP000595 Whole transcriptome identification of turtle [1]	DRX001568	DRR002121	HH28	mRNAseq of chicken at stage HH28 (biological replicate 2)		100	1471			SINGLE, nonstrand-specific			Illumina HiSeq 2000
DRP000595 Whole transcriptome identification of turtle [1]	DRX001569	DRR002122	HH38	mRNAseq of chicken at stage HH38 (biological replicate 1)		100	2205			SINGLE, nonstrand-specific			Illumina HiSeq 2000
DRP000595 Whole transcriptome identification of turtle [1]	DRX001570	DRR002123	HH38	mRNAseq of chicken at stage HH38 (biological replicate 2)		100	2158			SINGLE, nonstrand-specific			Illumina HiSeq 2000
ERP002208 RNA-Seq of G. gallus mRNA-seq from cell line macrophages and embryonic fibroblasts	ERX202079	ERR227420	embryonic fibroblast	embryonic fibroblast(primary derived)			1380.62			PAIRED			Illumina Genome Analyzer IIx
ERP002208 RNA-Seq of G. gallus mRNA-seq from cell line macrophages and embryonic fibroblasts	ERX202080	ERR227421	macrophage(HD11)	macrophage(HD11)			1394.22			PAIRED			Illumina Genome Analyzer IIx
ERP003988 Chickspress	ERX321396	ERR348579	adult_lung_male	E-MTAB-1778:lung_male		200	6437	male	adult(20 month)	PAIRED	300	30	Illumina HiSeq 2000
ERP003988 Chickspress	ERX321397	ERR348564	adult_adipose_female	E-MTAB-1778:adipose_female		200	6897	female	adult(20 month)	PAIRED	300	30	Illumina HiSeq 2000
ERP003988 Chickspress	ERX321398	ERR348565	adult_proventriculus_male	E-MTAB-1778:proventriculus_male		200	7487	male	adult(20 month)	PAIRED	300	30	Illumina HiSeq 2000
ERP003988 Chickspress	ERX321400	ERR348581	adult_sciatic-nerve_female	E-MTAB-1778:sciatic-nerve_female		200	4024	female	adult(20 month)	PAIRED	300	30	Illumina HiSeq 2000
ERP003988 Chickspress	ERX321401	ERR348582	adult_lung_female	E-MTAB-1778:lung_female		200	5510	female	adult(20 month)	PAIRED	300	30	Illumina HiSeq 2000
ERP003988 Chickspress	ERX321402	ERR348572	adult_cerebrum_male	E-MTAB-1778:cerebrum_male		200	3870	male	adult(20 month)	PAIRED	300	30	Illumina HiSeq 2000
ERP003988 Chickspress	ERX321403	ERR348571	adult_ovary	E-MTAB-1778:ovary		200	5818	female	adult(20 month)	PAIRED	300	30	Illumina HiSeq 2000
ERP003988 Chickspress	ERX321404	ERR348568	adult_spleen_female	E-MTAB-1778:spleen_female		200	8822	female	adult(20 month)	PAIRED	300	30	Illumina HiSeq 2000
ERP003988 Chickspress	ERX321405	ERR348584	adult_cerebellum_female	E-MTAB-1778:cerebellum_female		200	9168	female	adult(20 month)	PAIRED	300	30	Illumina HiSeq 2000
ERP003988 Chickspress	ERX321406	ERR348566	adult_cerebrum_female	E-MTAB-1778:cerebrum_female		200	4070	female	adult(20 month)	PAIRED	300	30	Illumina HiSeq 2000
ERP003988 Chickspress	ERX321407	ERR348575	adult_hypothalamus_male	E-MTAB-1778:hypothalamus_male		200	11751	male	adult(20 month)	PAIRED	300	30	Illumina HiSeq 2000
ERP003988 Chickspress	ERX321408	ERR348560	adult_breast-muscle_female	E-MTAB-1778:breast-muscle_female		200	9793	female	adult(20 month)	PAIRED	300	30	Illumina HiSeq 2000
ERP003988 Chickspress	ERX321409	ERR348586	adult_liver_male	E-MTAB-1778:liver_male		200	6132	male	adult(20 month)	PAIRED	300	30	Illumina HiSeq 2000
ERP003988 Chickspress	ERX321410	ERR348562	adult_proventriculus_female	E-MTAB-1778:proventriculus_female		200	8955	female	adult(20 month)	PAIRED	300	30	Illumina HiSeq 2000
ERP003988 Chickspress	ERX321411	ERR348561	adult_kidney_male	E-MTAB-1778:kidney_male		200	9370	male	adult(20 month)	PAIRED	300	30	Illumina HiSeq 2000
ERP003988 Chickspress	ERX321412	ERR348578	adult_breast-muscle_male	E-MTAB-1778:breast-muscle_male		200	8643	male	adult(20 month)	PAIRED	300	30	Illumina HiSeq 2000
ERP003988 Chickspress	ERX321413	ERR348567	adult_adipose_male	E-MTAB-1778:adipose_male		200	7258	male	adult(20 month)	PAIRED	300	30	Illumina HiSeq 2000
ERP003988 Chickspress	ERX321414	ERR348576	adult_adrenal-gland_male	E-MTAB-1778:adrenal-gland_male		200	16558	male	adult(20 month)	PAIRED	300	30	Illumina HiSeq 2000
ERP003988 Chickspress	ERX321415	ERR348574	adult_kidney_female	E-MTAB-1778:kidney_female		200	19120	female	adult(20 month)	PAIRED	300	30	Illumina HiSeq 2000
ERP003988 Chickspress	ERX321416	ERR348570	adult_hypothalamus_female	E-MTAB-1778:hypothalamus_female		200	11525	female	adult(20 month)	PAIRED	300	30	Illumina HiSeq 2000
ERP003988 Chickspress	ERX321417	ERR348573	adult_liver_female	E-MTAB-1778:liver_female		200	6632	female	adult(20 month)	PAIRED	300	30	Illumina HiSeq 2000
ERP003988 Chickspress	ERX321418	ERR348569	adult_heart_female	E-MTAB-1778:heart_female		200	7887	female	adult(20 month)	PAIRED	300	30	Illumina HiSeq 2000
ERP003988 Chickspress	ERX321419	ERR348585	adult_spleen_male	E-MTAB-1778:spleen_male		200	7819	male	adult(20 month)	PAIRED	300	30	Illumina HiSeq 2000
ERP003988 Chickspress	ERX321420	ERR348563	adult_cerebellum_male	E-MTAB-1778:cerebellum_male		200	9343	male	adult(20 month)	PAIRED	300	30	Illumina HiSeq 2000
ERP003988 Chickspress	ERX321421	ERR348583	adult_heart_male	E-MTAB-1778:heart_male		200	7154	male	adult(20 month)	PAIRED	300	30	Illumina HiSeq 2000
ERP003988 Chickspress	ERX321422	ERR348577	adult_sciatic-nerve_male	E-MTAB-1778:sciatic-nerve_male		200	13955	male	adult(20 month)	PAIRED	300	30	Illumina HiSeq 2000
ERP005358 Chick intermediate neural explants	ERX428278	ERR461939	neural plate intermediate region	intermediate region of the neural plate		110	2888		HH stage 9 embryo	PAIRED	260		Illumina HiSeq 2000
ERP005358 Chick intermediate neural explants	ERX428279	ERR461938	neural plate intermediate region	intermediate region of the neural plate		110	1836		HH stage 9 embryo	PAIRED	260		Illumina HiSeq 2000
ERP005358 Chick intermediate neural explants	ERX428280	ERR461937	neural plate intermediate region	intermediate region of the neural plate		110	4100		HH stage 9 embryo	PAIRED	260		Illumina HiSeq 2000
ERP006370 RNA-seq of H3.3 knockout and wild type chicken DT40 cells	ERX524892	ERR565906	B-lymphocyte	h3.3a-/-, h3.3b-/-		49	1413		lymphocyte of B lineage(DT40)	SINGLE			Illumina HiSeq 2000
ERP006370 RNA-seq of H3.3 knockout and wild type chicken DT40 cells	ERX524893	ERR565907	B-lymphocyte	h3.3a-/-, h3.3b-/-		49	1372		lymphocyte of B lineage(DT40)	SINGLE			Illumina HiSeq 2000
ERP006370 RNA-seq of H3.3 knockout and wild type chicken DT40 cells	ERX524894	ERR565903	B-lymphocyte	wild type genotype		49	1495		lymphocyte of B lineage(DT40)	SINGLE			Illumina HiSeq 2000
ERP006370 RNA-seq of H3.3 knockout and wild type chicken DT40 cells	ERX524895	ERR565905	B-lymphocyte	wild type genotype		49	1237		lymphocyte of B lineage(DT40)	SINGLE			Illumina HiSeq 2000
ERP006370 RNA-seq of H3.3 knockout and wild type chicken DT40 cells	ERX524896	ERR565904	B-lymphocyte	wild type genotype		49	1435		lymphocyte of B lineage(DT40)	SINGLE			Illumina HiSeq 2000
ERP006370 RNA-seq of H3.3 knockout and wild type chicken DT40 cells	ERX524897	ERR565908	B-lymphocyte	h3.3a-/-, h3.3b-/-		49	1222		lymphocyte of B lineage(DT40)	SINGLE			Illumina HiSeq 2000
ERP006421 Chicken Tibial Bone	ERX528549	ERR569581	70w mid shaft tibial bone with marrow	70 week old mid shaft tibial bone (including marrow) of white leghorn(wild type genotype)		200	1309	female		PAIRED	279		Illumina HiSeq 2000
ERP006421 Chicken Tibial Bone	ERX528550	ERR569560	70w mid shaft tibial bone with marrow	70 week old mid shaft tibial bone (including marrow) of white leghorn(wild type genotype)		200	1097	female		PAIRED	279		Illumina HiSeq 2000
ERP006421 Chicken Tibial Bone	ERX528551	ERR569568	70w mid shaft tibial bone with marrow	70 week old mid shaft tibial bone (including marrow) of white leghorn(wild type genotype)		200	1128	female		PAIRED	279		Illumina HiSeq 2000
ERP006421 Chicken Tibial Bone	ERX528552	ERR569570	70w mid shaft tibial bone with marrow	70 week old mid shaft tibial bone (including marrow) of white leghorn(wild type genotype)		200	841	female		PAIRED	279		Illumina HiSeq 2000
ERP006421 Chicken Tibial Bone	ERX528553	ERR569578	70w mid shaft tibial bone with marrow	70 week old mid shaft tibial bone (including marrow) of white leghorn(wild type genotype)		200	1265	female		PAIRED	279		Illumina HiSeq 2000
ERP006421 Chicken Tibial Bone	ERX528554	ERR569574	70w mid shaft tibial bone with marrow	70 week old mid shaft tibial bone (including marrow) of white leghorn(wild type genotype)		200	820	female		PAIRED	279		Illumina HiSeq 2000
ERP006421 Chicken Tibial Bone	ERX528555	ERR569583	70w mid shaft tibial bone with marrow	70 week old mid shaft tibial bone (including marrow) of white leghorn(wild type genotype)		200	1004	female		PAIRED	279		Illumina HiSeq 2000
ERP006421 Chicken Tibial Bone	ERX528556	ERR569573	70w mid shaft tibial bone with marrow	70 week old mid shaft tibial bone (including marrow) of white leghorn(wild type genotype)		200	1076	female		PAIRED	279		Illumina HiSeq 2000
ERP006421 Chicken Tibial Bone	ERX528557	ERR569576	70w mid shaft tibial bone with marrow	70 week old mid shaft tibial bone (including marrow) of white leghorn(wild type genotype)		200	1123	female		PAIRED	279		Illumina HiSeq 2000
ERP006421 Chicken Tibial Bone	ERX528558	ERR569563	70w mid shaft tibial bone with marrow	70 week old mid shaft tibial bone (including marrow) of white leghorn(wild type genotype)		200	1018	female		PAIRED	279		Illumina HiSeq 2000
ERP006421 Chicken Tibial Bone	ERX528559	ERR569572	70w mid shaft tibial bone with marrow	70 week old mid shaft tibial bone (including marrow) of white leghorn(wild type genotype)		200	861	female		PAIRED	279		Illumina HiSeq 2000
ERP006421 Chicken Tibial Bone	ERX528560	ERR569566	70w mid shaft tibial bone with marrow	70 week old mid shaft tibial bone (including marrow) of white leghorn(wild type genotype)		200	1059	female		PAIRED	279		Illumina HiSeq 2000
ERP006421 Chicken Tibial Bone	ERX528561	ERR569565	70w mid shaft tibial bone with marrow	70 week old mid shaft tibial bone (including marrow) of white leghorn(wild type genotype)		200	998	female		PAIRED	279		Illumina HiSeq 2000
ERP006421 Chicken Tibial Bone	ERX528562	ERR569571	70w mid shaft tibial bone with marrow	70 week old mid shaft tibial bone (including marrow) of white leghorn(wild type genotype)		200	1145	female		PAIRED	279		Illumina HiSeq 2000
ERP006421 Chicken Tibial Bone	ERX528563	ERR569569	70w mid shaft tibial bone with marrow	70 week old mid shaft tibial bone (including marrow) of white leghorn(wild type genotype)		200	1069	female		PAIRED	279		Illumina HiSeq 2000
ERP006421 Chicken Tibial Bone	ERX528564	ERR569579	70w mid shaft tibial bone with marrow	70 week old mid shaft tibial bone (including marrow) of white leghorn(wild type genotype)		200	994	female		PAIRED	279		Illumina HiSeq 2000
ERP006421 Chicken Tibial Bone	ERX528565	ERR569567	70w mid shaft tibial bone with marrow	70 week old mid shaft tibial bone (including marrow) of white leghorn(wild type genotype)		200	1027	female		PAIRED	279		Illumina HiSeq 2000
ERP006421 Chicken Tibial Bone	ERX528566	ERR569582	70w mid shaft tibial bone with marrow	70 week old mid shaft tibial bone (including marrow) of white leghorn(wild type genotype)		200	1236	female		PAIRED	279		Illumina HiSeq 2000
ERP006421 Chicken Tibial Bone	ERX528567	ERR569561	70w mid shaft tibial bone with marrow	70 week old mid shaft tibial bone (including marrow) of white leghorn(wild type genotype)		200	1194	female		PAIRED	279		Illumina HiSeq 2000
ERP006421 Chicken Tibial Bone	ERX528568	ERR569580	70w mid shaft tibial bone with marrow	70 week old mid shaft tibial bone (including marrow) of white leghorn(wild type genotype)		200	1019	female		PAIRED	279		Illumina HiSeq 2000
ERP006421 Chicken Tibial Bone	ERX528569	ERR569575	70w mid shaft tibial bone with marrow	70 week old mid shaft tibial bone (including marrow) of white leghorn(wild type genotype)		200	1076	female		PAIRED	279		Illumina HiSeq 2000
ERP006421 Chicken Tibial Bone	ERX528570	ERR569562	70w mid shaft tibial bone with marrow	70 week old mid shaft tibial bone (including marrow) of white leghorn(wild type genotype)		200	1167	female		PAIRED	279		Illumina HiSeq 2000
ERP006421 Chicken Tibial Bone	ERX528571	ERR569564	70w mid shaft tibial bone with marrow	70 week old mid shaft tibial bone (including marrow) of white leghorn(wild type genotype)		200	1102	female		PAIRED	279		Illumina HiSeq 2000
ERP006421 Chicken Tibial Bone	ERX528572	ERR569577	70w mid shaft tibial bone with marrow	70 week old mid shaft tibial bone (including marrow) of white leghorn(wild type genotype)		200	1153	female		PAIRED	279		Illumina HiSeq 2000
ERP006921 Analysis of the host response of chickens infected with Infectious Bursal Disease Virus (IBDV)	ERX554438	ERR597479	IBDV_spleen	4 day(spleen)(IBDV)		36	551			SINGLE			Illumina Genome Analyzer IIx
ERP006921 Analysis of the host response of chickens infected with Infectious Bursal Disease Virus (IBDV)	ERX554439	ERR597476	IBDV_spleen	4 day(spleen)(IBDV)		36	476			SINGLE			Illumina Genome Analyzer IIx
ERP006921 Analysis of the host response of chickens infected with Infectious Bursal Disease Virus (IBDV)	ERX554440	ERR597477	none_spleen	4 day(spleen)(none)		36	514			SINGLE			Illumina Genome Analyzer IIx
ERP006921 Analysis of the host response of chickens infected with Infectious Bursal Disease Virus (IBDV)	ERX554441	ERR597478	IBDV_spleen	4 day(spleen)(IBDV)		36	525			SINGLE			Illumina Genome Analyzer IIx
ERP006921 Analysis of the host response of chickens infected with Infectious Bursal Disease Virus (IBDV)	ERX554442	ERR597480	none_spleen	4 day(spleen)(none)		36	686			SINGLE			Illumina Genome Analyzer IIx
ERP006921 Analysis of the host response of chickens infected with Infectious Bursal Disease Virus (IBDV)	ERX554443	ERR597475	none_spleen	4 day(spleen)(none)		36	622			SINGLE			Illumina Genome Analyzer IIx
ERP007205 Sequencing of LPS-stimulated immune cells from chicken	ERX609202	ERR652853	heterophil	E-MTAB-2996:Kaiser_heterophil_LPS		200	1148			PAIRED	360	6.7	Illumina HiSeq 2500
ERP007205 Sequencing of LPS-stimulated immune cells from chicken	ERX609203	ERR652848	macrophage	E-MTAB-2996:Kaiser_macrophage_control		200	1040			PAIRED	360	6.7	Illumina HiSeq 2500
ERP007205 Sequencing of LPS-stimulated immune cells from chicken	ERX609204	ERR652852	dendritic	E-MTAB-2996:Kaiser_dendritic_LPS		200	994			PAIRED	360	6.7	Illumina HiSeq 2500
ERP007205 Sequencing of LPS-stimulated immune cells from chicken	ERX609205	ERR652851	macrophage	E-MTAB-2996:Kaiser_macrophage_LPS		200	1245			PAIRED	360	6.7	Illumina HiSeq 2500
ERP007205 Sequencing of LPS-stimulated immune cells from chicken	ERX609206	ERR652850	heterophil	E-MTAB-2996:Kaiser_heterophil_control		200	1373			PAIRED	360	6.7	Illumina HiSeq 2500
ERP007205 Sequencing of LPS-stimulated immune cells from chicken	ERX609207	ERR652849	dendritic	E-MTAB-2996:Kaiser_dendritic_control		200	1219			PAIRED	360	6.7	Illumina HiSeq 2500
ERP008593 Comparative RNAseq analysis of CSF1-stimulated chicken bone marrow-derived macrophages and embryonic RNA	ERX620930	ERR664972	bone marrow macrophage	bone marrow macrophage		202	5294			PAIRED	195	2.31	Illumina HiSeq 2000
ERP008593 Comparative RNAseq analysis of CSF1-stimulated chicken bone marrow-derived macrophages and embryonic RNA	ERX620931	ERR664974	embryonic cell	embryonic cell		202	10503			PAIRED	192	2.31	Illumina HiSeq 2000
ERP008593 Comparative RNAseq analysis of CSF1-stimulated chicken bone marrow-derived macrophages and embryonic RNA	ERX620932	ERR664975	bone marrow macrophage	bone marrow macrophage		202	9099			PAIRED	189	2.31	Illumina HiSeq 2000
ERP008593 Comparative RNAseq analysis of CSF1-stimulated chicken bone marrow-derived macrophages and embryonic RNA	ERX620933	ERR664973	DF-1 cell	DF-1 cell		202	6628			PAIRED	193	2.31	Illumina HiSeq 2000
ERP009492 RNA expression profile of early chick development from the time of egg laying (stage EG XII) to 20 hours into development (stage HH5) at 5 hour intervals.	ERX697512	ERR753791	10h embryo	10 hrs		36	663			SINGLE			Illumina Genome Analyzer IIx
ERP009492 RNA expression profile of early chick development from the time of egg laying (stage EG XII) to 20 hours into development (stage HH5) at 5 hour intervals.	ERX697513	ERR753792	15h embryo	15 hrs		36	638			SINGLE			Illumina Genome Analyzer IIx
ERP009492 RNA expression profile of early chick development from the time of egg laying (stage EG XII) to 20 hours into development (stage HH5) at 5 hour intervals.	ERX697514	ERR753793	20h embryo	20 hrs		36	672			SINGLE			Illumina Genome Analyzer IIx
ERP009492 RNA expression profile of early chick development from the time of egg laying (stage EG XII) to 20 hours into development (stage HH5) at 5 hour intervals.	ERX697515	ERR753794	0h embryo	0 hrs		36	668			SINGLE			Illumina Genome Analyzer IIx
ERP009492 RNA expression profile of early chick development from the time of egg laying (stage EG XII) to 20 hours into development (stage HH5) at 5 hour intervals.	ERX697516	ERR753795	5h embryo	5 hrs		36	617			SINGLE			Illumina Genome Analyzer IIx
SRP007412 The evolution of gene expression levels in mammalian organs [2]	SRX081869	SRR306710	adult_Brain	Brain		76	1134	<not provided>	~1 year, adult	SINGLE			Illumina Genome Analyzer IIx
SRP007412 The evolution of gene expression levels in mammalian organs [2]	SRX081870	SRR306711	adult_Brain	Brain		76	990	Male	~1 year, adult	SINGLE			Illumina Genome Analyzer IIx
SRP007412 The evolution of gene expression levels in mammalian organs [2]	SRX081871	SRR306712	adult_Cerebellum	Cerebellum		76	1339	Female	~1 year, adult	SINGLE			Illumina Genome Analyzer IIx
SRP007412 The evolution of gene expression levels in mammalian organs [2]	SRX081872	SRR306713	adult_Cerebellum	Cerebellum		76	1282	Male	~1 year, adult	SINGLE			Illumina Genome Analyzer IIx
SRP007412 The evolution of gene expression levels in mammalian organs [2]	SRX081873	SRR306714	adult_Heart	Heart		76	1302	Female	~1 year, adult	SINGLE			Illumina Genome Analyzer IIx
SRP007412 The evolution of gene expression levels in mammalian organs [2]	SRX081874	SRR306715	adult_Heart	Heart		76	1221	Male	~1 year, adult	SINGLE			Illumina Genome Analyzer IIx
SRP007412 The evolution of gene expression levels in mammalian organs [2]	SRX081875	SRR306716	adult_Kidney	Kidney		76	1321	Female	~1 year, adult	SINGLE			Illumina Genome Analyzer IIx
SRP007412 The evolution of gene expression levels in mammalian organs [2]	SRX081876	SRR306717	adult_Kidney	Kidney		76	1290	Male	~1 year, adult	SINGLE			Illumina Genome Analyzer IIx
SRP007412 The evolution of gene expression levels in mammalian organs [2]	SRX081877	SRR306718	adult_Liver	Liver		76	1728	Female	~1 year, adult	SINGLE			Illumina Genome Analyzer IIx
SRP007412 The evolution of gene expression levels in mammalian organs [2]	SRX081878	SRR306719	adult_Liver	Liver		76	492	Male	~1 year, adult	SINGLE			Illumina Genome Analyzer IIx
SRP007412 The evolution of gene expression levels in mammalian organs [2]	SRX081878	SRR306720	adult_Liver	Liver		76	1247	Male	~1 year, adult	SINGLE			Illumina Genome Analyzer IIx
SRP007412 The evolution of gene expression levels in mammalian organs [2]	SRX081879	SRR306721	adult_Testis	Testis		76	494	Male	~1 year, adult	SINGLE			Illumina Genome Analyzer IIx
SRP007412 The evolution of gene expression levels in mammalian organs [2]	SRX081879	SRR306722	adult_Testis	Testis		76	1198	Male	~1 year, adult	SINGLE			Illumina Genome Analyzer IIx
SRP007412 The evolution of gene expression levels in mammalian organs [2]	SRX081880	SRR306723	adult_Testis	Testis		76	2112	Male	~1 year, adult	SINGLE			Illumina Genome Analyzer IIx
SRP014719 Gallus gallus strain:Specified pathogen free (SPF) - white leghorn Transcriptome or Gene expression	SRX174095	SRR534005	GonadsBF1( Gonads Female Sample 1)			200	10156		12 hr	PAIRED	160		Illumina HiSeq 2000
SRP014719 Gallus gallus strain:Specified pathogen free (SPF) - white leghorn Transcriptome or Gene expression	SRX174096	SRR534006	GonadsBF2			200	10917		12 hr	PAIRED	160		Illumina HiSeq 2000
SRP014719 Gallus gallus strain:Specified pathogen free (SPF) - white leghorn Transcriptome or Gene expression	SRX174097	SRR536786	Blastoderm	BM1(Blastoderm male 1)		200	10815		12 hr	PAIRED	160		Illumina HiSeq 2000
SRP014719 Gallus gallus strain:Specified pathogen free (SPF) - white leghorn Transcriptome or Gene expression	SRX174098	SRR536787	Blastoderm	BM2		200	11508		12 hr	PAIRED	160		Illumina HiSeq 2000
SRP014719 Gallus gallus strain:Specified pathogen free (SPF) - white leghorn Transcriptome or Gene expression	SRX174099	SRR536788	Gonads	GF1(Gonads Female Sample 1)		200	10416		4.5 day	PAIRED	160		Illumina HiSeq 2000
SRP014719 Gallus gallus strain:Specified pathogen free (SPF) - white leghorn Transcriptome or Gene expression	SRX174100	SRR536790	Gonads	GF2		200	10968		4.5 day	PAIRED	160		Illumina HiSeq 2000
SRP014719 Gallus gallus strain:Specified pathogen free (SPF) - white leghorn Transcriptome or Gene expression	SRX174101	SRR538806	Gonads	GM1(Gonads Male Sample 1)		200	14147		4.5 day	PAIRED	160		Illumina HiSeq 2000
SRP014719 Gallus gallus strain:Specified pathogen free (SPF) - white leghorn Transcriptome or Gene expression	SRX174102	SRR538807	Gonads	GM2		200	13143		4.5 day	PAIRED	160		Illumina HiSeq 2000
SRP015997 The evolutionary landscape of alternative splicing in vertebrate species [3]	SRX191155	SRR579551	adult_brain	brain		144	6774	mixed	adult	PAIRED, firststrand-specific			Illumina HiSeq 2000
SRP015997 The evolutionary landscape of alternative splicing in vertebrate species [3]	SRX191156	SRR579552	adult_liver	liver		144	5007	mixed	adult	PAIRED, firststrand-specific			Illumina HiSeq 2000
SRP015997 The evolutionary landscape of alternative splicing in vertebrate species [3]	SRX191157	SRR579553	adult_kidney	kidney		144	6863	mixed	adult	PAIRED, firststrand-specific			Illumina HiSeq 2000
SRP015997 The evolutionary landscape of alternative splicing in vertebrate species [3]	SRX191158	SRR579554	adult_heart	heart		144	5661	mixed	adult	PAIRED, firststrand-specific			Illumina HiSeq 2000
SRP015997 The evolutionary landscape of alternative splicing in vertebrate species [3]	SRX191159	SRR579555	adult_skeletal muscle	skeletal muscle		144	6568	mixed	adult	PAIRED, firststrand-specific			Illumina HiSeq 2000
SRP016501 Evolutionary dynamics of gene and isoform regulation in mammalian tissues [4]	SRX196371	SRR594500	breeding age_brain	chicken_brain		155	11479			PAIRED, firststrand-specific			Illumina HiSeq 2000
SRP016501 Evolutionary dynamics of gene and isoform regulation in mammalian tissues [4]	SRX196372	SRR594501	breeding age_colon	chicken_colon		160	9678			PAIRED, firststrand-specific			Illumina HiSeq 2000
SRP016501 Evolutionary dynamics of gene and isoform regulation in mammalian tissues [4]	SRX196374	SRR594503	breeding age_kidney	chicken_kidney		155	11590			PAIRED, firststrand-specific			Illumina HiSeq 2000
SRP016501 Evolutionary dynamics of gene and isoform regulation in mammalian tissues [4]	SRX196375	SRR594504	breeding age_liver	chicken_liver		160	10807			PAIRED, firststrand-specific			Illumina HiSeq 2000
SRP016501 Evolutionary dynamics of gene and isoform regulation in mammalian tissues [4]	SRX196376	SRR594505	breeding age_lung	chicken_lung		160	9170			PAIRED, firststrand-specific			Illumina HiSeq 2000
SRP016501 Evolutionary dynamics of gene and isoform regulation in mammalian tissues [4]	SRX196378	SRR594507	breeding age_spleen	chicken_spleen		160	11423			PAIRED, firststrand-specific			Illumina HiSeq 2000
SRP016501 Evolutionary dynamics of gene and isoform regulation in mammalian tissues [4]	SRX196379	SRR594508	breeding age_testes	chicken_testes		160	11688			PAIRED, firststrand-specific			Illumina HiSeq 2000
SRP016501 Evolutionary dynamics of gene and isoform regulation in mammalian tissues [4]	SRX196380	SRR594509	breeding age_brain	chicken_brain		80	1621			PAIRED, firststrand-specific			Illumina HiSeq 2000
SRP016501 Evolutionary dynamics of gene and isoform regulation in mammalian tissues [4]	SRX196381	SRR594510	breeding age_colon	chicken_colon		72	1131			PAIRED, firststrand-specific			Illumina HiSeq 2000
SRP016501 Evolutionary dynamics of gene and isoform regulation in mammalian tissues [4]	SRX196382	SRR594511	breeding age_heart	chicken_heart		80	2196			PAIRED, firststrand-specific			Illumina HiSeq 2000
SRP016501 Evolutionary dynamics of gene and isoform regulation in mammalian tissues [4]	SRX196383	SRR594512	breeding age_kidney	chicken_kidney		80	1195			PAIRED, firststrand-specific			Illumina HiSeq 2000
SRP016501 Evolutionary dynamics of gene and isoform regulation in mammalian tissues [4]	SRX196384	SRR594513	breeding age_liver	chicken_liver		72	1226			PAIRED, firststrand-specific			Illumina HiSeq 2000
SRP016501 Evolutionary dynamics of gene and isoform regulation in mammalian tissues [4]	SRX196385	SRR594514	breeding age_lung	chicken_lung		80	1653			PAIRED, firststrand-specific			Illumina HiSeq 2000
SRP016501 Evolutionary dynamics of gene and isoform regulation in mammalian tissues [4]	SRX196386	SRR594515	breeding age_skm	chicken_skm		80	1656			PAIRED, firststrand-specific			Illumina HiSeq 2000
SRP016501 Evolutionary dynamics of gene and isoform regulation in mammalian tissues [4]	SRX196387	SRR594516	breeding age_spleen	chicken_spleen		72	1175			PAIRED, firststrand-specific			Illumina HiSeq 2000
SRP016501 Evolutionary dynamics of gene and isoform regulation in mammalian tissues [4]	SRX196388	SRR594517	breeding age_testes	chicken_testes		72	570			PAIRED, firststrand-specific			Illumina HiSeq 2000
SRP016501 Evolutionary dynamics of gene and isoform regulation in mammalian tissues [4]	SRX196390	SRR594519	breeding age_colon	chicken_colon		72	712			PAIRED, firststrand-specific			Illumina HiSeq 2000
SRP016501 Evolutionary dynamics of gene and isoform regulation in mammalian tissues [4]	SRX196391	SRR594520	breeding age_heart	chicken_heart		80	1445			PAIRED, firststrand-specific			Illumina HiSeq 2000
SRP016501 Evolutionary dynamics of gene and isoform regulation in mammalian tissues [4]	SRX196392	SRR594521	breeding age_kidney	chicken_kidney		72	1477			PAIRED, firststrand-specific			Illumina HiSeq 2000
SRP016501 Evolutionary dynamics of gene and isoform regulation in mammalian tissues [4]	SRX196394	SRR594523	breeding age_lung	chicken_lung		70	933			PAIRED, firststrand-specific			Illumina HiSeq 2000
SRP016501 Evolutionary dynamics of gene and isoform regulation in mammalian tissues [4]	SRX196396	SRR594525	breeding age_spleen	chicken_spleen		72	1187			PAIRED, firststrand-specific			Illumina HiSeq 2000
SRP016501 Evolutionary dynamics of gene and isoform regulation in mammalian tissues [4]	SRX196397	SRR594526	breeding age_testes	chicken_testes		80	1958			PAIRED, firststrand-specific			Illumina HiSeq 2000
SRP017597 RNA sequencing analysis of abdominal adipose tissue in 7 week old juvenile broiler chickens divergently selected for abdominal fatness or leanness	SRX211308	SRR636249	7w_abdominal adipose	abdominal adipose	FL(fat line ) cockerel	202	5683		7 week	PAIRED			Illumina HiSeq 2000
SRP017597 RNA sequencing analysis of abdominal adipose tissue in 7 week old juvenile broiler chickens divergently selected for abdominal fatness or leanness	SRX211309	SRR636250	7w_abdominal adipose	abdominal adipose	FL cockerel	210	3460		7 week	PAIRED			Illumina HiSeq 2000
SRP017597 RNA sequencing analysis of abdominal adipose tissue in 7 week old juvenile broiler chickens divergently selected for abdominal fatness or leanness	SRX211310	SRR636251	7w_abdominal adipose	abdominal adipose	FL cockerel	210	3466		7 week	PAIRED			Illumina HiSeq 2000
SRP017597 RNA sequencing analysis of abdominal adipose tissue in 7 week old juvenile broiler chickens divergently selected for abdominal fatness or leanness	SRX211311	SRR636252	7w_abdominal adipose	abdominal adipose	FL cockerel	202	3934		7 week	PAIRED			Illumina HiSeq 2000
SRP017597 RNA sequencing analysis of abdominal adipose tissue in 7 week old juvenile broiler chickens divergently selected for abdominal fatness or leanness	SRX211312	SRR636253	7w_abdominal adipose	abdominal adipose	FL cockerel	210	1861		7 week	PAIRED			Illumina HiSeq 2000
SRP017597 RNA sequencing analysis of abdominal adipose tissue in 7 week old juvenile broiler chickens divergently selected for abdominal fatness or leanness	SRX211313	SRR636254	7w_abdominal adipose	abdominal adipose	FL cockerel	210	1860		7 week	PAIRED			Illumina HiSeq 2000
SRP017597 RNA sequencing analysis of abdominal adipose tissue in 7 week old juvenile broiler chickens divergently selected for abdominal fatness or leanness	SRX211314	SRR636255	7w_abdominal adipose	abdominal adipose	FL cockerel	202	5691		7 week	PAIRED			Illumina HiSeq 2000
SRP017597 RNA sequencing analysis of abdominal adipose tissue in 7 week old juvenile broiler chickens divergently selected for abdominal fatness or leanness	SRX211315	SRR636256	7w_abdominal adipose	abdominal adipose	FL cockerel	210	3366		7 week	PAIRED			Illumina HiSeq 2000
SRP017597 RNA sequencing analysis of abdominal adipose tissue in 7 week old juvenile broiler chickens divergently selected for abdominal fatness or leanness	SRX211316	SRR636257	7w_abdominal adipose	abdominal adipose	FL cockerel	210	3363		7 week	PAIRED			Illumina HiSeq 2000
SRP017597 RNA sequencing analysis of abdominal adipose tissue in 7 week old juvenile broiler chickens divergently selected for abdominal fatness or leanness	SRX211318	SRR636259	7w_abdominal adipose	abdominal adipose	FL cockerel	210	1736		7 week	PAIRED			Illumina HiSeq 2000
SRP017597 RNA sequencing analysis of abdominal adipose tissue in 7 week old juvenile broiler chickens divergently selected for abdominal fatness or leanness	SRX211319	SRR636260	7w_abdominal adipose	abdominal adipose	FL cockerel	210	1731		7 week	PAIRED			Illumina HiSeq 2000
SRP017597 RNA sequencing analysis of abdominal adipose tissue in 7 week old juvenile broiler chickens divergently selected for abdominal fatness or leanness	SRX211320	SRR636261	7w_abdominal adipose	abdominal adipose	LL(lean line ) cockerel	202	6813		7 week	PAIRED			Illumina HiSeq 2000
SRP017597 RNA sequencing analysis of abdominal adipose tissue in 7 week old juvenile broiler chickens divergently selected for abdominal fatness or leanness	SRX211321	SRR636262	7w_abdominal adipose	abdominal adipose	LL cockerel	210	1750		7 week	PAIRED			Illumina HiSeq 2000
SRP017597 RNA sequencing analysis of abdominal adipose tissue in 7 week old juvenile broiler chickens divergently selected for abdominal fatness or leanness	SRX211322	SRR636263	7w_abdominal adipose	abdominal adipose	LL cockerel	210	1746		7 week	PAIRED			Illumina HiSeq 2000
SRP017597 RNA sequencing analysis of abdominal adipose tissue in 7 week old juvenile broiler chickens divergently selected for abdominal fatness or leanness	SRX211323	SRR636264	7w_abdominal adipose	abdominal adipose	LL cockerel	202	5763		7 week	PAIRED			Illumina HiSeq 2000
SRP017597 RNA sequencing analysis of abdominal adipose tissue in 7 week old juvenile broiler chickens divergently selected for abdominal fatness or leanness	SRX211327	SRR636268	7w_abdominal adipose	abdominal adipose	LL cockerel	210	1884		7 week	PAIRED			Illumina HiSeq 2000
SRP017597 RNA sequencing analysis of abdominal adipose tissue in 7 week old juvenile broiler chickens divergently selected for abdominal fatness or leanness	SRX211328	SRR636269	7w_abdominal adipose	abdominal adipose	LL cockerel	210	1875		7 week	PAIRED			Illumina HiSeq 2000
SRP017597 RNA sequencing analysis of abdominal adipose tissue in 7 week old juvenile broiler chickens divergently selected for abdominal fatness or leanness	SRX211329	SRR636270	7w_abdominal adipose	abdominal adipose	LL cockerel	202	5073		7 week	PAIRED			Illumina HiSeq 2000
SRP017597 RNA sequencing analysis of abdominal adipose tissue in 7 week old juvenile broiler chickens divergently selected for abdominal fatness or leanness	SRX211331	SRR636272	7w_abdominal adipose	abdominal adipose	LL cockerel	210	3825		7 week	PAIRED			Illumina HiSeq 2000
SRP017709 Spatial Transcriptional Profile of the Chick and Mouse Endocardial Cushions Identify Novel Regulators of Endocardial EMT in vitro [5]	SRX213292	SRR642084	HH18_Heart atrioventricular canal	Heart atrioventricular canal(Cobb-Cobb broiler line)		36	544		HH18	SINGLE			Illumina HiSeq 2000
SRP017709 Spatial Transcriptional Profile of the Chick and Mouse Endocardial Cushions Identify Novel Regulators of Endocardial EMT in vitro [5]	SRX213293	SRR642085	HH18_Heart outflow tract	Heart outflow tract(Cobb-Cobb broiler line)		36	605		HH18	SINGLE			Illumina HiSeq 2000
SRP017709 Spatial Transcriptional Profile of the Chick and Mouse Endocardial Cushions Identify Novel Regulators of Endocardial EMT in vitro [5]	SRX213294	SRR642086	HH18_Heart ventricles	Heart ventricles(Cobb-Cobb broiler line)		36	604		HH18	SINGLE			Illumina HiSeq 2000
SRP017959 The evolution of lncRNA repertoires and expression patterns in tetrapods [6]	SRX217701	SRR649385	adult_Brain	Brain		75	1669	male	adult	SINGLE, nonstrand-specific			Illumina Genome Analyzer IIx
SRP017959 The evolution of lncRNA repertoires and expression patterns in tetrapods [6]	SRX217702	SRR649386	adult_Ovary	Ovary		75	1897	female	adult	SINGLE, nonstrand-specific			Illumina Genome Analyzer IIx
SRP017959 The evolution of lncRNA repertoires and expression patterns in tetrapods [6]	SRX217702	SRR649387	adult_Ovary	Ovary		75	1639	female	adult	SINGLE, nonstrand-specific			Illumina Genome Analyzer IIx
SRP017959 The evolution of lncRNA repertoires and expression patterns in tetrapods [6]	SRX217702	SRR649388	adult_Ovary	Ovary		75	1801	female	adult	SINGLE, nonstrand-specific			Illumina Genome Analyzer IIx
SRP017959 The evolution of lncRNA repertoires and expression patterns in tetrapods [6]	SRX217703	SRR649389	adult_Testis	Testis		75	1679	male	adult	SINGLE, nonstrand-specific			Illumina Genome Analyzer IIx
SRP017959 The evolution of lncRNA repertoires and expression patterns in tetrapods [6]	SRX217703	SRR649390	adult_Testis	Testis		75	1813	male	adult	SINGLE, nonstrand-specific			Illumina Genome Analyzer IIx
SRP017959 The evolution of lncRNA repertoires and expression patterns in tetrapods [6]	SRX328086	SRR943351	adult_Ovary	Ovary		101	2145	female	adult	SINGLE, nonstrand-specific			Illumina HiSeq 2000
SRP018692 Avian resistance to Campylobacter jejuni colonization is associated with an intestinal immunogene expression signature identified by mRNA sequencing [7]	SRX237461	SRR726244	4w_whole caecum	C. jejuni-resistant_no colonization,Barred Rock chickens,whole caecum		40	448			SINGLE			Illumina Genome Analyzer II
SRP018692 Avian resistance to Campylobacter jejuni colonization is associated with an intestinal immunogene expression signature identified by mRNA sequencing [7]	SRX237465	SRR726248	4w_whole caecum	C. jejuni-resistant_no colonization,Barred Rock chickens,whole caecum		40	431			SINGLE			Illumina Genome Analyzer II
SRP018692 Avian resistance to Campylobacter jejuni colonization is associated with an intestinal immunogene expression signature identified by mRNA sequencing [7]	SRX237466	SRR726249	4w_whole caecum	C. jejuni-resistant_no colonization,Barred Rock chickens,whole caecum		40	437			SINGLE			Illumina Genome Analyzer II
SRP018692 Avian resistance to Campylobacter jejuni colonization is associated with an intestinal immunogene expression signature identified by mRNA sequencing [7]	SRX237467	SRR726250	4w_whole caecum	C. jejuni-resistant_no colonization,Barred Rock chickens,whole caecum		40	422			SINGLE			Illumina Genome Analyzer II
SRP018692 Avian resistance to Campylobacter jejuni colonization is associated with an intestinal immunogene expression signature identified by mRNA sequencing [7]	SRX237468	SRR726251	4w_whole caecum	C. jejuni-resistant_no colonization,Barred Rock chickens,whole caecum		40	407			SINGLE			Illumina Genome Analyzer II
SRP018692 Avian resistance to Campylobacter jejuni colonization is associated with an intestinal immunogene expression signature identified by mRNA sequencing [7]	SRX237469	SRR726252	4w_whole caecum	C. jejuni-resistant_no colonization,Barred Rock chickens,whole caecum		40	412			SINGLE			Illumina Genome Analyzer II
SRP018692 Avian resistance to Campylobacter jejuni colonization is associated with an intestinal immunogene expression signature identified by mRNA sequencing [7]	SRX237470	SRR726253	4w_whole caecum	C. jejuni-resistant_no colonization,Barred Rock chickens,whole caecum		40	393			SINGLE			Illumina Genome Analyzer II
SRP018692 Avian resistance to Campylobacter jejuni colonization is associated with an intestinal immunogene expression signature identified by mRNA sequencing [7]	SRX237471	SRR726254	4w_whole caecum	C. jejuni-resistant_no colonization,Barred Rock chickens,whole caecum		40	392			SINGLE			Illumina Genome Analyzer II
SRP018692 Avian resistance to Campylobacter jejuni colonization is associated with an intestinal immunogene expression signature identified by mRNA sequencing [7]	SRX237472	SRR726255	4w_whole caecum	C. jejuni-resistant_no colonization,Barred Rock chickens,whole caecum		40	413			SINGLE			Illumina Genome Analyzer II
SRP018692 Avian resistance to Campylobacter jejuni colonization is associated with an intestinal immunogene expression signature identified by mRNA sequencing [7]	SRX237473	SRR726256	4w_whole caecum	C. jejuni-resistant_no colonization,Barred Rock chickens,whole caecum		40	371			SINGLE			Illumina Genome Analyzer II
SRP018692 Avian resistance to Campylobacter jejuni colonization is associated with an intestinal immunogene expression signature identified by mRNA sequencing [7]	SRX237474	SRR726257	4w_whole caecum	C. jejuni-resistant_no colonization,Barred Rock chickens,whole caecum		40	394			SINGLE			Illumina Genome Analyzer II
SRP018692 Avian resistance to Campylobacter jejuni colonization is associated with an intestinal immunogene expression signature identified by mRNA sequencing [7]	SRX237475	SRR726258	4w_whole caecum	C. jejuni-susceptible_high colonization,Barred Rock chickens,whole caecum		80	389			SINGLE			Illumina Genome Analyzer II
SRP018692 Avian resistance to Campylobacter jejuni colonization is associated with an intestinal immunogene expression signature identified by mRNA sequencing [7]	SRX237476	SRR726259	4w_whole caecum	C. jejuni-susceptible_high colonization,Barred Rock chickens,whole caecum		80	430			SINGLE			Illumina Genome Analyzer II
SRP018692 Avian resistance to Campylobacter jejuni colonization is associated with an intestinal immunogene expression signature identified by mRNA sequencing [7]	SRX237479	SRR726262	4w_whole caecum	C. jejuni-susceptible_high colonization,Barred Rock chickens,whole caecum		40	436			SINGLE			Illumina Genome Analyzer II
SRP018692 Avian resistance to Campylobacter jejuni colonization is associated with an intestinal immunogene expression signature identified by mRNA sequencing [7]	SRX237480	SRR726263	4w_whole caecum	C. jejuni-susceptible_high colonization,Barred Rock chickens,whole caecum		40	437			SINGLE			Illumina Genome Analyzer II
SRP018692 Avian resistance to Campylobacter jejuni colonization is associated with an intestinal immunogene expression signature identified by mRNA sequencing [7]	SRX237481	SRR726264	4w_whole caecum	C. jejuni-susceptible_high colonization,Barred Rock chickens,whole caecum		40	431			SINGLE			Illumina Genome Analyzer II
SRP018692 Avian resistance to Campylobacter jejuni colonization is associated with an intestinal immunogene expression signature identified by mRNA sequencing [7]	SRX237482	SRR726265	4w_whole caecum	C. jejuni-susceptible_high colonization,Barred Rock chickens,whole caecum		40	406			SINGLE			Illumina Genome Analyzer II
SRP018692 Avian resistance to Campylobacter jejuni colonization is associated with an intestinal immunogene expression signature identified by mRNA sequencing [7]	SRX237483	SRR726266	4w_whole caecum	C. jejuni-susceptible_high colonization,Barred Rock chickens,whole caecum		40	376			SINGLE			Illumina Genome Analyzer II
SRP018692 Avian resistance to Campylobacter jejuni colonization is associated with an intestinal immunogene expression signature identified by mRNA sequencing [7]	SRX237484	SRR726267	4w_whole caecum	C. jejuni-susceptible_high colonization,Barred Rock chickens,whole caecum		40	413			SINGLE			Illumina Genome Analyzer II
SRP018692 Avian resistance to Campylobacter jejuni colonization is associated with an intestinal immunogene expression signature identified by mRNA sequencing [7]	SRX237485	SRR726268	4w_whole caecum	C. jejuni-susceptible_high colonization,Barred Rock chickens,whole caecum		40	380			SINGLE			Illumina Genome Analyzer II
SRP018692 Avian resistance to Campylobacter jejuni colonization is associated with an intestinal immunogene expression signature identified by mRNA sequencing [7]	SRX237486	SRR726269	4w_whole caecum	C. jejuni-susceptible_high colonization,Barred Rock chickens,whole caecum		40	376			SINGLE			Illumina Genome Analyzer II
SRP018692 Avian resistance to Campylobacter jejuni colonization is associated with an intestinal immunogene expression signature identified by mRNA sequencing [7]	SRX237487	SRR726270	4w_whole caecum	C. jejuni-susceptible_high colonization,Barred Rock chickens,whole caecum		40	389			SINGLE			Illumina Genome Analyzer II
SRP018692 Avian resistance to Campylobacter jejuni colonization is associated with an intestinal immunogene expression signature identified by mRNA sequencing [7]	SRX237488	SRR726271	4w_whole caecum	C. jejuni-susceptible_high colonization,Barred Rock chickens,whole caecum		40	384			SINGLE			Illumina Genome Analyzer II
SRP019231 Distinct Global Shifts in Genomic Binding Profiles of Limb Malformation Associated HOXD13 Mutations [8]	SRX248429	SRR771396	embryonic limb bud mesenchyme cells	Hoxd13(wt) expressing chMM(chicken micromass)		114	2241		9(days_of_incubation_s)	SINGLE			Illumina Genome Analyzer IIx
SRP019231 Distinct Global Shifts in Genomic Binding Profiles of Limb Malformation Associated HOXD13 Mutations [8]	SRX248430	SRR771397	embryonic limb bud mesenchyme cells	Hoxd13(Q317K) expressing chMM		114	2116		9(days_of_incubation_s)	SINGLE			Illumina Genome Analyzer IIx
SRP019231 Distinct Global Shifts in Genomic Binding Profiles of Limb Malformation Associated HOXD13 Mutations [8]	SRX248431	SRR771398	embryonic limb bud mesenchyme cells	Hoxd13(Q317R) expressing chMM		114	2382		9(days_of_incubation_s)	SINGLE			Illumina Genome Analyzer IIx
SRP019231 Distinct Global Shifts in Genomic Binding Profiles of Limb Malformation Associated HOXD13 Mutations [8]	SRX248432	SRR771399	embryonic limb bud mesenchyme cells	Pitx1(wt) expressing chMM		114	2260		9(days_of_incubation_s)	SINGLE			Illumina Genome Analyzer IIx
SRP019231 Distinct Global Shifts in Genomic Binding Profiles of Limb Malformation Associated HOXD13 Mutations [8]	SRX248433	SRR771400	embryonic limb bud mesenchyme cells	empty vector infected chMM		114	2492		9(days_of_incubation_s)	SINGLE			Illumina Genome Analyzer IIx
SRP021074 Transcriptome analysis reveals an activation of MHC-I and MHC-II pathways in chicken trachea immunized with infectious laryngotracheitis virus vaccine [9]	SRX265301	SRR826892	15D_trachea	Leghorn,Tracheal scraps		50	1277			SINGLE			Illumina HiSeq 2000
SRP021074 Transcriptome analysis reveals an activation of MHC-I and MHC-II pathways in chicken trachea immunized with infectious laryngotracheitis virus vaccine [9]	SRX265302	SRR826893	15D_trachea	Leghorn,Tracheal scraps		50	2231			SINGLE			Illumina HiSeq 2000
SRP021074 Transcriptome analysis reveals an activation of MHC-I and MHC-II pathways in chicken trachea immunized with infectious laryngotracheitis virus vaccine [9]	SRX265303	SRR826894	15D_trachea	Leghorn,Tracheal scraps		50	1086			SINGLE			Illumina HiSeq 2000
SRP023130 Gallus gallus strain:XH chicken and BEH chicken Transcriptome or Gene expression	SRX316764	SRR924123	egg laying_pituitary	XH2，pituitary		80	1051	Female	egg laying	SINGLE			Illumina Genome Analyzer II
SRP023130 Gallus gallus strain:XH chicken and BEH chicken Transcriptome or Gene expression	SRX316765	SRR924124	incubation_pituitary	BEH1，pituitary		80	1347	Female	incubation	SINGLE			Illumina Genome Analyzer II
SRP023130 Gallus gallus strain:XH chicken and BEH chicken Transcriptome or Gene expression	SRX316766	SRR924125	incubation_pituitary	XH1，pituitary		80	1068	Female	incubation	SINGLE			Illumina Genome Analyzer II
SRP023130 Gallus gallus strain:XH chicken and BEH chicken Transcriptome or Gene expression	SRX316767	SRR924126	egg laying_pituitary	BEH3，pituitary		80	1426	Female	egg laying	SINGLE			Illumina Genome Analyzer II
SRP023130 Gallus gallus strain:XH chicken and BEH chicken Transcriptome or Gene expression	SRX316768	SRR924127	egg laying_pituitary	BEH4，pituitary		80	1435	Female	egg laying	SINGLE			Illumina Genome Analyzer II
SRP023130 Gallus gallus strain:XH chicken and BEH chicken Transcriptome or Gene expression	SRX316769	SRR924128	incubation_pituitary	XH3，pituitary		80	1010	Female	incubation	SINGLE			Illumina Genome Analyzer II
SRP023130 Gallus gallus strain:XH chicken and BEH chicken Transcriptome or Gene expression	SRX316770	SRR924129	incubation_pituitary	XH4，pituitary		80	1412	Female	incubation	SINGLE			Illumina Genome Analyzer II
SRP023133 DT40 cell line transcriptome	SRX286375	SRR912956	DT40 Cre1 cell	white leghorn，DT40 Cre1		202	3135			PAIRED	180		Illumina HiSeq 2000
SRP026393 Chickspress (2)	SRX316685	SRR924202	adult_adrenal_gland	adrenal_gland	red jungle fowl，UCD001	200	17173	male	adult	RNA-Seq,cDNA,PAIRED	300		Illumina HiSeq 2000
SRP026393 Chickspress (2)	SRX316889	SRR924485	adult_adipose	adipose	red jungle fowl，UCD001	200	7369	male	adult	RNA-Seq,cDNA,PAIRED	300		Illumina HiSeq 2000
SRP026393 Chickspress (2)	SRX316890	SRR924539	adult_adipose	adipose	red jungle fowl，UCD001	200	7019	female	adult	RNA-Seq,cDNA,PAIRED	300		Illumina HiSeq 2000
SRP026393 Chickspress (2)	SRX316891	SRR924540	adult_cerebellum	cerebellum	red jungle fowl，UCD001	200	9525	male	adult	RNA-Seq,cDNA,PAIRED	300		Illumina HiSeq 2000
SRP026393 Chickspress (2)	SRX316892	SRR924541	adult_cerebellum	cerebellum	red jungle fowl，UCD001	200	9458	female	adult	RNA-Seq,cDNA,PAIRED	300		Illumina HiSeq 2000
SRP026393 Chickspress (2)	SRX316893	SRR924542	adult_cerebrum	cerebrum	red jungle fowl，UCD001	200	4014	male	adult	RNA-Seq,cDNA,PAIRED	300		Illumina HiSeq 2000
SRP026393 Chickspress (2)	SRX316894	SRR924546	adult_cerebrum	cerebrum	red jungle fowl，UCD001	200	4213	female	adult	RNA-Seq,cDNA,PAIRED	300		Illumina HiSeq 2000
SRP026393 Chickspress (2)	SRX316896	SRR924548	adult_ovary	ovary	red jungle fowl，UCD001	200	5632	female	adult	RNA-Seq,cDNA,PAIRED	300		Illumina HiSeq 2000
SRP026393 Chickspress (2)	SRX316897	SRR924549	adult_heart	heart	red jungle fowl，UCD001	200	7374	male	adult	RNA-Seq,cDNA,PAIRED	300		Illumina HiSeq 2000
SRP026393 Chickspress (2)	SRX316898	SRR924550	adult_heart	heart	red jungle fowl，UCD001	200	8148	female	adult	RNA-Seq,cDNA,PAIRED	300		Illumina HiSeq 2000
SRP026393 Chickspress (2)	SRX316899	SRR924551	adult_hypothalamus	hypothalamus	red jungle fowl，UCD001	200	11977	male	adult	RNA-Seq,cDNA,PAIRED	300		Illumina HiSeq 2000
SRP026393 Chickspress (2)	SRX316900	SRR924552	adult_hypothalamus	hypothalamus	red jungle fowl，UCD001	200	11753	female	adult	RNA-Seq,cDNA,PAIRED	300		Illumina HiSeq 2000
SRP026393 Chickspress (2)	SRX316901	SRR924553	adult_kidney	kidney	red jungle fowl，UCD001	200	9153	male	adult	RNA-Seq,cDNA,PAIRED	300		Illumina HiSeq 2000
SRP026393 Chickspress (2)	SRX316902	SRR924554	adult_kidney	kidney	red jungle fowl，UCD001	200	19579	female	adult	RNA-Seq,cDNA,PAIRED	300		Illumina HiSeq 2000
SRP026393 Chickspress (2)	SRX316903	SRR924555	adult_liver	liver	red jungle fowl，UCD001	200	6282	male	adult	RNA-Seq,cDNA,PAIRED	300		Illumina HiSeq 2000
SRP026393 Chickspress (2)	SRX316904	SRR924556	adult_liver	liver	red jungle fowl，UCD001	200	6827	female	adult	RNA-Seq,cDNA,PAIRED	300		Illumina HiSeq 2000
SRP026393 Chickspress (2)	SRX316905	SRR924557	adult_lung	lung	red jungle fowl，UCD001	200	6526	male	adult	RNA-Seq,cDNA,PAIRED	300		Illumina HiSeq 2000
SRP026393 Chickspress (2)	SRX316906	SRR924558	adult_lung	lung	red jungle fowl，UCD001	200	5601	female	adult	RNA-Seq,cDNA,PAIRED	300		Illumina HiSeq 2000
SRP026393 Chickspress (2)	SRX316907	SRR924559	adult_breast_muscle	breast_muscle	red jungle fowl，UCD001	200	8864	male	adult	RNA-Seq,cDNA,PAIRED	300		Illumina HiSeq 2000
SRP026393 Chickspress (2)	SRX316908	SRR924561	adult_breast_muscle	breast_muscle	red jungle fowl，UCD001	200	10263	female	adult	RNA-Seq,cDNA,PAIRED	300		Illumina HiSeq 2000
SRP026393 Chickspress (2)	SRX316909	SRR924564	adult_parietal_nerve	parietal_nerve	red jungle fowl，UCD001	200	14374	male	adult	RNA-Seq,cDNA,PAIRED	300		Illumina HiSeq 2000
SRP026393 Chickspress (2)	SRX316910	SRR924567	adult_parietal_nerve	parietal_nerve	red jungle fowl，UCD001	200	4205	female	adult	RNA-Seq,cDNA,PAIRED	300		Illumina HiSeq 2000
SRP026393 Chickspress (2)	SRX316911	SRR924570	adult_proventriculus	proventriculus	red jungle fowl，UCD001	200	7788	male	adult	RNA-Seq,cDNA,PAIRED	300		Illumina HiSeq 2000
SRP026393 Chickspress (2)	SRX316912	SRR924573	adult_proventriculus	proventriculus	red jungle fowl，UCD001	200	9323	female	adult	RNA-Seq,cDNA,PAIRED	300		Illumina HiSeq 2000
SRP026393 Chickspress (2)	SRX316913	SRR924582	adult_spleen	spleen	red jungle fowl，UCD001	200	7800	male	adult	RNA-Seq,cDNA,PAIRED	300		Illumina HiSeq 2000
SRP026393 Chickspress (2)	SRX316915	SRR924585	adult_spleen	spleen	red jungle fowl，UCD001	200	8274	female	adult	RNA-Seq,cDNA,PAIRED	300		Illumina HiSeq 2000
SRP026419 Transcriptomes in avian and mammalian brains: tackling evolutionary debates	SRX316825	SRR934006	12w_adult_arcopallium	arcopallium		102	1246	mixed sex	twelve weeks，adult	PAIRED	154	31	Illumina HiSeq 2000
SRP026419 Transcriptomes in avian and mammalian brains: tackling evolutionary debates	SRX316825	SRR934005	12w_adult_arcopallium	arcopallium		102	1341	mixed sex	twelve weeks，adult	PAIRED	154	31	Illumina HiSeq 2000
SRP026419 Transcriptomes in avian and mammalian brains: tackling evolutionary debates	SRX316825	SRR934004	12w_adult_arcopallium	arcopallium		102	1102	mixed sex	twelve weeks，adult	PAIRED	154	31	Illumina HiSeq 2000
SRP026419 Transcriptomes in avian and mammalian brains: tackling evolutionary debates	SRX316826	SRR934013	12w_adult_mesopallium	mesopallium		102	1120	mixed sex	twelve weeks，adult	PAIRED	189	28	Illumina HiSeq 2000
SRP026419 Transcriptomes in avian and mammalian brains: tackling evolutionary debates	SRX316826	SRR934014	12w_adult_mesopallium	mesopallium		102	1287	mixed sex	twelve weeks，adult	PAIRED	189	28	Illumina HiSeq 2000
SRP026419 Transcriptomes in avian and mammalian brains: tackling evolutionary debates	SRX316827	SRR934016	12w_adult_nidopallium	nidopallium		102	1343	mixed sex	twelve weeks，adult	PAIRED	220	31	Illumina HiSeq 2000
SRP026419 Transcriptomes in avian and mammalian brains: tackling evolutionary debates	SRX316827	SRR934015	12w_adult_nidopallium	nidopallium		102	1467	mixed sex	twelve weeks，adult	PAIRED	220	31	Illumina HiSeq 2000
SRP026419 Transcriptomes in avian and mammalian brains: tackling evolutionary debates	SRX316828	SRR934019	12w_adult_hyperpallium	hyperpallium		102	1155	mixed sex	twelve weeks，adult	PAIRED	153	30	Illumina HiSeq 2000
SRP026419 Transcriptomes in avian and mammalian brains: tackling evolutionary debates	SRX316828	SRR934020	12w_adult_hyperpallium	hyperpallium		102	1094	mixed sex	twelve weeks，adult	PAIRED	153	30	Illumina HiSeq 2000
SRP026419 Transcriptomes in avian and mammalian brains: tackling evolutionary debates	SRX316829	SRR934008	12w_adult_dorsolateral cortex	dorsolateral cortex		102	1325	mixed sex	twelve weeks，adult	PAIRED	152	31	Illumina HiSeq 2000
SRP026419 Transcriptomes in avian and mammalian brains: tackling evolutionary debates	SRX316829	SRR934009	12w_adult_dorsolateral cortex	dorsolateral cortex		102	1243	mixed sex	twelve weeks，adult	PAIRED	152	31	Illumina HiSeq 2000
SRP026419 Transcriptomes in avian and mammalian brains: tackling evolutionary debates	SRX316829	SRR934007	12w_adult_dorsolateral cortex	dorsolateral cortex		102	1082	mixed sex	twelve weeks，adult	PAIRED	152	31	Illumina HiSeq 2000
SRP026419 Transcriptomes in avian and mammalian brains: tackling evolutionary debates	SRX316830	SRR934010	12w_adult_hippocampus	chicken hippocampus		102	1122	mixed sex	twelve weeks，adult	PAIRED	190	30	Illumina HiSeq 2000
SRP026419 Transcriptomes in avian and mammalian brains: tackling evolutionary debates	SRX316830	SRR934011	12w_adult_hippocampus	chicken hippocampus		102	1300	mixed sex	twelve weeks，adult	PAIRED	190	30	Illumina HiSeq 2000
SRP026419 Transcriptomes in avian and mammalian brains: tackling evolutionary debates	SRX316830	SRR934012	12w_adult_hippocampus	chicken hippocampus		102	1237	mixed sex	twelve weeks，adult	PAIRED	190	30	Illumina HiSeq 2000
SRP026419 Transcriptomes in avian and mammalian brains: tackling evolutionary debates	SRX316831	SRR934018	12w_adult_striatum	chicken striatum		102	1165	mixed sex	twelve weeks，adult	PAIRED	162	31	Illumina HiSeq 2000
SRP026419 Transcriptomes in avian and mammalian brains: tackling evolutionary debates	SRX316831	SRR934017	12w_adult_striatum	chicken striatum		102	1300	mixed sex	twelve weeks，adult	PAIRED	162	31	Illumina HiSeq 2000
SRP028166 RNA sequencing analysis of abdominal adipose tissue in 7 week old juvenile broiler chickens divergently selected for high or low body weight	SRX327225	SRR942361	7w_abdominal adipose	Chicken Abdominal fat, high growth (HG)	HG cockerel	210	3401		7 weeks	PAIRED, firststrand-specific			Illumina HiSeq 2000
SRP028166 RNA sequencing analysis of abdominal adipose tissue in 7 week old juvenile broiler chickens divergently selected for high or low body weight	SRX327224	SRR942360	7w_abdominal adipose	Chicken Abdominal fat, high growth (HG)	HG cockerel	210	3058		7 weeks	PAIRED, firststrand-specific			Illumina HiSeq 2000
SRP028166 RNA sequencing analysis of abdominal adipose tissue in 7 week old juvenile broiler chickens divergently selected for high or low body weight	SRX327227	SRR942363	7w_abdominal adipose	Chicken Abdominal fat, high growth (HG)	HG cockerel	210	2869		7 weeks	PAIRED, firststrand-specific			Illumina HiSeq 2000
SRP028166 RNA sequencing analysis of abdominal adipose tissue in 7 week old juvenile broiler chickens divergently selected for high or low body weight	SRX327226	SRR942362	7w_abdominal adipose	Chicken Abdominal fat, high growth (HG)	HG cockerel	210	3415		7 weeks	PAIRED, firststrand-specific			Illumina HiSeq 2000
SRP028166 RNA sequencing analysis of abdominal adipose tissue in 7 week old juvenile broiler chickens divergently selected for high or low body weight	SRX327228	SRR942364	7w_abdominal adipose	Chicken Abdominal fat, low growth (LG)	HG cockerel	210	2427		7 weeks	PAIRED, firststrand-specific			Illumina HiSeq 2000
SRP028166 RNA sequencing analysis of abdominal adipose tissue in 7 week old juvenile broiler chickens divergently selected for high or low body weight	SRX327229	SRR942365	7w_abdominal adipose	Chicken Abdominal fat, low growth (LG)	HG cockerel	210	3389		7 weeks	PAIRED, firststrand-specific			Illumina HiSeq 2000
SRP028166 RNA sequencing analysis of abdominal adipose tissue in 7 week old juvenile broiler chickens divergently selected for high or low body weight	SRX327230	SRR942366	7w_abdominal adipose	Chicken Abdominal fat, low growth (LG)	HG cockerel	210	3594		7 weeks	PAIRED, firststrand-specific			Illumina HiSeq 2000
SRP028166 RNA sequencing analysis of abdominal adipose tissue in 7 week old juvenile broiler chickens divergently selected for high or low body weight	SRX327231	SRR942367	7w_abdominal adipose	Chicken Abdominal fat, low growth (LG)	HG cockerel	210	3325		7 weeks	PAIRED, firststrand-specific			Illumina HiSeq 2000
SRP028166 RNA sequencing analysis of abdominal adipose tissue in 7 week old juvenile broiler chickens divergently selected for high or low body weight	SRX327232	SRR942368	7w_abdominal adipose	Chicken Abdominal fat, high growth (HG)	HG cockerel	210	2941		7 weeks	PAIRED, firststrand-specific			Illumina HiSeq 2000
SRP028166 RNA sequencing analysis of abdominal adipose tissue in 7 week old juvenile broiler chickens divergently selected for high or low body weight	SRX327233	SRR942369	7w_abdominal adipose	Chicken Abdominal fat, high growth (HG)	HG cockerel	210	3256		7 weeks	PAIRED, firststrand-specific			Illumina HiSeq 2000
SRP028166 RNA sequencing analysis of abdominal adipose tissue in 7 week old juvenile broiler chickens divergently selected for high or low body weight	SRX327234	SRR942370	7w_abdominal adipose	Chicken Abdominal fat, high growth (HG)	HG cockerel	210	3262		7 weeks	PAIRED, firststrand-specific			Illumina HiSeq 2000
SRP028166 RNA sequencing analysis of abdominal adipose tissue in 7 week old juvenile broiler chickens divergently selected for high or low body weight	SRX327235	SRR942371	7w_abdominal adipose	Chicken Abdominal fat, high growth (HG)	HG cockerel	210	2747		7 weeks	PAIRED, firststrand-specific			Illumina HiSeq 2000
SRP028166 RNA sequencing analysis of abdominal adipose tissue in 7 week old juvenile broiler chickens divergently selected for high or low body weight	SRX327236	SRR942372	7w_abdominal adipose	Chicken Abdominal fat, low growth (LG)	HG cockerel	210	2334		7 weeks	PAIRED, firststrand-specific			Illumina HiSeq 2000
SRP028166 RNA sequencing analysis of abdominal adipose tissue in 7 week old juvenile broiler chickens divergently selected for high or low body weight	SRX327237	SRR942373	7w_abdominal adipose	Chicken Abdominal fat, low growth (LG)	HG cockerel	210	3240		7 weeks	PAIRED, firststrand-specific			Illumina HiSeq 2000
SRP028166 RNA sequencing analysis of abdominal adipose tissue in 7 week old juvenile broiler chickens divergently selected for high or low body weight	SRX327238	SRR942374	7w_abdominal adipose	Chicken Abdominal fat, low growth (LG)	HG cockerel	210	3439		7 weeks	PAIRED, firststrand-specific			Illumina HiSeq 2000
SRP028166 RNA sequencing analysis of abdominal adipose tissue in 7 week old juvenile broiler chickens divergently selected for high or low body weight	SRX327239	SRR942375	7w_abdominal adipose	Chicken Abdominal fat, low growth (LG)	HG cockerel	210	3176		7 weeks	PAIRED, firststrand-specific			Illumina HiSeq 2000
SRP030116 RNA-seq analysis of broiler liver transcriptome reveals novel responses to heat stress	SRX357069	SRR998876	28D_liver	control liver		100	882		28 days of age	SINGLE, nonstrand-specific			Illumina HiSeq 2000
SRP030116 RNA-seq analysis of broiler liver transcriptome reveals novel responses to heat stress	SRX357070	SRR998877	28D_liver	control liver		100	755		28 days of age	SINGLE, nonstrand-specific			Illumina HiSeq 2000
SRP030116 RNA-seq analysis of broiler liver transcriptome reveals novel responses to heat stress	SRX357071	SRR998878	28D_liver	control liver		100	1210		28 days of age	SINGLE, nonstrand-specific			Illumina HiSeq 2000
SRP030116 RNA-seq analysis of broiler liver transcriptome reveals novel responses to heat stress	SRX357072	SRR998879	28D_liver	control liver		100	1364		28 days of age	SINGLE, nonstrand-specific			Illumina HiSeq 2000
SRP030116 RNA-seq analysis of broiler liver transcriptome reveals novel responses to heat stress	SRX357073	SRR998880	28D_liver	heat stressed liver		100	1002		28 days of age	SINGLE, nonstrand-specific			Illumina HiSeq 2000
SRP030116 RNA-seq analysis of broiler liver transcriptome reveals novel responses to heat stress	SRX357074	SRR998881	28D_liver	heat stressed liver		100	988		28 days of age	SINGLE, nonstrand-specific			Illumina HiSeq 2000
SRP030116 RNA-seq analysis of broiler liver transcriptome reveals novel responses to heat stress	SRX357075	SRR998882	28D_liver	heat stressed liver		100	799		28 days of age	SINGLE, nonstrand-specific			Illumina HiSeq 2000
SRP030116 RNA-seq analysis of broiler liver transcriptome reveals novel responses to heat stress	SRX357076	SRR998883	28D_liver	heat stressed liver		100	1002		28 days of age	SINGLE, nonstrand-specific			Illumina HiSeq 2000
SRP033340 RNA-seq of control and talpid2 facial prominences [10]	SRX384258	SRR1039351	HH25_Maxillary Prominence	Maxillary Prominence	control embryo	50	331		HH St. 25	SINGLE			Illumina HiSeq 2000
SRP033340 RNA-seq of control and talpid2 facial prominences [10]	SRX384257	SRR1039350	HH25_Frontonasal Prominence	Frontonasal Prominence	control embryo	50	388		HH St. 25	SINGLE			Illumina HiSeq 2000
SRP033340 RNA-seq of control and talpid2 facial prominences [10]	SRX384259	SRR1039352	HH25_Mandibular Prominence	Mandibular Prominence	control embryo	50	393		HH St. 25	SINGLE			Illumina HiSeq 2000
SRP033340 RNA-seq of control and talpid2 facial prominences [10]	SRX384260	SRR1039353	HH25_Frontonasal Prominence	Frontonasal Prominence	talpid2	50	321		HH St. 25	SINGLE			Illumina HiSeq 2000
SRP033340 RNA-seq of control and talpid2 facial prominences [10]	SRX384261	SRR1039354	HH25_Maxillary Prominence	Maxillary Prominence	talpid2	50	330		HH St. 25	SINGLE			Illumina HiSeq 2000
SRP033340 RNA-seq of control and talpid2 facial prominences [10]	SRX384262	SRR1039355	HH25_Mandibular Prominence	Mandibular Prominence	talpid2	50	334		HH St. 25	SINGLE			Illumina HiSeq 2000
SRP033603 Gallus gallus transcriptome	SRX388894	SRR1048367	stage26	Generic sample from chicken		202	2562	F	stage26	PAIRED			Illumina HiSeq 2000
SRP033603 Gallus gallus transcriptome	SRX391122	SRR1048528	stage26	Generic sample from chicken		202	2160	F	stage26	PAIRED			Illumina HiSeq 2000
SRP033603 Gallus gallus transcriptome	SRX391123	SRR1048529	stage26	Generic sample from chicken		202	2513	F	stage26	PAIRED			Illumina HiSeq 2000
SRP033603 Gallus gallus transcriptome	SRX391124	SRR1048530	stage26	Generic sample from chicken		202	2322	F	stage26	PAIRED			Illumina HiSeq 2000
SRP033603 Gallus gallus transcriptome	SRX391125	SRR1048531	stage26	Generic sample from chicken		202	2233	F	stage26	PAIRED			Illumina HiSeq 2000
SRP033603 Gallus gallus transcriptome	SRX391126	SRR1048532	stage26	Generic sample from chicken		202	2581	F	stage26	PAIRED			Illumina HiSeq 2000
SRP033603 Gallus gallus transcriptome	SRX391127	SRR1048533	stage26	Generic sample from chicken		202	2307	F	stage26	PAIRED			Illumina HiSeq 2000
SRP033603 Gallus gallus transcriptome	SRX391128	SRR1048534	stage26	Generic sample from chicken		202	2669	F	stage26	PAIRED			Illumina HiSeq 2000
SRP033603 Gallus gallus transcriptome	SRX391129	SRR1048535	stage26	Generic sample from chicken		202	2271	F	stage26	PAIRED			Illumina HiSeq 2000
SRP033603 Gallus gallus transcriptome	SRX391130	SRR1048536	stage26	Generic sample from chicken		202	2117	F	stage26	PAIRED			Illumina HiSeq 2000
SRP033603 Gallus gallus transcriptome	SRX391131	SRR1048537	stage26	Generic sample from chicken		202	2471	F	stage26	PAIRED			Illumina HiSeq 2000
SRP033603 Gallus gallus transcriptome	SRX391132	SRR1048538	stage26	Generic sample from chicken		202	2406	F	stage26	PAIRED			Illumina HiSeq 2000
SRP033603 Gallus gallus transcriptome	SRX391133	SRR1048539	stage26	Generic sample from chicken		202	2168	F	stage26	PAIRED			Illumina HiSeq 2000
SRP033603 Gallus gallus transcriptome	SRX391134	SRR1048540	stage26	Generic sample from chicken		202	2157	F	stage26	PAIRED			Illumina HiSeq 2000
SRP033603 Gallus gallus transcriptome	SRX391135	SRR1048541	stage26	Generic sample from chicken		202	2115	F	stage26	PAIRED			Illumina HiSeq 2000
SRP033603 Gallus gallus transcriptome	SRX391136	SRR1048542	stage26	Generic sample from chicken		202	2676	M	stage26	PAIRED			Illumina HiSeq 2000
SRP033603 Gallus gallus transcriptome	SRX391137	SRR1048543	stage26	Generic sample from chicken		202	2389	M	stage26	PAIRED			Illumina HiSeq 2000
SRP033603 Gallus gallus transcriptome	SRX391138	SRR1048544	stage26	Generic sample from chicken		202	2605	M	stage26	PAIRED			Illumina HiSeq 2000
SRP033603 Gallus gallus transcriptome	SRX391139	SRR1048545	stage26	Generic sample from chicken		202	3652	M	stage26	PAIRED			Illumina HiSeq 2000
SRP033603 Gallus gallus transcriptome	SRX391140	SRR1048546	stage26	Generic sample from chicken		202	3578	M	stage26	PAIRED			Illumina HiSeq 2000
SRP033603 Gallus gallus transcriptome	SRX391141	SRR1048547	stage26	Generic sample from chicken		202	3656	M	stage26	PAIRED			Illumina HiSeq 2000
SRP033603 Gallus gallus transcriptome	SRX391142	SRR1048548	stage26	Generic sample from chicken		202	2870	M	stage26	PAIRED			Illumina HiSeq 2000
SRP033603 Gallus gallus transcriptome	SRX391143	SRR1048549	stage26	Generic sample from chicken		202	2535	M	stage26	PAIRED			Illumina HiSeq 2000
SRP033603 Gallus gallus transcriptome	SRX391144	SRR1048550	stage26	Generic sample from chicken		202	2780	M	stage26	PAIRED			Illumina HiSeq 2000
SRP033603 Gallus gallus transcriptome	SRX391145	SRR1048551	stage26	Generic sample from chicken		202	3241	M	stage26	PAIRED			Illumina HiSeq 2000
SRP033603 Gallus gallus transcriptome	SRX391146	SRR1048552	stage26	Generic sample from chicken		202	3781	M	stage26	PAIRED			Illumina HiSeq 2000
SRP033603 Gallus gallus transcriptome	SRX391147	SRR1048553	stage26	Generic sample from chicken		202	3722	M	stage26	PAIRED			Illumina HiSeq 2000
SRP033603 Gallus gallus transcriptome	SRX391148	SRR1048554	stage26	Generic sample from chicken		202	3781	M	stage26	PAIRED			Illumina HiSeq 2000
SRP033603 Gallus gallus transcriptome	SRX391149	SRR1048555	stage26	Generic sample from chicken		202	4002	M	stage26	PAIRED			Illumina HiSeq 2000
SRP033603 Gallus gallus transcriptome	SRX391150	SRR1048556	stage26	Generic sample from chicken		202	3772	M	stage26	PAIRED			Illumina HiSeq 2000
SRP033603 Gallus gallus transcriptome	SRX391151	SRR1048557	stage26	Generic sample from chicken		202	2091	M	stage26	PAIRED			Illumina HiSeq 2000
SRP033603 Gallus gallus transcriptome	SRX391152	SRR1048558	stage26	Generic sample from chicken		202	2034	M	stage26	PAIRED			Illumina HiSeq 2000
SRP033603 Gallus gallus transcriptome	SRX391153	SRR1048559	stage26	Generic sample from chicken		202	2090	M	stage26	PAIRED			Illumina HiSeq 2000
SRP033603 Gallus gallus transcriptome	SRX391154	SRR1048560	stage26	Generic sample from chicken		202	1122	F	stage26	PAIRED			Illumina HiSeq 2000
SRP033603 Gallus gallus transcriptome	SRX391155	SRR1048561	stage26	Generic sample from chicken		202	1183	F	stage26	PAIRED			Illumina HiSeq 2000
SRP033603 Gallus gallus transcriptome	SRX391156	SRR1048562	stage26	Generic sample from chicken		202	1185	F	stage26	PAIRED			Illumina HiSeq 2000
SRP033603 Gallus gallus transcriptome	SRX391157	SRR1048563	stage26	Generic sample from chicken		202	1479	F	stage26	PAIRED			Illumina HiSeq 2000
SRP033603 Gallus gallus transcriptome	SRX391158	SRR1048564	stage26	Generic sample from chicken		202	1540	F	stage26	PAIRED			Illumina HiSeq 2000
SRP033603 Gallus gallus transcriptome	SRX391159	SRR1048565	stage26	Generic sample from chicken		202	1492	F	stage26	PAIRED			Illumina HiSeq 2000
SRP033603 Gallus gallus transcriptome	SRX391160	SRR1048566	stage26	Generic sample from chicken		202	1643	F	stage26	PAIRED			Illumina HiSeq 2000
SRP033603 Gallus gallus transcriptome	SRX391161	SRR1048567	stage26	Generic sample from chicken		202	1458	F	stage26	PAIRED			Illumina HiSeq 2000
SRP033603 Gallus gallus transcriptome	SRX391162	SRR1048568	stage26	Generic sample from chicken		202	1583	F	stage26	PAIRED			Illumina HiSeq 2000
SRP033603 Gallus gallus transcriptome	SRX391163	SRR1048569	stage26	Generic sample from chicken		202	1464	F	stage26	PAIRED			Illumina HiSeq 2000
SRP033603 Gallus gallus transcriptome	SRX391164	SRR1048570	stage26	Generic sample from chicken		202	1668	F	stage26	PAIRED			Illumina HiSeq 2000
SRP033603 Gallus gallus transcriptome	SRX391165	SRR1048571	stage26	Generic sample from chicken		202	1505	F	stage26	PAIRED			Illumina HiSeq 2000
SRP033603 Gallus gallus transcriptome	SRX391166	SRR1048572	stage26	Generic sample from chicken		202	1280	M	stage26	PAIRED			Illumina HiSeq 2000
SRP033603 Gallus gallus transcriptome	SRX391167	SRR1048573	stage26	Generic sample from chicken		202	1234	M	stage26	PAIRED			Illumina HiSeq 2000
SRP033603 Gallus gallus transcriptome	SRX391168	SRR1048574	stage26	Generic sample from chicken		202	1366	M	stage26	PAIRED			Illumina HiSeq 2000
SRP033603 Gallus gallus transcriptome	SRX391169	SRR1048575	stage26	Generic sample from chicken		202	1314	M	stage26	PAIRED			Illumina HiSeq 2000
SRP033603 Gallus gallus transcriptome	SRX391170	SRR1048576	stage26	Generic sample from chicken		202	1286	M	stage26	PAIRED			Illumina HiSeq 2000
SRP033603 Gallus gallus transcriptome	SRX391171	SRR1048577	stage26	Generic sample from chicken		202	1324	M	stage26	PAIRED			Illumina HiSeq 2000
SRP033603 Gallus gallus transcriptome	SRX391172	SRR1048578	stage26	Generic sample from chicken		202	2132	M	stage26	PAIRED			Illumina HiSeq 2000
SRP033603 Gallus gallus transcriptome	SRX391173	SRR1048579	stage26	Generic sample from chicken		202	1830	M	stage26	PAIRED			Illumina HiSeq 2000
SRP033603 Gallus gallus transcriptome	SRX391174	SRR1048580	stage26	Generic sample from chicken		202	2073	M	stage26	PAIRED			Illumina HiSeq 2000
SRP033603 Gallus gallus transcriptome	SRX391175	SRR1048581	stage26	Generic sample from chicken		202	1528	M	stage26	PAIRED			Illumina HiSeq 2000
SRP033603 Gallus gallus transcriptome	SRX391176	SRR1048582	stage26	Generic sample from chicken		202	1939	M	stage26	PAIRED			Illumina HiSeq 2000
SRP033603 Gallus gallus transcriptome	SRX391177	SRR1048583	stage26	Generic sample from chicken		202	1933	M	stage26	PAIRED			Illumina HiSeq 2000
SRP033603 Gallus gallus transcriptome	SRX391178	SRR1048584	stage26	Generic sample from chicken		202	1503	M	stage26	PAIRED			Illumina HiSeq 2000
SRP033603 Gallus gallus transcriptome	SRX391179	SRR1048585	stage26	Generic sample from chicken		202	1690	M	stage26	PAIRED			Illumina HiSeq 2000
SRP033603 Gallus gallus transcriptome	SRX391180	SRR1048586	stage26	Generic sample from chicken		202	1409	M	stage26	PAIRED			Illumina HiSeq 2000
SRP034444 Gallus gallus strain:Rhode Island White hens Transcriptome or Gene expression	SRX392650	SRR1104916	LES(low eggshell strength)-S1	LES(low eggshell strength)-S1(General Sample for CHICKEN)	Rhode Island White	200	4382			PAIRED	100		Illumina HiSeq 2000
SRP034444 Gallus gallus strain:Rhode Island White hens Transcriptome or Gene expression	SRX392652	SRR1104917	LES(low eggshell strength)-S2	LES(low eggshell strength)-S2(General Sample for CHICKEN)	Rhode Island White	200	4517			PAIRED	100		Illumina HiSeq 2000
SRP034444 Gallus gallus strain:Rhode Island White hens Transcriptome or Gene expression	SRX392654	SRR1104918	NES(normal eggshell strength)-S1	NES(normal eggshell strength)-S1(General Sample for CHICKEN)	Rhode Island White	200	4099			PAIRED	100		Illumina HiSeq 2000
SRP034444 Gallus gallus strain:Rhode Island White hens Transcriptome or Gene expression	SRX392655	SRR1104919	NES(normal eggshell strength)-S2	NES(normal eggshell strength)-S2(General Sample for CHICKEN)	Rhode Island White	200	5850			PAIRED	100		Illumina HiSeq 2000
SRP034520 Transcriptome analysis of alternative splicing events regulated by SRSF10 reveals position-dependent splicing modulation [11]	SRX392685	SRR1050759	DT40,lymphoblast	wild type	DT40,lymphoblast	180	2556			PAIRED			Illumina HiSeq 2000
SRP034520 Transcriptome analysis of alternative splicing events regulated by SRSF10 reveals position-dependent splicing modulation [11]	SRX392686	SRR1050760	DT40,lymphoblast	SRSF10-deficient (KO); SRSF10-/-	DT40,lymphoblast	180	2703			PAIRED			Illumina HiSeq 2000
SRP034561 Transcriptional profile of migrating cranial neural crest cells	SRX393263	SRR1051528	Neural crest cells HH10	Neural crest cells HH10	Leghorn	50	644		HH10	SINGLE			Illumina HiSeq 2500
SRP034561 Transcriptional profile of migrating cranial neural crest cells	SRX393470	SRR1051742	Whole Embryo HH10(Mixed population)	Whole Embryo HH10(Mixed population)	Leghorn	50	638		HH10	SINGLE			Illumina HiSeq 2500
SRP034561 Transcriptional profile of migrating cranial neural crest cells	SRX393471	SRR1051743	Whole Embryo HH10(Mixed population)	Whole Embryo HH10(Mixed population)	Leghorn	50	1270		HH10	SINGLE			Illumina HiSeq 2500
SRP035307 Differentiation state-specific mitochondrial dynamic regulatory networks are revealed by global transcriptional analysis of the developing chicken lens [12]	SRX424598	SRR1105844	13D_lens equatorial epithelium	Microdissected lens equatorial epithelium		35	336		Embryonic day 13	SINGLE			Illumina Genome Analyzer IIx
SRP035307 Differentiation state-specific mitochondrial dynamic regulatory networks are revealed by global transcriptional analysis of the developing chicken lens [12]	SRX424599	SRR1105845	13D_lens cortical fibers	Microdissected lens cortical fibers		35	298		Embryonic day 13	SINGLE			Illumina Genome Analyzer IIx
SRP035307 Differentiation state-specific mitochondrial dynamic regulatory networks are revealed by global transcriptional analysis of the developing chicken lens [12]	SRX424600	SRR1105846	13D_lens cortical fibers	Microdissected lens cortical fibers		35	310		Embryonic day 13	SINGLE			Illumina Genome Analyzer IIx
SRP035307 Differentiation state-specific mitochondrial dynamic regulatory networks are revealed by global transcriptional analysis of the developing chicken lens [12]	SRX424601	SRR1105847	13D_lens central fibers	Microdissected lens central fibers		35	375		Embryonic day 13	SINGLE			Illumina Genome Analyzer IIx
SRP038918 Transcriptome response to heat stress in the chicken hepatocellular carcinoma cell line [13]	SRX475858	SRR1176626	hepatocellular carcinoma cell line	normal temperature at 37oC	LMH Chicken Hepatocellular Carcinoma Cell Line	50	825			SINGLE			Illumina Genome Analyzer
SRP038918 Transcriptome response to heat stress in the chicken hepatocellular carcinoma cell line [13]	SRX475859	SRR1176627	hepatocellular carcinoma cell line	normal temperature at 37oC	LMH Chicken Hepatocellular Carcinoma Cell Line	50	480			SINGLE			Illumina Genome Analyzer
SRP038918 Transcriptome response to heat stress in the chicken hepatocellular carcinoma cell line [13]	SRX475860	SRR1176628	hepatocellular carcinoma cell line	normal temperature at 37oC	LMH Chicken Hepatocellular Carcinoma Cell Line	50	629			SINGLE			Illumina Genome Analyzer
SRP038918 Transcriptome response to heat stress in the chicken hepatocellular carcinoma cell line [13]	SRX475861	SRR1176629	hepatocellular carcinoma cell line	normal temperature at 37oC	LMH Chicken Hepatocellular Carcinoma Cell Line	51	878			SINGLE			Illumina Genome Analyzer
SRP038918 Transcriptome response to heat stress in the chicken hepatocellular carcinoma cell line [13]	SRX475862	SRR1176630	hepatocellular carcinoma cell line	normal temperature at 37oC	LMH Chicken Hepatocellular Carcinoma Cell Line	51	1167			SINGLE			Illumina Genome Analyzer
SRP038918 Transcriptome response to heat stress in the chicken hepatocellular carcinoma cell line [13]	SRX475863	SRR1176631	hepatocellular carcinoma cell line	normal temperature at 37oC	LMH Chicken Hepatocellular Carcinoma Cell Line	51	1189			SINGLE			Illumina Genome Analyzer
SRP038918 Transcriptome response to heat stress in the chicken hepatocellular carcinoma cell line [13]	SRX475864	SRR1176632	hepatocellular carcinoma cell line	heat stressed at 43oC	LMH Chicken Hepatocellular Carcinoma Cell Line	50	726			SINGLE			Illumina Genome Analyzer
SRP038918 Transcriptome response to heat stress in the chicken hepatocellular carcinoma cell line [13]	SRX475865	SRR1176633	hepatocellular carcinoma cell line	heat stressed at 43oC	LMH Chicken Hepatocellular Carcinoma Cell Line	50	969			SINGLE			Illumina Genome Analyzer
SRP038918 Transcriptome response to heat stress in the chicken hepatocellular carcinoma cell line [13]	SRX475866	SRR1176634	hepatocellular carcinoma cell line	heat stressed at 43oC	LMH Chicken Hepatocellular Carcinoma Cell Line	50	1155			SINGLE			Illumina Genome Analyzer
SRP038918 Transcriptome response to heat stress in the chicken hepatocellular carcinoma cell line [13]	SRX475867	SRR1176635	hepatocellular carcinoma cell line	heat stressed at 43oC	LMH Chicken Hepatocellular Carcinoma Cell Line	51	1120			SINGLE			Illumina Genome Analyzer
SRP038918 Transcriptome response to heat stress in the chicken hepatocellular carcinoma cell line [13]	SRX475868	SRR1176636	hepatocellular carcinoma cell line	heat stressed at 43oC	LMH Chicken Hepatocellular Carcinoma Cell Line	51	457			SINGLE			Illumina Genome Analyzer
SRP038918 Transcriptome response to heat stress in the chicken hepatocellular carcinoma cell line [13]	SRX475869	SRR1176637	hepatocellular carcinoma cell line	heat stressed at 43oC	LMH Chicken Hepatocellular Carcinoma Cell Line	51	912			SINGLE			Illumina Genome Analyzer
SRP039377 The Transcriptomes of Natural Developmental Magnum in Chickens	SRX480873	SRR1182481	7w_magnum	Magnum in D1	White Leghorn	200	4342		7 weeks old	PAIRED			Illumina HiSeq 2000
SRP039377 The Transcriptomes of Natural Developmental Magnum in Chickens	SRX483302	SRR1185950	13w_magnum	Magnum in D2	White Leghorn	200	4637		13 weeks old	PAIRED			Illumina HiSeq 2000
SRP039377 The Transcriptomes of Natural Developmental Magnum in Chickens	SRX483303	SRR1635918	16w_magnum	Magnum in D3	White Leghorn	200	4562		16 weeks old	PAIRED			Illumina HiSeq 2000
SRP039377 The Transcriptomes of Natural Developmental Magnum in Chickens	SRX483304	SRR1636051	17w_magnum	Magnum in D4	White Leghorn	200	4724		17 weeks	PAIRED			Illumina HiSeq 2000
SRP039377 The Transcriptomes of Natural Developmental Magnum in Chickens	SRX483305	SRR1639602	20w_magnum	Magnum in L	White Leghorn	200	4724		20 weeks old	PAIRED			Illumina HiSeq 2000
SRP039463 Gallus gallus Transcriptome or Gene expression (1)	SRX481665	SRR1184227	adult_Liver	Liver,diet with 120mg/kg ASE	Hy-Line Brown hens	50	455	Female	Adult	SINGLE			Illumina HiSeq 2000
SRP039463 Gallus gallus Transcriptome or Gene expression (1)	SRX481674	SRR1184228	adult_Liver	Liver,diet with 120mg/kg ASE	Hy-Line Brown hens	50	297	Female	Adult	SINGLE			Illumina HiSeq 2000
SRP039463 Gallus gallus Transcriptome or Gene expression (1)	SRX481681	SRR1184238	adult_Liver	Liver,diet with 120mg/kg ASE	Hy-Line Brown hens	50	297	Female	Adult	SINGLE			Illumina HiSeq 2000
SRP039463 Gallus gallus Transcriptome or Gene expression (1)	SRX481675	SRR1184235	adult_Liver	Liver,basal diet	Hy-Line Brown hens	50	455	Female	Adult	SINGLE			Illumina HiSeq 2000
SRP039463 Gallus gallus Transcriptome or Gene expression (1)	SRX481682	SRR1184239	adult_Ovary	Ovary,basal diet	Hy-Line Brown hens	50	390	Female	Adult	SINGLE			Illumina HiSeq 2000
SRP039463 Gallus gallus Transcriptome or Gene expression (1)	SRX481683	SRR1184241	adult_Ovary	Ovary,diet with 120mg/kg ASE	Hy-Line Brown hens	50	348	Female	Adult	SINGLE			Illumina HiSeq 2000
SRP041256 Expression data from proximal, middle, and distal segments of E6.5 chicken cochlea [14]	SRX520323	SRR1248275	6.5D_cochlea	cochlea耳蜗，Mid-BP		42	1673		embryonic day 6.5	SINGLE			Illumina HiSeq 2000
SRP041256 Expression data from proximal, middle, and distal segments of E6.5 chicken cochlea [14]	SRX520325	SRR1248277	6.5D_cochlea	cochlea耳蜗，Proximal-BP		42	1695		embryonic day 6.5	SINGLE			Illumina HiSeq 2000
SRP041256 Expression data from proximal, middle, and distal segments of E6.5 chicken cochlea [14]	SRX520326	SRR1248278	6.5D_cochlea	cochlea耳蜗，Distal_BP		42	3209		embryonic day 6.5	SINGLE			Illumina HiSeq 2000
SRP041478 Gallus gallus strain:L2 Transcriptome or Gene expression [15]	SRX528281	SRR1264528	2yr_regenerating early grow body contour feather epithelium	regenerating early grow body contour feather epithelium (replicate 1)	Leghorn，strain <not provided>	202	13423	Male	2yr	PAIRED	400		Illumina HiSeq 2000
SRP041478 Gallus gallus strain:L2 Transcriptome or Gene expression [15]	SRX528834	SRR1265109	2yr_regenerating early grow body contour feather epithelium	regenerating early grow body contour feather epithelium (replicate 2)	Leghorn，strain <not provided>	202	8549	Male	2yr	PAIRED	400		Illumina HiSeq 2000
SRP041478 Gallus gallus strain:L2 Transcriptome or Gene expression [15]	SRX528843	SRR1265122	2yr_regenerating early grow body contour feather epithelium	regenerating early grow body contour feather epithelium (replicate 3)	Leghorn，strain <not provided>	202	7553	Male	2yr	PAIRED	400		Illumina HiSeq 2000
SRP041478 Gallus gallus strain:L2 Transcriptome or Gene expression [15]	SRX529337	SRR1265901	2yr_regenerating late grow body contour feather epithelium	regenerating late grow body contour feather epithelium (replicate 1)	Taiwan Country Chicken，strain L2	202	10050	Male	2yr	PAIRED	300		Illumina HiSeq 2000
SRP041478 Gallus gallus strain:L2 Transcriptome or Gene expression [15]	SRX529339	SRR1265914	2yr_regenerating late grow body contour feather epithelium	regenerating late grow body contour feather epithelium (replicate 2)	Taiwan Country Chicken，strain L2	202	10263	Male	2yr	PAIRED	300		Illumina HiSeq 2000
SRP041478 Gallus gallus strain:L2 Transcriptome or Gene expression [15]	SRX529353	SRR1265943	2yr_regenerating late grow body contour feather epithelium	regenerating late grow body contour feather epithelium (replicate 3)	Taiwan Country Chicken，strain L2	202	7370	Male	2yr	PAIRED	300		Illumina HiSeq 2000
SRP041478 Gallus gallus strain:L2 Transcriptome or Gene expression [15]	SRX529354	SRR1265944	2yr_regenerating early grow wing flight feather epithelium	regenerating early grow wing flight feather epithelium (replicate 1)	Taiwan Country Chicken，strain L2	202	9946	Male	2yr	PAIRED	300		Illumina HiSeq 2000
SRP041478 Gallus gallus strain:L2 Transcriptome or Gene expression [15]	SRX529355	SRR1265945	2yr_regenerating early grow wing flight feather epithelium	regenerating early grow wing flight feather epithelium (replicate 2)	Taiwan Country Chicken，strain L2	202	10028	Male	2yr	PAIRED	300		Illumina HiSeq 2000
SRP041478 Gallus gallus strain:L2 Transcriptome or Gene expression [15]	SRX529356	SRR1265946	2yr_regenerating early grow wing flight feather epithelium	regenerating early grow wing flight feather epithelium (replicate 3)	Taiwan Country Chicken，strain L2	202	8184	Male	2yr	PAIRED	300		Illumina HiSeq 2000
SRP041478 Gallus gallus strain:L2 Transcriptome or Gene expression [15]	SRX529357	SRR1265947	2yr_regenerating late grow wing flight feather epithelium	regenerating late grow wing flight feather epithelium (replicate 1)	Taiwan Country Chicken，strain L2	202	9865	Male	2yr	PAIRED	300		Illumina HiSeq 2000
SRP041478 Gallus gallus strain:L2 Transcriptome or Gene expression [15]	SRX529358	SRR1265948	2yr_regenerating late grow wing flight feather epithelium	regenerating late grow wing flight feather epithelium (replicate 2)	Taiwan Country Chicken，strain L2	202	7827	Male	2yr	PAIRED	300		Illumina HiSeq 2000
SRP041478 Gallus gallus strain:L2 Transcriptome or Gene expression [15]	SRX529359	SRR1265949	2yr_regenerating late grow wing flight feather epithelium	regenerating late grow wing flight feather epithelium (replicate 3)	Taiwan Country Chicken，strain L2	202	10151	Male	2yr	PAIRED	300		Illumina HiSeq 2000
SRP041478 Gallus gallus strain:L2 Transcriptome or Gene expression [15]	SRX529360	SRR1265950	2yr_regenerating middle grow wing flight feather epithelium	regenerating middle grow wing flight feather epithelium (replicate 1)	Taiwan Country Chicken，strain L2	202	10812	Male	2yr	PAIRED	400		Illumina HiSeq 2000
SRP041478 Gallus gallus strain:L2 Transcriptome or Gene expression [15]	SRX529361	SRR1265951	2yr_regenerating middle grow wing flight feather epithelium	regenerating middle grow wing flight feather epithelium (replicate 2)	Taiwan Country Chicken，strain L2	202	10375	Male	2yr	PAIRED	400		Illumina HiSeq 2000
SRP041478 Gallus gallus strain:L2 Transcriptome or Gene expression [15]	SRX529362	SRR1265952	2yr_regenerating middle grow wing flight feather epithelium	regenerating middle grow wing flight feather (reolicate 3)	Taiwan Country Chicken，strain L2	202	10486	Male	2yr	PAIRED	400		Illumina HiSeq 2000
SRP041500 The Transcriptome of Utricle Hair Cell Regeneration in the Avian Inner Ear [16]	SRX528372	SRR1264635	utricle hair cell	utricle	24_treated	36	129			SINGLE			Illumina Genome Analyzer II
SRP041500 The Transcriptome of Utricle Hair Cell Regeneration in the Avian Inner Ear [16]	SRX528373	SRR1264636	utricle hair cell	utricle	24_control	36	78			SINGLE			Illumina Genome Analyzer II
SRP041500 The Transcriptome of Utricle Hair Cell Regeneration in the Avian Inner Ear [16]	SRX528374	SRR1264637	utricle hair cell	utricle	0_treated	36	639			SINGLE			Illumina Genome Analyzer II
SRP041500 The Transcriptome of Utricle Hair Cell Regeneration in the Avian Inner Ear [16]	SRX528375	SRR1264638	utricle hair cell	utricle	0_control	36	384			SINGLE			Illumina Genome Analyzer II
SRP041500 The Transcriptome of Utricle Hair Cell Regeneration in the Avian Inner Ear [16]	SRX528376	SRR1264639	utricle hair cell	utricle	72_treated	36	403			SINGLE			Illumina Genome Analyzer II
SRP041500 The Transcriptome of Utricle Hair Cell Regeneration in the Avian Inner Ear [16]	SRX528377	SRR1264640	utricle hair cell	utricle	72_control	36	525			SINGLE			Illumina Genome Analyzer II
SRP041500 The Transcriptome of Utricle Hair Cell Regeneration in the Avian Inner Ear [16]	SRX528379	SRR1264642	utricle hair cell	utricle	96_control	36	389			SINGLE			Illumina Genome Analyzer II
SRP041500 The Transcriptome of Utricle Hair Cell Regeneration in the Avian Inner Ear [16]	SRX528380	SRR1264643	utricle hair cell	utricle	48_treated	36	725			SINGLE			Illumina Genome Analyzer II
SRP041500 The Transcriptome of Utricle Hair Cell Regeneration in the Avian Inner Ear [16]	SRX528381	SRR1264644	utricle hair cell	utricle	48_control	36	434			SINGLE			Illumina Genome Analyzer II
SRP041500 The Transcriptome of Utricle Hair Cell Regeneration in the Avian Inner Ear [16]	SRX528382	SRR1264645	utricle hair cell	utricle	120_treated	36	222			SINGLE			Illumina Genome Analyzer II
SRP041500 The Transcriptome of Utricle Hair Cell Regeneration in the Avian Inner Ear [16]	SRX528383	SRR1264646	utricle hair cell	utricle	120_control	36	114			SINGLE			Illumina Genome Analyzer II
SRP041500 The Transcriptome of Utricle Hair Cell Regeneration in the Avian Inner Ear [16]	SRX528384	SRR1264647	utricle hair cell	utricle	24_treated_bs2	36	434			SINGLE			Illumina Genome Analyzer II
SRP041500 The Transcriptome of Utricle Hair Cell Regeneration in the Avian Inner Ear [16]	SRX528388	SRR1264651	utricle hair cell	utricle	120_control_bs2	36	344			SINGLE			Illumina Genome Analyzer II
SRP041500 The Transcriptome of Utricle Hair Cell Regeneration in the Avian Inner Ear [16]	SRX528389	SRR1264652	utricle hair cell	utricle	120_treated_bs2	36	462			SINGLE			Illumina Genome Analyzer II
SRP041500 The Transcriptome of Utricle Hair Cell Regeneration in the Avian Inner Ear [16]	SRX528390	SRR1264653	utricle hair cell	utricle	96_treated_bs2	36	423			SINGLE			Illumina Genome Analyzer II
SRP041500 The Transcriptome of Utricle Hair Cell Regeneration in the Avian Inner Ear [16]	SRX528392	SRR1264655	utricle hair cell	utricle	120_treated_bs2.	36	528			SINGLE			Illumina Genome Analyzer II
SRP041500 The Transcriptome of Utricle Hair Cell Regeneration in the Avian Inner Ear [16]	SRX528393	SRR1264656	utricle hair cell	utricle	120_control_bs2.	36	320			SINGLE			Illumina Genome Analyzer II
SRP041500 The Transcriptome of Utricle Hair Cell Regeneration in the Avian Inner Ear [16]	SRX528394	SRR1264657	utricle hair cell	utricle	24_treated_bs3	36	789			SINGLE			Illumina Genome Analyzer II
SRP041500 The Transcriptome of Utricle Hair Cell Regeneration in the Avian Inner Ear [16]	SRX528395	SRR1264658	utricle hair cell	utricle	24_control_bs3	36	455			SINGLE			Illumina Genome Analyzer II
SRP041500 The Transcriptome of Utricle Hair Cell Regeneration in the Avian Inner Ear [16]	SRX528397	SRR1264660	utricle hair cell	utricle	168_control_bs2	36	440			SINGLE			Illumina Genome Analyzer II
SRP041500 The Transcriptome of Utricle Hair Cell Regeneration in the Avian Inner Ear [16]	SRX528399	SRR1264662	utricle hair cell	utricle	0_control_bs1.2	36	1220			SINGLE			Illumina Genome Analyzer II
SRP041500 The Transcriptome of Utricle Hair Cell Regeneration in the Avian Inner Ear [16]	SRX528402	SRR1264665	utricle hair cell	utricle	72_treated_bs2	36	1189			SINGLE			Illumina Genome Analyzer II
SRP041500 The Transcriptome of Utricle Hair Cell Regeneration in the Avian Inner Ear [16]	SRX528403	SRR1264666	utricle hair cell	utricle	72_control_bs2	36	1258			SINGLE			Illumina Genome Analyzer II
SRP041500 The Transcriptome of Utricle Hair Cell Regeneration in the Avian Inner Ear [16]	SRX528404	SRR1264667	utricle hair cell	utricle	0_treated_bs2	42	1435			SINGLE			Illumina HiSeq 2000
SRP041500 The Transcriptome of Utricle Hair Cell Regeneration in the Avian Inner Ear [16]	SRX528405	SRR1264668	utricle hair cell	utricle	0_control_bs2	42	1412			SINGLE			Illumina HiSeq 2000
SRP041500 The Transcriptome of Utricle Hair Cell Regeneration in the Avian Inner Ear [16]	SRX528406	SRR1264669	utricle hair cell	utricle	24_treated_bs4	42	1369			SINGLE			Illumina HiSeq 2000
SRP041500 The Transcriptome of Utricle Hair Cell Regeneration in the Avian Inner Ear [16]	SRX528407	SRR1264670	utricle hair cell	utricle	24_control_bs4	42	1211			SINGLE			Illumina HiSeq 2000
SRP041500 The Transcriptome of Utricle Hair Cell Regeneration in the Avian Inner Ear [16]	SRX528408	SRR1264671	utricle hair cell	utricle	168_control_bs3	42	1432			SINGLE			Illumina HiSeq 2000
SRP041500 The Transcriptome of Utricle Hair Cell Regeneration in the Avian Inner Ear [16]	SRX528409	SRR1264672	utricle hair cell	utricle	168_treated_bs3	42	1392			SINGLE			Illumina HiSeq 2000
SRP041500 The Transcriptome of Utricle Hair Cell Regeneration in the Avian Inner Ear [16]	SRX528410	SRR1264673	utricle hair cell	utricle	120_treated_bs3	42	809			SINGLE			Illumina HiSeq 2000
SRP041500 The Transcriptome of Utricle Hair Cell Regeneration in the Avian Inner Ear [16]	SRX528411	SRR1264674	utricle hair cell	utricle	120_control_bs3	42	808			SINGLE			Illumina HiSeq 2000
SRP041500 The Transcriptome of Utricle Hair Cell Regeneration in the Avian Inner Ear [16]	SRX528412	SRR1264675	utricle hair cell	utricle	144_treated_bs2	42	829			SINGLE			Illumina HiSeq 2000
SRP041500 The Transcriptome of Utricle Hair Cell Regeneration in the Avian Inner Ear [16]	SRX528413	SRR1264676	utricle hair cell	utricle	144_control_bs2	42	712			SINGLE			Illumina HiSeq 2000
SRP041500 The Transcriptome of Utricle Hair Cell Regeneration in the Avian Inner Ear [16]	SRX528414	SRR1264677	utricle hair cell	utricle	96_control_bs3	42	1105			SINGLE			Illumina HiSeq 2000
SRP041500 The Transcriptome of Utricle Hair Cell Regeneration in the Avian Inner Ear [16]	SRX528415	SRR1264678	utricle hair cell	utricle	72_treated_bs3	42	1165			SINGLE			Illumina HiSeq 2000
SRP041500 The Transcriptome of Utricle Hair Cell Regeneration in the Avian Inner Ear [16]	SRX528416	SRR1264679	utricle hair cell	utricle	72_control_bs3	42	1318			SINGLE			Illumina HiSeq 2000
SRP041500 The Transcriptome of Utricle Hair Cell Regeneration in the Avian Inner Ear [16]	SRX528396	SRR1264659	utricle hair cell	utricle	168_treated_bs2	36	339			SINGLE			Illumina Genome Analyzer II
SRP041500 The Transcriptome of Utricle Hair Cell Regeneration in the Avian Inner Ear [16]	SRX528398	SRR1264661	utricle hair cell	utricle	0_treated_bs1.2	36	1396			SINGLE			Illumina Genome Analyzer II
SRP041500 The Transcriptome of Utricle Hair Cell Regeneration in the Avian Inner Ear [16]	SRX528400	SRR1264663	utricle hair cell	utricle	144_treated	36	1397			SINGLE			Illumina Genome Analyzer II
SRP041500 The Transcriptome of Utricle Hair Cell Regeneration in the Avian Inner Ear [16]	SRX528401	SRR1264664	utricle hair cell	utricle	144_control	36	1430			SINGLE			Illumina Genome Analyzer II
SRP041500 The Transcriptome of Utricle Hair Cell Regeneration in the Avian Inner Ear [16]	SRX528391	SRR1264654	utricle hair cell	utricle	96_control_bs2	36	493			SINGLE			Illumina Genome Analyzer II
SRP041500 The Transcriptome of Utricle Hair Cell Regeneration in the Avian Inner Ear [16]	SRX528417	SRR1264680	utricle hair cell	utricle	96_treated_bs3	42	1103			SINGLE			Illumina HiSeq 2000
SRP041500 The Transcriptome of Utricle Hair Cell Regeneration in the Avian Inner Ear [16]	SRX528420	SRR1264683	utricle hair cell	utricle	60_control_bs2	42	972			SINGLE			Illumina HiSeq 2000
SRP041500 The Transcriptome of Utricle Hair Cell Regeneration in the Avian Inner Ear [16]	SRX528423	SRR1264686	utricle hair cell	utricle	54_control	42	831			SINGLE			Illumina HiSeq 2000
SRP041500 The Transcriptome of Utricle Hair Cell Regeneration in the Avian Inner Ear [16]	SRX528426	SRR1264689	utricle hair cell	utricle	54_treated_bs2	42	287			SINGLE			Illumina HiSeq 2000
SRP041500 The Transcriptome of Utricle Hair Cell Regeneration in the Avian Inner Ear [16]	SRX528429	SRR1264692	utricle hair cell	utricle	54_control_bs2	42	344			SINGLE			Illumina HiSeq 2000
SRP041500 The Transcriptome of Utricle Hair Cell Regeneration in the Avian Inner Ear [16]	SRX528431	SRR1264694	utricle hair cell	utricle	60_control_bs3	42	339			SINGLE			Illumina HiSeq 2000
SRP041500 The Transcriptome of Utricle Hair Cell Regeneration in the Avian Inner Ear [16]	SRX528419	SRR1264682	utricle hair cell	utricle	60_treated_bs2	42	796			SINGLE			Illumina HiSeq 2000
SRP041500 The Transcriptome of Utricle Hair Cell Regeneration in the Avian Inner Ear [16]	SRX528422	SRR1264685	utricle hair cell	utricle	54_treated	42	849			SINGLE			Illumina HiSeq 2000
SRP041500 The Transcriptome of Utricle Hair Cell Regeneration in the Avian Inner Ear [16]	SRX528425	SRR1264688	utricle hair cell	utricle	66_control	42	937			SINGLE			Illumina HiSeq 2000
SRP041500 The Transcriptome of Utricle Hair Cell Regeneration in the Avian Inner Ear [16]	SRX528428	SRR1264691	utricle hair cell	utricle	66_control_bs2	42	313			SINGLE			Illumina HiSeq 2000
SRP041500 The Transcriptome of Utricle Hair Cell Regeneration in the Avian Inner Ear [16]	SRX528418	SRR1264681	utricle hair cell	utricle	48_control_bs2	42	1070			SINGLE			Illumina HiSeq 2000
SRP041500 The Transcriptome of Utricle Hair Cell Regeneration in the Avian Inner Ear [16]	SRX528421	SRR1264684	utricle hair cell	utricle	48_treated_bs2	42	684			SINGLE			Illumina HiSeq 2000
SRP041500 The Transcriptome of Utricle Hair Cell Regeneration in the Avian Inner Ear [16]	SRX528424	SRR1264687	utricle hair cell	utricle	66_treated	42	991			SINGLE			Illumina HiSeq 2000
SRP041500 The Transcriptome of Utricle Hair Cell Regeneration in the Avian Inner Ear [16]	SRX528427	SRR1264690	utricle hair cell	utricle	66_treated_bs2	42	320			SINGLE			Illumina HiSeq 2000
SRP041500 The Transcriptome of Utricle Hair Cell Regeneration in the Avian Inner Ear [16]	SRX528430	SRR1264693	utricle hair cell	utricle	60_treated_bs3	42	344			SINGLE			Illumina HiSeq 2000
SRP041863 Gallus gallus Transcriptome or Gene expression (2)	SRX540095	SRR1286089	HH4/5	Whole embryo,HH4/5		160	4963		HH4/5	PAIRED，RNA-Seq			Illumina HiSeq 2000
SRP041863 Gallus gallus Transcriptome or Gene expression (2)	SRX540095	SRR1298385	HH4/5	Whole embryo,HH4/5		160	5847		HH4/5	PAIRED，RNA-Seq			Illumina HiSeq 2000
SRP041863 Gallus gallus Transcriptome or Gene expression (2)	SRX893868	SRR1822371	HH14	HH4 whole embryo,HH14_RNA		160	5847		HH14	PAIRED，RNA-Seq			Illumina HiSeq 2000
SRP041863 Gallus gallus Transcriptome or Gene expression (2)	SRX893872	SRR1822373	HH11	HH4 whole embryo,HH11_RNA		160	4963		HH11	PAIRED，RNA-Seq			Illumina HiSeq 2000
SRP041863 Gallus gallus Transcriptome or Gene expression (2)	SRX893878	SRR1822379	HH11	HH4 whole embryo,HH11_RNA		200	25023		HH11	PAIRED，RNA-Seq			Illumina HiSeq 2000
SRP041863 Gallus gallus Transcriptome or Gene expression (2)	SRX893873	SRR1822375	HH25/26	HH4 whole embryo,HH25/26_RNA		160	5303		HH25/26	PAIRED，RNA-Seq			Illumina HiSeq 2000
SRP041863 Gallus gallus Transcriptome or Gene expression (2)	SRX893874	SRR1822376	HH32	HH4 whole embryo,HH32_RNA		160	7566		HH32	PAIRED，RNA-Seq			Illumina HiSeq 2000
SRP041863 Gallus gallus Transcriptome or Gene expression (2)	SRX893875	SRR1822377	HH36	HH4 whole embryo,HH36_RNA		160	9967		HH36	PAIRED，RNA-Seq			Illumina HiSeq 2000
SRP041863 Gallus gallus Transcriptome or Gene expression (2)	SRX893876	SRR1822378	HH4	HH4 whole embryo,HH4_RNA		200	26792		HH4	PAIRED，RNA-Seq			Illumina HiSeq 2000
SRP041937 RNA-seq analysis revealed novel genes and signaling pathway associated with disease resistance to avian influenza virus infection in chickens	SRX541149	SRR1284637	lung	H5N3 AIV，lung	Leghorn	75	1304			SINGLE			Illumina Genome Analyzer II
SRP041937 RNA-seq analysis revealed novel genes and signaling pathway associated with disease resistance to avian influenza virus infection in chickens	SRX541150	SRR1284638	lung	none，lung	Leghorn	75	1230			SINGLE			Illumina Genome Analyzer II
SRP041937 RNA-seq analysis revealed novel genes and signaling pathway associated with disease resistance to avian influenza virus infection in chickens	SRX541151	SRR1284639	lung	H5N3 AIV，lung	Fayoumi	75	1267			SINGLE			Illumina Genome Analyzer II
SRP041937 RNA-seq analysis revealed novel genes and signaling pathway associated with disease resistance to avian influenza virus infection in chickens	SRX541152	SRR1284640	lung	none，lung	Fayoumi	75	1275			SINGLE			Illumina Genome Analyzer II
SRP042038 Gallus gallus strain:New HampshireTranscriptome or Gene expression	SRX545055	SRR1289795	adult_testis	testis	low sperm mobility,New Hampshire	36	209	male	adult	SINGLE, nonstrand-specific			Illumina Genome Analyzer
SRP042038 Gallus gallus strain:New HampshireTranscriptome or Gene expression	SRX545177	SRR1289906	adult_testis	testis	low sperm mobility,New Hampshire	36	278	male	adult	SINGLE, nonstrand-specific			Illumina Genome Analyzer
SRP042038 Gallus gallus strain:New HampshireTranscriptome or Gene expression	SRX545912	SRR1290651	adult_testis	testis	low sperm mobility,New Hampshire	36	228	male	adult	SINGLE, nonstrand-specific			Illumina Genome Analyzer
SRP042038 Gallus gallus strain:New HampshireTranscriptome or Gene expression	SRX545913	SRR1290652	adult_testis	testis	low sperm mobility,New Hampshire	36	203	male	adult	SINGLE, nonstrand-specific			Illumina Genome Analyzer
SRP042038 Gallus gallus strain:New HampshireTranscriptome or Gene expression	SRX545914	SRR1290653	adult_testis	testis	<not provided>,New Hampshire	36	246	male	adult	SINGLE, nonstrand-specific			Illumina Genome Analyzer
SRP042038 Gallus gallus strain:New HampshireTranscriptome or Gene expression	SRX545915	SRR1290654	adult_testis	testis	low mobility sperm,New Hampshire	36	187	male	adult	SINGLE, nonstrand-specific			Illumina Genome Analyzer
SRP042038 Gallus gallus strain:New HampshireTranscriptome or Gene expression	SRX545916	SRR1290655	adult_testis	testis	High sperm mobility,New Hampshire	36	248	male	adult	SINGLE, nonstrand-specific			Illumina Genome Analyzer
SRP042038 Gallus gallus strain:New HampshireTranscriptome or Gene expression	SRX545917	SRR1290656	adult_testis	testis	High sperm mobility,New Hampshire	36	231	male	adult	SINGLE, nonstrand-specific			Illumina Genome Analyzer
SRP042038 Gallus gallus strain:New HampshireTranscriptome or Gene expression	SRX545918	SRR1290657	adult_testis	testis	High sperm mobility,New Hampshire	36	233	male	adult	SINGLE, nonstrand-specific			Illumina Genome Analyzer
SRP042038 Gallus gallus strain:New HampshireTranscriptome or Gene expression	SRX545919	SRR1290658	adult_testis	testis	high sperm mobility,New Hampshire	36	267	male	adult	SINGLE, nonstrand-specific			Illumina Genome Analyzer
SRP042038 Gallus gallus strain:New HampshireTranscriptome or Gene expression	SRX545922	SRR1290679	adult_testis	testis	high sperm mobility,New Hampshire	36	262	male	adult	SINGLE, nonstrand-specific			Illumina Genome Analyzer
SRP042038 Gallus gallus strain:New HampshireTranscriptome or Gene expression	SRX545941	SRR1290680	adult_testis	testis	high sperm mobility,New Hampshire	36	287	male	adult	SINGLE, nonstrand-specific			Illumina Genome Analyzer
SRP042257 Liver and WAT RNA-Seq from Chicken to explore ASE	SRX553068	SRR1299036	14w_liver	362_Liver	362_Liver	202	2704	Female	14 weeks	PAIRED			Illumina HiSeq 2000
SRP042257 Liver and WAT RNA-Seq from Chicken to explore ASE	SRX553069	SRR1299037	14w_white adipose	362_WAT（White adipose）	362_WAT	202	4251	Female	14 weeks	PAIRED			Illumina HiSeq 2000
SRP042257 Liver and WAT RNA-Seq from Chicken to explore ASE	SRX553070	SRR1299038	14w_liver	412_Liver	412_Liver	202	5018	Male	14 weeks	PAIRED			Illumina HiSeq 2000
SRP042257 Liver and WAT RNA-Seq from Chicken to explore ASE	SRX553071	SRR1299039	14w_white adipose	412_WAT	412_WAT	202	5224	Male	14 weeks	PAIRED			Illumina HiSeq 2000
SRP042257 Liver and WAT RNA-Seq from Chicken to explore ASE	SRX553072	SRR1299051	14w_liver	421_Liver	421_Liver	202	4060	Female	14 weeks	PAIRED			Illumina HiSeq 2000
SRP042257 Liver and WAT RNA-Seq from Chicken to explore ASE	SRX553073	SRR1299040	14w_white adipose	421_WAT	421_WAT	202	3386	Female	14 weeks	PAIRED			Illumina HiSeq 2000
SRP042257 Liver and WAT RNA-Seq from Chicken to explore ASE	SRX553074	SRR1299041	14w_liver	541_Liver	541_Liver	202	3984	Male	14 weeks	PAIRED			Illumina HiSeq 2000
SRP042257 Liver and WAT RNA-Seq from Chicken to explore ASE	SRX553075	SRR1299042	14w_white adipose	541_WAT	541_WAT	202	3945	Male	14 weeks	PAIRED			Illumina HiSeq 2000
SRP042257 Liver and WAT RNA-Seq from Chicken to explore ASE	SRX553076	SRR1299043	14w_liver	721_Liver	721_Liver	202	3114	Female	14 weeks	PAIRED			Illumina HiSeq 2000
SRP042257 Liver and WAT RNA-Seq from Chicken to explore ASE	SRX553077	SRR1299044	14w_white adipose	721_WAT	721_WAT	202	2487	Female	14 weeks	PAIRED			Illumina HiSeq 2000
SRP042257 Liver and WAT RNA-Seq from Chicken to explore ASE	SRX553078	SRR1299045	14w_liver	730_Liver	730_Liver	202	4168	Female	14 weeks	PAIRED			Illumina HiSeq 2000
SRP042257 Liver and WAT RNA-Seq from Chicken to explore ASE	SRX553079	SRR1299046	14w_white adipose	730_WAT	730_WAT	202	5306	Female	14 weeks	PAIRED			Illumina HiSeq 2000
SRP042257 Liver and WAT RNA-Seq from Chicken to explore ASE	SRX553080	SRR1299047	14w_liver	747_Liver	747_Liver	202	3911	Male	14 weeks	PAIRED			Illumina HiSeq 2000
SRP042257 Liver and WAT RNA-Seq from Chicken to explore ASE	SRX553081	SRR1299048	14w_white adipose	747_WAT	747_WAT	202	4771	Male	14 weeks	PAIRED			Illumina HiSeq 2000
SRP042257 Liver and WAT RNA-Seq from Chicken to explore ASE	SRX553082	SRR1299050	14w_liver	920_Liver	920_Liver	202	5865	Male	14 weeks	PAIRED			Illumina HiSeq 2000
SRP042257 Liver and WAT RNA-Seq from Chicken to explore ASE	SRX553083	SRR1299049	14w_white adipose	920_WAT	920_WAT	202	4292	Male	14 weeks	PAIRED			Illumina HiSeq 2000
SRP045046 Transcriptome profiling of developing photoreceptor subtypes reveals candidate genes for avian photoreceptor diversification [17]	SRX664914	SRR1531044	E6_Retinal explant cells	9 DIV(days_in_vitro),Rho::DsRed and Green::GFP	Retinal explant culture,embryonic day 6 (H&H Stage 26-28)	42	1971			SINGLE			Illumina HiSeq 2500
SRP045046 Transcriptome profiling of developing photoreceptor subtypes reveals candidate genes for avian photoreceptor diversification [17]	SRX664914	SRR1531045	E6_Retinal explant cells	9 DIV(days_in_vitro),Rho::DsRed and Green::GFP	Retinal explant culture,embryonic day 6 (H&H Stage 26-28)	50	1503			SINGLE			Illumina HiSeq 2500
SRP045046 Transcriptome profiling of developing photoreceptor subtypes reveals candidate genes for avian photoreceptor diversification [17]	SRX664914	SRR1531046	E6_Retinal explant cells	9 DIV(days_in_vitro),Rho::DsRed and Green::GFP	Retinal explant culture,embryonic day 6 (H&H Stage 26-28)	50	2516			SINGLE			Illumina HiSeq 2500
SRP045046 Transcriptome profiling of developing photoreceptor subtypes reveals candidate genes for avian photoreceptor diversification [17]	SRX664915	SRR1531047	E6_Retinal explant cells	9 DIV(days_in_vitro),Rho::DsRed and Green::GFP	Retinal explant culture,embryonic day 6 (H&H Stage 26-28)	42	2223			SINGLE			Illumina HiSeq 2500
SRP045046 Transcriptome profiling of developing photoreceptor subtypes reveals candidate genes for avian photoreceptor diversification [17]	SRX664915	SRR1531048	E6_Retinal explant cells	9 DIV(days_in_vitro),Rho::DsRed and Green::GFP	Retinal explant culture,embryonic day 6 (H&H Stage 26-28)	50	1668			SINGLE			Illumina HiSeq 2500
SRP045046 Transcriptome profiling of developing photoreceptor subtypes reveals candidate genes for avian photoreceptor diversification [17]	SRX664915	SRR1531049	E6_Retinal explant cells	9 DIV(days_in_vitro),Rho::DsRed and Green::GFP	Retinal explant culture,embryonic day 6 (H&H Stage 26-28)	50	2461			SINGLE			Illumina HiSeq 2500
SRP045046 Transcriptome profiling of developing photoreceptor subtypes reveals candidate genes for avian photoreceptor diversification [17]	SRX664916	SRR1531050	E6_Retinal explant cells	9 DIV(days_in_vitro),Rho::DsRed and Green::GFP	Retinal explant culture,embryonic day 6 (H&H Stage 26-28)	50	1068			SINGLE			Illumina HiSeq 2500
SRP045046 Transcriptome profiling of developing photoreceptor subtypes reveals candidate genes for avian photoreceptor diversification [17]	SRX664916	SRR1531051	E6_Retinal explant cells	9 DIV(days_in_vitro),Rho::DsRed and Green::GFP	Retinal explant culture,embryonic day 6 (H&H Stage 26-28)	50	1118			SINGLE			Illumina HiSeq 2500
SRP045046 Transcriptome profiling of developing photoreceptor subtypes reveals candidate genes for avian photoreceptor diversification [17]	SRX664916	SRR1531052	E6_Retinal explant cells	9 DIV(days_in_vitro),Rho::DsRed and Green::GFP	Retinal explant culture,embryonic day 6 (H&H Stage 26-28)	50	719			SINGLE			Illumina HiSeq 2500
SRP045046 Transcriptome profiling of developing photoreceptor subtypes reveals candidate genes for avian photoreceptor diversification [17]	SRX664917	SRR1531053	E6_Retinal explant cells	9 DIV(days_in_vitro),Rho::DsRed and Green::GFP	Retinal explant culture,embryonic day 6 (H&H Stage 26-28)	50	930			SINGLE			Illumina HiSeq 2500
SRP045046 Transcriptome profiling of developing photoreceptor subtypes reveals candidate genes for avian photoreceptor diversification [17]	SRX664917	SRR1531054	E6_Retinal explant cells	9 DIV(days_in_vitro),Rho::DsRed and Green::GFP	Retinal explant culture,embryonic day 6 (H&H Stage 26-28)	50	1077			SINGLE			Illumina HiSeq 2500
SRP045046 Transcriptome profiling of developing photoreceptor subtypes reveals candidate genes for avian photoreceptor diversification [17]	SRX664917	SRR1531055	E6_Retinal explant cells	9 DIV(days_in_vitro),Rho::DsRed and Green::GFP	Retinal explant culture,embryonic day 6 (H&H Stage 26-28)	50	783			SINGLE			Illumina HiSeq 2500
SRP045046 Transcriptome profiling of developing photoreceptor subtypes reveals candidate genes for avian photoreceptor diversification [17]	SRX664918	SRR1531056	E6_Retinal explant cells	15 DIV,Red::DsRed and Rho::GFP	Retinal explant culture,embryonic day 6 (H&H Stage 26-28)	50	1083			SINGLE			Illumina HiSeq 2500
SRP045046 Transcriptome profiling of developing photoreceptor subtypes reveals candidate genes for avian photoreceptor diversification [17]	SRX664918	SRR1531057	E6_Retinal explant cells	15 DIV,Red::DsRed and Rho::GFP	Retinal explant culture,embryonic day 6 (H&H Stage 26-28)	50	974			SINGLE			Illumina HiSeq 2500
SRP045046 Transcriptome profiling of developing photoreceptor subtypes reveals candidate genes for avian photoreceptor diversification [17]	SRX664918	SRR1531058	E6_Retinal explant cells	15 DIV,Red::DsRed and Rho::GFP	Retinal explant culture,embryonic day 6 (H&H Stage 26-28)	50	1010			SINGLE			Illumina HiSeq 2500
SRP045046 Transcriptome profiling of developing photoreceptor subtypes reveals candidate genes for avian photoreceptor diversification [17]	SRX664919	SRR1531059	E6_Retinal explant cells	15 DIV,Red::DsRed and Rho::GFP	Retinal explant culture,embryonic day 6 (H&H Stage 26-28)	50	946			SINGLE			Illumina HiSeq 2500
SRP045046 Transcriptome profiling of developing photoreceptor subtypes reveals candidate genes for avian photoreceptor diversification [17]	SRX664919	SRR1531060	E6_Retinal explant cells	15 DIV,Red::DsRed and Rho::GFP	Retinal explant culture,embryonic day 6 (H&H Stage 26-28)	50	1045			SINGLE			Illumina HiSeq 2500
SRP045046 Transcriptome profiling of developing photoreceptor subtypes reveals candidate genes for avian photoreceptor diversification [17]	SRX664919	SRR1531061	E6_Retinal explant cells	15 DIV,Red::DsRed and Rho::GFP	Retinal explant culture,embryonic day 6 (H&H Stage 26-28)	50	961			SINGLE			Illumina HiSeq 2500
SRP045046 Transcriptome profiling of developing photoreceptor subtypes reveals candidate genes for avian photoreceptor diversification [17]	SRX664920	SRR1531062	E6_Retinal explant cells	15 DIV,Red::DsRed and Green::GFP	Retinal explant culture,embryonic day 6 (H&H Stage 26-28)	50	1036			SINGLE			Illumina HiSeq 2500
SRP045046 Transcriptome profiling of developing photoreceptor subtypes reveals candidate genes for avian photoreceptor diversification [17]	SRX664920	SRR1531063	E6_Retinal explant cells	15 DIV,Red::DsRed and Green::GFP	Retinal explant culture,embryonic day 6 (H&H Stage 26-28)	50	778			SINGLE			Illumina HiSeq 2500
SRP045046 Transcriptome profiling of developing photoreceptor subtypes reveals candidate genes for avian photoreceptor diversification [17]	SRX664920	SRR1531064	E6_Retinal explant cells	15 DIV,Red::DsRed and Green::GFP	Retinal explant culture,embryonic day 6 (H&H Stage 26-28)	50	923			SINGLE			Illumina HiSeq 2500
SRP045046 Transcriptome profiling of developing photoreceptor subtypes reveals candidate genes for avian photoreceptor diversification [17]	SRX664921	SRR1531065	E6_Retinal explant cells	15 DIV,Red::DsRed and Green::GFP	Retinal explant culture,embryonic day 6 (H&H Stage 26-28)	50	830			SINGLE			Illumina HiSeq 2500
SRP045046 Transcriptome profiling of developing photoreceptor subtypes reveals candidate genes for avian photoreceptor diversification [17]	SRX664921	SRR1531066	E6_Retinal explant cells	15 DIV,Red::DsRed and Green::GFP	Retinal explant culture,embryonic day 6 (H&H Stage 26-28)	50	768			SINGLE			Illumina HiSeq 2500
SRP045046 Transcriptome profiling of developing photoreceptor subtypes reveals candidate genes for avian photoreceptor diversification [17]	SRX664921	SRR1531067	E6_Retinal explant cells	15 DIV,Red::DsRed and Green::GFP	Retinal explant culture,embryonic day 6 (H&H Stage 26-28)	50	1126			SINGLE			Illumina HiSeq 2500
SRP045046 Transcriptome profiling of developing photoreceptor subtypes reveals candidate genes for avian photoreceptor diversification [17]	SRX664922	SRR1531068	E6_Retinal explant cells	15 DIV,Red::DsRed and Violet::GFP	Retinal explant culture,embryonic day 6 (H&H Stage 26-28)	50	766			SINGLE			Illumina HiSeq 2500
SRP045046 Transcriptome profiling of developing photoreceptor subtypes reveals candidate genes for avian photoreceptor diversification [17]	SRX664922	SRR1531069	E6_Retinal explant cells	15 DIV,Red::DsRed and Violet::GFP	Retinal explant culture,embryonic day 6 (H&H Stage 26-28)	50	733			SINGLE			Illumina HiSeq 2500
SRP045046 Transcriptome profiling of developing photoreceptor subtypes reveals candidate genes for avian photoreceptor diversification [17]	SRX664922	SRR1531070	E6_Retinal explant cells	15 DIV,Red::DsRed and Violet::GFP	Retinal explant culture,embryonic day 6 (H&H Stage 26-28)	50	790			SINGLE			Illumina HiSeq 2500
SRP045046 Transcriptome profiling of developing photoreceptor subtypes reveals candidate genes for avian photoreceptor diversification [17]	SRX664923	SRR1531071	E6_Retinal explant cells	15 DIV,Red::DsRed and Violet::GFP	Retinal explant culture,embryonic day 6 (H&H Stage 26-28)	50	801			SINGLE			Illumina HiSeq 2500
SRP045046 Transcriptome profiling of developing photoreceptor subtypes reveals candidate genes for avian photoreceptor diversification [17]	SRX664923	SRR1531072	E6_Retinal explant cells	15 DIV,Red::DsRed and Violet::GFP	Retinal explant culture,embryonic day 6 (H&H Stage 26-28)	50	689			SINGLE			Illumina HiSeq 2500
SRP045046 Transcriptome profiling of developing photoreceptor subtypes reveals candidate genes for avian photoreceptor diversification [17]	SRX664923	SRR1531073	E6_Retinal explant cells	15 DIV,Red::DsRed and Violet::GFP	Retinal explant culture,embryonic day 6 (H&H Stage 26-28)	50	819			SINGLE			Illumina HiSeq 2500
SRP052755 Transcriptome analysis of post-hatch breast muscle in legacy and modern broiler chickens reveals enrichment of several regulators of myogenic growth [18]	SRX850700	SRR1769958	post-hatch D6_Pectoralis Major	skeletal muscle,Pectoralis Major胸大肌	Illinois( legacy broiler line inbred since the late 1940s )	50	311		post-hatch D6	SINGLE			Illumina HiSeq 2500
SRP052755 Transcriptome analysis of post-hatch breast muscle in legacy and modern broiler chickens reveals enrichment of several regulators of myogenic growth [18]	SRX850701	SRR1769959	post-hatch D6_Pectoralis Major	skeletal muscle,Pectoralis Major	Illinois	50	311		post-hatch D6	SINGLE			Illumina HiSeq 2500
SRP052755 Transcriptome analysis of post-hatch breast muscle in legacy and modern broiler chickens reveals enrichment of several regulators of myogenic growth [18]	SRX850702	SRR1769960	post-hatch D6_Pectoralis Major	skeletal muscle,Pectoralis Major	Illinois	50	310		post-hatch D6	SINGLE			Illumina HiSeq 2500
SRP052755 Transcriptome analysis of post-hatch breast muscle in legacy and modern broiler chickens reveals enrichment of several regulators of myogenic growth [18]	SRX850703	SRR1769961	post-hatch D6_Pectoralis Major	skeletal muscle,Pectoralis Major	Illinois	50	312		post-hatch D6	SINGLE			Illumina HiSeq 2500
SRP052755 Transcriptome analysis of post-hatch breast muscle in legacy and modern broiler chickens reveals enrichment of several regulators of myogenic growth [18]	SRX850704	SRR1769962	post-hatch D6_Pectoralis Major	skeletal muscle,Pectoralis Major	Illinois	50	312		post-hatch D6	SINGLE			Illumina HiSeq 2500
SRP052755 Transcriptome analysis of post-hatch breast muscle in legacy and modern broiler chickens reveals enrichment of several regulators of myogenic growth [18]	SRX850706	SRR1769964	post-hatch D6_Pectoralis Major	skeletal muscle,Pectoralis Major	Ross708(modern production broiler line )	50	328		post-hatch D6	SINGLE			Illumina HiSeq 2500
SRP052755 Transcriptome analysis of post-hatch breast muscle in legacy and modern broiler chickens reveals enrichment of several regulators of myogenic growth [18]	SRX850705	SRR1769963	post-hatch D6_Pectoralis Major	skeletal muscle,Pectoralis Major	Illinois	50	311		post-hatch D6	SINGLE			Illumina HiSeq 2500
SRP052755 Transcriptome analysis of post-hatch breast muscle in legacy and modern broiler chickens reveals enrichment of several regulators of myogenic growth [18]	SRX850707	SRR1769965	post-hatch D6_Pectoralis Major	skeletal muscle,Pectoralis Major	Ross708	50	330		post-hatch D6	SINGLE			Illumina HiSeq 2500
SRP052755 Transcriptome analysis of post-hatch breast muscle in legacy and modern broiler chickens reveals enrichment of several regulators of myogenic growth [18]	SRX850708	SRR1769966	post-hatch D6_Pectoralis Major	skeletal muscle,Pectoralis Major	Ross708	50	329		post-hatch D6	SINGLE			Illumina HiSeq 2500
SRP052755 Transcriptome analysis of post-hatch breast muscle in legacy and modern broiler chickens reveals enrichment of several regulators of myogenic growth [18]	SRX850709	SRR1769967	post-hatch D6_Pectoralis Major	skeletal muscle,Pectoralis Major	Ross708	50	329		post-hatch D6	SINGLE			Illumina HiSeq 2500
SRP052755 Transcriptome analysis of post-hatch breast muscle in legacy and modern broiler chickens reveals enrichment of several regulators of myogenic growth [18]	SRX850710	SRR1769968	post-hatch D6_Pectoralis Major	skeletal muscle,Pectoralis Major	Ross708	50	330		post-hatch D6	SINGLE			Illumina HiSeq 2500
SRP052755 Transcriptome analysis of post-hatch breast muscle in legacy and modern broiler chickens reveals enrichment of several regulators of myogenic growth [18]	SRX850711	SRR1769969	post-hatch D6_Pectoralis Major	skeletal muscle,Pectoralis Major	Ross708	50	328		post-hatch D6	SINGLE			Illumina HiSeq 2500
SRP052755 Transcriptome analysis of post-hatch breast muscle in legacy and modern broiler chickens reveals enrichment of several regulators of myogenic growth [18]	SRX850712	SRR1769970	post-hatch D21_Pectoralis Major	skeletal muscle,Pectoralis Major	Ross708	50	322		post-hatch D21	SINGLE			Illumina HiSeq 2500
SRP052755 Transcriptome analysis of post-hatch breast muscle in legacy and modern broiler chickens reveals enrichment of several regulators of myogenic growth [18]	SRX850714	SRR1769972	post-hatch D21_Pectoralis Major	skeletal muscle,Pectoralis Major	Ross708	50	322		post-hatch D21	SINGLE			Illumina HiSeq 2500
SRP052755 Transcriptome analysis of post-hatch breast muscle in legacy and modern broiler chickens reveals enrichment of several regulators of myogenic growth [18]	SRX850713	SRR1769971	post-hatch D21_Pectoralis Major	skeletal muscle,Pectoralis Major	Ross708	50	322		post-hatch D21	SINGLE			Illumina HiSeq 2500
SRP052755 Transcriptome analysis of post-hatch breast muscle in legacy and modern broiler chickens reveals enrichment of several regulators of myogenic growth [18]	SRX850715	SRR1769973	post-hatch D21_Pectoralis Major	skeletal muscle,Pectoralis Major	Ross708	50	322		post-hatch D21	SINGLE			Illumina HiSeq 2500
SRP052755 Transcriptome analysis of post-hatch breast muscle in legacy and modern broiler chickens reveals enrichment of several regulators of myogenic growth [18]	SRX850716	SRR1769974	post-hatch D21_Pectoralis Major	skeletal muscle,Pectoralis Major	Illinois	50	322		post-hatch D21	SINGLE			Illumina HiSeq 2500
SRP052755 Transcriptome analysis of post-hatch breast muscle in legacy and modern broiler chickens reveals enrichment of several regulators of myogenic growth [18]	SRX850717	SRR1769975	post-hatch D21_Pectoralis Major	skeletal muscle,Pectoralis Major	Illinois	50	322		post-hatch D21	SINGLE			Illumina HiSeq 2500
SRP052755 Transcriptome analysis of post-hatch breast muscle in legacy and modern broiler chickens reveals enrichment of several regulators of myogenic growth [18]	SRX850718	SRR1769976	post-hatch D21_Pectoralis Major	skeletal muscle,Pectoralis Major	Illinois	50	1034		post-hatch D21	SINGLE			Illumina HiSeq 2500
SRP052755 Transcriptome analysis of post-hatch breast muscle in legacy and modern broiler chickens reveals enrichment of several regulators of myogenic growth [18]	SRX850720	SRR1769978	post-hatch D21_Pectoralis Major	skeletal muscle,Pectoralis Major	Illinois	50	1023		post-hatch D21	SINGLE			Illumina HiSeq 2500
SRP052755 Transcriptome analysis of post-hatch breast muscle in legacy and modern broiler chickens reveals enrichment of several regulators of myogenic growth [18]	SRX850721	SRR1769979	post-hatch D21_Pectoralis Major	skeletal muscle,Pectoralis Major	Ross708	50	1041		post-hatch D21	SINGLE			Illumina HiSeq 2500
SRP052755 Transcriptome analysis of post-hatch breast muscle in legacy and modern broiler chickens reveals enrichment of several regulators of myogenic growth [18]	SRX850722	SRR1769980	post-hatch D21_Pectoralis Major	skeletal muscle,Pectoralis Major	Ross708	50	1146		post-hatch D21	SINGLE			Illumina HiSeq 2500
SRP052755 Transcriptome analysis of post-hatch breast muscle in legacy and modern broiler chickens reveals enrichment of several regulators of myogenic growth [18]	SRX850719	SRR1769977	post-hatch D21_Pectoralis Major	skeletal muscle,Pectoralis Major	Illinois	50	1011		post-hatch D21	SINGLE			Illumina HiSeq 2500
SRP055179 The Transcriptome of Basilar Papilla Hair Cell Regeneration in the Avian Inner Ear	SRX883950	SRR1811334	Basilar papilla hair cell	72hr,streptomycin(time_point_s,treatment_s)	Basilar papilla	202	2746			PAIRED			Illumina HiSeq 2000
SRP055179 The Transcriptome of Basilar Papilla Hair Cell Regeneration in the Avian Inner Ear	SRX883951	SRR1811335	Basilar papilla hair cell	120hr,streptomycin	Basilar papilla	202	2503			PAIRED			Illumina HiSeq 2000
SRP055179 The Transcriptome of Basilar Papilla Hair Cell Regeneration in the Avian Inner Ear	SRX883947	SRR1811331	Basilar papilla hair cell	168hr,none	Basilar papilla	202	2018			PAIRED			Illumina HiSeq 2000
SRP055179 The Transcriptome of Basilar Papilla Hair Cell Regeneration in the Avian Inner Ear	SRX883946	SRR1811330	Basilar papilla hair cell	168hr,streptomycin	Basilar papilla	202	2191			PAIRED			Illumina HiSeq 2000
SRP055179 The Transcriptome of Basilar Papilla Hair Cell Regeneration in the Avian Inner Ear	SRX883942	SRR1811326	Basilar papilla hair cell	96hr,streptomycin	Basilar papilla	202	2332			PAIRED			Illumina HiSeq 2000
SRP055179 The Transcriptome of Basilar Papilla Hair Cell Regeneration in the Avian Inner Ear	SRX883941	SRR1811325	Basilar papilla hair cell	48hr,none	Basilar papilla	202	2547			PAIRED			Illumina HiSeq 2000
SRP055179 The Transcriptome of Basilar Papilla Hair Cell Regeneration in the Avian Inner Ear	SRX883945	SRR1811329	Basilar papilla hair cell	24hr,none	Basilar papilla	202	2221			PAIRED			Illumina HiSeq 2000
SRP055179 The Transcriptome of Basilar Papilla Hair Cell Regeneration in the Avian Inner Ear	SRX883944	SRR1811328	Basilar papilla hair cell	24hr,streptomycin	Basilar papilla	202	2078			PAIRED			Illumina HiSeq 2000
SRP055179 The Transcriptome of Basilar Papilla Hair Cell Regeneration in the Avian Inner Ear	SRX883943	SRR1811327	Basilar papilla hair cell	96hr,none	Basilar papilla	202	3205			PAIRED			Illumina HiSeq 2000
SRP055179 The Transcriptome of Basilar Papilla Hair Cell Regeneration in the Avian Inner Ear	SRX883940	SRR1811324	Basilar papilla hair cell	48hr,streptomycin	Basilar papilla	202	2329			PAIRED			Illumina HiSeq 2000
SRP055179 The Transcriptome of Basilar Papilla Hair Cell Regeneration in the Avian Inner Ear	SRX883939	SRR1811323	Basilar papilla hair cell	0hr,none	Basilar papilla	202	2287			PAIRED			Illumina HiSeq 2000
SRP055179 The Transcriptome of Basilar Papilla Hair Cell Regeneration in the Avian Inner Ear	SRX883938	SRR1811322	Basilar papilla hair cell	0hr,streptomycin	Basilar papilla	202	2339			PAIRED			Illumina HiSeq 2000
SRP055179 The Transcriptome of Basilar Papilla Hair Cell Regeneration in the Avian Inner Ear	SRX883937	SRR1811321	Basilar papilla hair cell	168hr,none	Basilar papilla	202	1949			PAIRED			Illumina HiSeq 2000
SRP055179 The Transcriptome of Basilar Papilla Hair Cell Regeneration in the Avian Inner Ear	SRX883935	SRR1811319	Basilar papilla hair cell	144hr,none	Basilar papilla	202	2259			PAIRED			Illumina HiSeq 2000
SRP055179 The Transcriptome of Basilar Papilla Hair Cell Regeneration in the Avian Inner Ear	SRX883936	SRR1811320	Basilar papilla hair cell	168hr,streptomycin	Basilar papilla	202	1897			PAIRED			Illumina HiSeq 2000
SRP055179 The Transcriptome of Basilar Papilla Hair Cell Regeneration in the Avian Inner Ear	SRX883930	SRR1811314	Basilar papilla hair cell	72hr,streptomycin	Basilar papilla	202	3197			PAIRED			Illumina HiSeq 2000
SRP055179 The Transcriptome of Basilar Papilla Hair Cell Regeneration in the Avian Inner Ear	SRX883933	SRR1811317	Basilar papilla hair cell	120hr,none	Basilar papilla	202	2187			PAIRED			Illumina HiSeq 2000
SRP055179 The Transcriptome of Basilar Papilla Hair Cell Regeneration in the Avian Inner Ear	SRX883932	SRR1811316	Basilar papilla hair cell	120hr,streptomycin	Basilar papilla	202	2194			PAIRED			Illumina HiSeq 2000
SRP055179 The Transcriptome of Basilar Papilla Hair Cell Regeneration in the Avian Inner Ear	SRX883931	SRR1811315	Basilar papilla hair cell	72hr,none	Basilar papilla	202	4532			PAIRED			Illumina HiSeq 2000
SRP055179 The Transcriptome of Basilar Papilla Hair Cell Regeneration in the Avian Inner Ear	SRX883926	SRR1811310	Basilar papilla hair cell	0hr,streptomycin	Basilar papilla	202	3419			PAIRED			Illumina HiSeq 2000
SRP055179 The Transcriptome of Basilar Papilla Hair Cell Regeneration in the Avian Inner Ear	SRX883927	SRR1811311	Basilar papilla hair cell	24hr,streptomycin	Basilar papilla	202	2889			PAIRED			Illumina HiSeq 2000
SRP055179 The Transcriptome of Basilar Papilla Hair Cell Regeneration in the Avian Inner Ear	SRX883924	SRR1811308	Basilar papilla hair cell	0hr,none	Basilar papilla	202	3511			PAIRED			Illumina HiSeq 2000
SRP056627 CELF1, and RNA binding protein, regulates transcript networks in cultured embryonic cardiomyocytes [19]	SRX971456	SRR1944474	embryonic 8 cardiomyocytes	siRNA-transfected	heart,chicken embryonic primary cardiomyocytes	50	986		embryonic day 8	SINGLE			Illumina HiSeq 2000
SRP056627 CELF1, and RNA binding protein, regulates transcript networks in cultured embryonic cardiomyocytes [19]	SRX971456	SRR1944475	embryonic 8 cardiomyocytes	siRNA-transfected	heart,chicken embryonic primary cardiomyocytes	100	4346		embryonic day 8	SINGLE			Illumina HiSeq 2000
SRP056627 CELF1, and RNA binding protein, regulates transcript networks in cultured embryonic cardiomyocytes [19]	SRX971454	SRR1944470	embryonic 8 cardiomyocytes	siRNA-transfected	heart,chicken embryonic primary cardiomyocytes	51	1987		embryonic day 8	SINGLE			Illumina HiSeq 2000
SRP056627 CELF1, and RNA binding protein, regulates transcript networks in cultured embryonic cardiomyocytes [19]	SRX971454	SRR1944471	embryonic 8 cardiomyocytes	siRNA-transfected	heart,chicken embryonic primary cardiomyocytes	100	4064		embryonic day 8	SINGLE			Illumina HiSeq 2000
SRP056627 CELF1, and RNA binding protein, regulates transcript networks in cultured embryonic cardiomyocytes [19]	SRX971455	SRR1944472	embryonic 8 cardiomyocytes	siRNA-transfected	heart,chicken embryonic primary cardiomyocytes	50	653		embryonic day 8	SINGLE			Illumina HiSeq 2000
SRP056627 CELF1, and RNA binding protein, regulates transcript networks in cultured embryonic cardiomyocytes [19]	SRX971455	SRR1944473	embryonic 8 cardiomyocytes	siRNA-transfected	heart,chicken embryonic primary cardiomyocytes	100	3268		embryonic day 8	SINGLE			Illumina HiSeq 2000
SRP056627 CELF1, and RNA binding protein, regulates transcript networks in cultured embryonic cardiomyocytes [19]	SRX971452	SRR1944464	embryonic 8 cardiomyocytes	Mock-transfected	heart,chicken embryonic primary cardiomyocytes	51	31		embryonic day 8	SINGLE			Illumina HiSeq 2000
SRP056627 CELF1, and RNA binding protein, regulates transcript networks in cultured embryonic cardiomyocytes [19]	SRX971452	SRR1944465	embryonic 8 cardiomyocytes	Mock-transfected	heart,chicken embryonic primary cardiomyocytes	50	579		embryonic day 8	SINGLE			Illumina HiSeq 2000
SRP056627 CELF1, and RNA binding protein, regulates transcript networks in cultured embryonic cardiomyocytes [19]	SRX971452	SRR1944466	embryonic 8 cardiomyocytes	Mock-transfected	heart,chicken embryonic primary cardiomyocytes	100	3230		embryonic day 8	SINGLE			Illumina HiSeq 2000
SRP056627 CELF1, and RNA binding protein, regulates transcript networks in cultured embryonic cardiomyocytes [19]	SRX971453	SRR1944467	embryonic 8 cardiomyocytes	Mock-transfected	heart,chicken embryonic primary cardiomyocytes	51	37		embryonic day 8	SINGLE			Illumina HiSeq 2000
SRP056627 CELF1, and RNA binding protein, regulates transcript networks in cultured embryonic cardiomyocytes [19]	SRX971453	SRR1944468	embryonic 8 cardiomyocytes	Mock-transfected	heart,chicken embryonic primary cardiomyocytes	50	880		embryonic day 8	SINGLE			Illumina HiSeq 2000
SRP056627 CELF1, and RNA binding protein, regulates transcript networks in cultured embryonic cardiomyocytes [19]	SRX971453	SRR1944469	embryonic 8 cardiomyocytes	Mock-transfected	heart,chicken embryonic primary cardiomyocytes	100	4449		embryonic day 8	SINGLE			Illumina HiSeq 2000
SRP056627 CELF1, and RNA binding protein, regulates transcript networks in cultured embryonic cardiomyocytes [19]	SRX971451	SRR1944461	embryonic 8 cardiomyocytes	Mock-transfected	heart,chicken embryonic primary cardiomyocytes	51	93		embryonic day 8	SINGLE			Illumina HiSeq 2000
SRP056627 CELF1, and RNA binding protein, regulates transcript networks in cultured embryonic cardiomyocytes [19]	SRX971451	SRR1944462	embryonic 8 cardiomyocytes	Mock-transfected	heart,chicken embryonic primary cardiomyocytes	50	658		embryonic day 8	SINGLE			Illumina HiSeq 2000
SRP056627 CELF1, and RNA binding protein, regulates transcript networks in cultured embryonic cardiomyocytes [19]	SRX971451	SRR1944463	embryonic 8 cardiomyocytes	Mock-transfected	heart,chicken embryonic primary cardiomyocytes	100	4957		embryonic day 8	SINGLE			Illumina HiSeq 2000
SRP057874 Skin transcriptome profiles associated with skin color in chickens	SRX1015853	SRR2005777	16w_left back,black skin	left back,black skin	Lueyang	200	4038	female	16 week	PAIRED			Illumina HiSeq 2000
SRP057874 Skin transcriptome profiles associated with skin color in chickens	SRX1015852	SRR2005776	16w_left back,white skin	left back,white skin	Lueyang	200	3695	female	16 week	PAIRED			Illumina HiSeq 2000
SRP058295 RNA-Seq Analysis of Abdominal Fat Reveals Differences between Modern Commercial Broiler Chickens with High and Low Feed Efficiencies（82个）	SRX1024700	SRR2018003	47D_abdominal fat	LFE03,Model organism or animal sample(all others except HFE01 and HFE02)	Boiler	150	542	male		PAIRED, firststrand-specific			Illumina HiSeq 2500
SRP058295 RNA-Seq Analysis of Abdominal Fat Reveals Differences between Modern Commercial Broiler Chickens with High and Low Feed Efficiencies（82个）	SRX1024702	SRR2018005	47D_abdominal fat	LFE03	Boiler	150	544	male		PAIRED, firststrand-specific			Illumina HiSeq 2500
SRP058295 RNA-Seq Analysis of Abdominal Fat Reveals Differences between Modern Commercial Broiler Chickens with High and Low Feed Efficiencies（82个）	SRX1024920	SRR2018222	47D_abdominal fat	LFE03	Boiler	150	544	male		PAIRED, firststrand-specific			Illumina HiSeq 2500
SRP058295 RNA-Seq Analysis of Abdominal Fat Reveals Differences between Modern Commercial Broiler Chickens with High and Low Feed Efficiencies（82个）	SRX1024922	SRR2018224	47D_abdominal fat	LFE03	Boiler	150	536	male		PAIRED, firststrand-specific			Illumina HiSeq 2500
SRP058295 RNA-Seq Analysis of Abdominal Fat Reveals Differences between Modern Commercial Broiler Chickens with High and Low Feed Efficiencies（82个）	SRX1024912	SRR2018214	47D_abdominal fat	HFE02,adipose tissue	Boiler	150	2914	male		PAIRED, firststrand-specific			Illumina HiSeq 2500
SRP058295 RNA-Seq Analysis of Abdominal Fat Reveals Differences between Modern Commercial Broiler Chickens with High and Low Feed Efficiencies（82个）	SRX1024697	SRR2017999	47D_abdominal fat	HFE01,adipose tissue	Boiler	150	716	male		PAIRED, firststrand-specific			Illumina HiSeq 2500
SRP058295 RNA-Seq Analysis of Abdominal Fat Reveals Differences between Modern Commercial Broiler Chickens with High and Low Feed Efficiencies（82个）	SRX1024698	SRR2018000	47D_abdominal fat	HFE01,adipose tissue	Boiler	150	704	male		PAIRED, firststrand-specific			Illumina HiSeq 2500
SRP058295 RNA-Seq Analysis of Abdominal Fat Reveals Differences between Modern Commercial Broiler Chickens with High and Low Feed Efficiencies（82个）	SRX1024829	SRR2018132	47D_abdominal fat	HFE01,adipose tissue	Boiler	150	713	male		PAIRED, firststrand-specific			Illumina HiSeq 2500
SRP058295 RNA-Seq Analysis of Abdominal Fat Reveals Differences between Modern Commercial Broiler Chickens with High and Low Feed Efficiencies（82个）	SRX1024841	SRR2018143	47D_abdominal fat	HFE01,adipose tissue	Boiler	150	714	male		PAIRED, firststrand-specific			Illumina HiSeq 2500
SRP058295 RNA-Seq Analysis of Abdominal Fat Reveals Differences between Modern Commercial Broiler Chickens with High and Low Feed Efficiencies（82个）	SRX1024704	SRR2018007	47D_abdominal fat	LFE04	Boiler	150	907	male		PAIRED, firststrand-specific			Illumina HiSeq 2500
SRP058295 RNA-Seq Analysis of Abdominal Fat Reveals Differences between Modern Commercial Broiler Chickens with High and Low Feed Efficiencies（82个）	SRX1024706	SRR2018009	47D_abdominal fat	LFE04	Boiler	150	893	male		PAIRED, firststrand-specific			Illumina HiSeq 2500
SRP058295 RNA-Seq Analysis of Abdominal Fat Reveals Differences between Modern Commercial Broiler Chickens with High and Low Feed Efficiencies（82个）	SRX1024708	SRR2018012	47D_abdominal fat	LFE04	Boiler	150	903	male		PAIRED, firststrand-specific			Illumina HiSeq 2500
SRP058295 RNA-Seq Analysis of Abdominal Fat Reveals Differences between Modern Commercial Broiler Chickens with High and Low Feed Efficiencies（82个）	SRX1024711	SRR2018015	47D_abdominal fat	LFE04	Boiler	150	907	male		PAIRED, firststrand-specific			Illumina HiSeq 2500
SRP058295 RNA-Seq Analysis of Abdominal Fat Reveals Differences between Modern Commercial Broiler Chickens with High and Low Feed Efficiencies（82个）	SRX1024713	SRR2018017	47D_abdominal fat	LFE05	Boiler	150	722	male		PAIRED, firststrand-specific			Illumina HiSeq 2500
SRP058295 RNA-Seq Analysis of Abdominal Fat Reveals Differences between Modern Commercial Broiler Chickens with High and Low Feed Efficiencies（82个）	SRX1024715	SRR2018019	47D_abdominal fat	LFE05	Boiler	150	706	male		PAIRED, firststrand-specific			Illumina HiSeq 2500
SRP058295 RNA-Seq Analysis of Abdominal Fat Reveals Differences between Modern Commercial Broiler Chickens with High and Low Feed Efficiencies（82个）	SRX1024717	SRR2018021	47D_abdominal fat	LFE05	Boiler	150	718	male		PAIRED, firststrand-specific			Illumina HiSeq 2500
SRP058295 RNA-Seq Analysis of Abdominal Fat Reveals Differences between Modern Commercial Broiler Chickens with High and Low Feed Efficiencies（82个）	SRX1024719	SRR2018023	47D_abdominal fat	LFE05	Boiler	150	722	male		PAIRED, firststrand-specific			Illumina HiSeq 2500
SRP058295 RNA-Seq Analysis of Abdominal Fat Reveals Differences between Modern Commercial Broiler Chickens with High and Low Feed Efficiencies（82个）	SRX1024722	SRR2018026	47D_abdominal fat	LFE06	Boiler	150	852	male		PAIRED, firststrand-specific			Illumina HiSeq 2500
SRP058295 RNA-Seq Analysis of Abdominal Fat Reveals Differences between Modern Commercial Broiler Chickens with High and Low Feed Efficiencies（82个）	SRX1024724	SRR2018028	47D_abdominal fat	LFE06	Boiler	150	840	male		PAIRED, firststrand-specific			Illumina HiSeq 2500
SRP058295 RNA-Seq Analysis of Abdominal Fat Reveals Differences between Modern Commercial Broiler Chickens with High and Low Feed Efficiencies（82个）	SRX1024726	SRR2018030	47D_abdominal fat	LFE06	Boiler	150	848	male		PAIRED, firststrand-specific			Illumina HiSeq 2500
SRP058295 RNA-Seq Analysis of Abdominal Fat Reveals Differences between Modern Commercial Broiler Chickens with High and Low Feed Efficiencies（82个）	SRX1024729	SRR2018032	47D_abdominal fat	LFE06	Boiler	150	852	male		PAIRED, firststrand-specific			Illumina HiSeq 2500
SRP058295 RNA-Seq Analysis of Abdominal Fat Reveals Differences between Modern Commercial Broiler Chickens with High and Low Feed Efficiencies（82个）	SRX1024731	SRR2018034	47D_abdominal fat	LFE07	Boiler	150	838	male		PAIRED, firststrand-specific			Illumina HiSeq 2500
SRP058295 RNA-Seq Analysis of Abdominal Fat Reveals Differences between Modern Commercial Broiler Chickens with High and Low Feed Efficiencies（82个）	SRX1024734	SRR2018038	47D_abdominal fat	LFE07	Boiler	150	825	male		PAIRED, firststrand-specific			Illumina HiSeq 2500
SRP058295 RNA-Seq Analysis of Abdominal Fat Reveals Differences between Modern Commercial Broiler Chickens with High and Low Feed Efficiencies（82个）	SRX1024736	SRR2018040	47D_abdominal fat	LFE07	Boiler	150	834	male		PAIRED, firststrand-specific			Illumina HiSeq 2500
SRP058295 RNA-Seq Analysis of Abdominal Fat Reveals Differences between Modern Commercial Broiler Chickens with High and Low Feed Efficiencies（82个）	SRX1024738	SRR2018042	47D_abdominal fat	LFE07	Boiler	150	838	male		PAIRED, firststrand-specific			Illumina HiSeq 2500
SRP058295 RNA-Seq Analysis of Abdominal Fat Reveals Differences between Modern Commercial Broiler Chickens with High and Low Feed Efficiencies（82个）	SRX1024740	SRR2018044	47D_abdominal fat	LFE08	Boiler	150	801	male		PAIRED, firststrand-specific			Illumina HiSeq 2500
SRP058295 RNA-Seq Analysis of Abdominal Fat Reveals Differences between Modern Commercial Broiler Chickens with High and Low Feed Efficiencies（82个）	SRX1024743	SRR2018046	47D_abdominal fat	LFE08	Boiler	150	788	male		PAIRED, firststrand-specific			Illumina HiSeq 2500
SRP058295 RNA-Seq Analysis of Abdominal Fat Reveals Differences between Modern Commercial Broiler Chickens with High and Low Feed Efficiencies（82个）	SRX1024781	SRR2018049	47D_abdominal fat	LFE08	Boiler	150	797	male		PAIRED, firststrand-specific			Illumina HiSeq 2500
SRP058295 RNA-Seq Analysis of Abdominal Fat Reveals Differences between Modern Commercial Broiler Chickens with High and Low Feed Efficiencies（82个）	SRX1024784	SRR2018087	47D_abdominal fat	LFE08	Boiler	150	800	male		PAIRED, firststrand-specific			Illumina HiSeq 2500
SRP058295 RNA-Seq Analysis of Abdominal Fat Reveals Differences between Modern Commercial Broiler Chickens with High and Low Feed Efficiencies（82个）	SRX1024892	SRR2018194	47D_abdominal fat	LFE09	Boiler	150	740	male		PAIRED, firststrand-specific			Illumina HiSeq 2500
SRP058295 RNA-Seq Analysis of Abdominal Fat Reveals Differences between Modern Commercial Broiler Chickens with High and Low Feed Efficiencies（82个）	SRX1024894	SRR2018195	47D_abdominal fat	LFE09	Boiler	150	743	male		PAIRED, firststrand-specific			Illumina HiSeq 2500
SRP058295 RNA-Seq Analysis of Abdominal Fat Reveals Differences between Modern Commercial Broiler Chickens with High and Low Feed Efficiencies（82个）	SRX1024895	SRR2018196	47D_abdominal fat	LFE09	Boiler	150	742	male		PAIRED, firststrand-specific			Illumina HiSeq 2500
SRP058295 RNA-Seq Analysis of Abdominal Fat Reveals Differences between Modern Commercial Broiler Chickens with High and Low Feed Efficiencies（82个）	SRX1024896	SRR2018197	47D_abdominal fat	LFE09	Boiler	150	732	male		PAIRED, firststrand-specific			Illumina HiSeq 2500
SRP058295 RNA-Seq Analysis of Abdominal Fat Reveals Differences between Modern Commercial Broiler Chickens with High and Low Feed Efficiencies（82个）	SRX1024897	SRR2018198	47D_abdominal fat	LFE10	Boiler	150	795	male		PAIRED, firststrand-specific			Illumina HiSeq 2500
SRP058295 RNA-Seq Analysis of Abdominal Fat Reveals Differences between Modern Commercial Broiler Chickens with High and Low Feed Efficiencies（82个）	SRX1024898	SRR2018199	47D_abdominal fat	LFE10	Boiler	150	781	male		PAIRED, firststrand-specific			Illumina HiSeq 2500
SRP058295 RNA-Seq Analysis of Abdominal Fat Reveals Differences between Modern Commercial Broiler Chickens with High and Low Feed Efficiencies（82个）	SRX1024899	SRR2018200	47D_abdominal fat	LFE10	Boiler	150	792	male		PAIRED, firststrand-specific			Illumina HiSeq 2500
SRP058295 RNA-Seq Analysis of Abdominal Fat Reveals Differences between Modern Commercial Broiler Chickens with High and Low Feed Efficiencies（82个）	SRX1024900	SRR2018201	47D_abdominal fat	LFE10	Boiler	150	794	male		PAIRED, firststrand-specific			Illumina HiSeq 2500
SRP058295 RNA-Seq Analysis of Abdominal Fat Reveals Differences between Modern Commercial Broiler Chickens with High and Low Feed Efficiencies（82个）	SRX1024902	SRR2018204	47D_abdominal fat	LFE11	Boiler	150	871	male		PAIRED, firststrand-specific			Illumina HiSeq 2500
SRP058295 RNA-Seq Analysis of Abdominal Fat Reveals Differences between Modern Commercial Broiler Chickens with High and Low Feed Efficiencies（82个）	SRX1024903	SRR2018205	47D_abdominal fat	LFE11	Boiler	150	856	male		PAIRED, firststrand-specific			Illumina HiSeq 2500
SRP058295 RNA-Seq Analysis of Abdominal Fat Reveals Differences between Modern Commercial Broiler Chickens with High and Low Feed Efficiencies（82个）	SRX1024904	SRR2018206	47D_abdominal fat	LFE11	Boiler	150	867	male		PAIRED, firststrand-specific			Illumina HiSeq 2500
SRP058295 RNA-Seq Analysis of Abdominal Fat Reveals Differences between Modern Commercial Broiler Chickens with High and Low Feed Efficiencies（82个）	SRX1024905	SRR2018207	47D_abdominal fat	LFE11	Boiler	150	870	male		PAIRED, firststrand-specific			Illumina HiSeq 2500
SRP058295 RNA-Seq Analysis of Abdominal Fat Reveals Differences between Modern Commercial Broiler Chickens with High and Low Feed Efficiencies（82个）	SRX1024699	SRR2018002	47D_abdominal fat	HFE03	Boiler	150	726	male		PAIRED, firststrand-specific			Illumina HiSeq 2500
SRP058295 RNA-Seq Analysis of Abdominal Fat Reveals Differences between Modern Commercial Broiler Chickens with High and Low Feed Efficiencies（82个）	SRX1024710	SRR2018014	47D_abdominal fat	HFE03	Boiler	150	729	male		PAIRED, firststrand-specific			Illumina HiSeq 2500
SRP058295 RNA-Seq Analysis of Abdominal Fat Reveals Differences between Modern Commercial Broiler Chickens with High and Low Feed Efficiencies（82个）	SRX1024901	SRR2018203	47D_abdominal fat	HFE03	Boiler	150	729	male		PAIRED, firststrand-specific			Illumina HiSeq 2500
SRP058295 RNA-Seq Analysis of Abdominal Fat Reveals Differences between Modern Commercial Broiler Chickens with High and Low Feed Efficiencies（82个）	SRX1067667	SRR2072563	47D_abdominal fat	HFE03	Boiler	150	717	male		PAIRED, firststrand-specific			Illumina HiSeq 2500
SRP058295 RNA-Seq Analysis of Abdominal Fat Reveals Differences between Modern Commercial Broiler Chickens with High and Low Feed Efficiencies（82个）	SRX1024906	SRR2018208	47D_abdominal fat	LFE12	Boiler	150	790	male		PAIRED, firststrand-specific			Illumina HiSeq 2500
SRP058295 RNA-Seq Analysis of Abdominal Fat Reveals Differences between Modern Commercial Broiler Chickens with High and Low Feed Efficiencies（82个）	SRX1024907	SRR2018209	47D_abdominal fat	LFE12	Boiler	150	777	male		PAIRED, firststrand-specific			Illumina HiSeq 2500
SRP058295 RNA-Seq Analysis of Abdominal Fat Reveals Differences between Modern Commercial Broiler Chickens with High and Low Feed Efficiencies（82个）	SRX1024908	SRR2018210	47D_abdominal fat	LFE12	Boiler	150	786	male		PAIRED, firststrand-specific			Illumina HiSeq 2500
SRP058295 RNA-Seq Analysis of Abdominal Fat Reveals Differences between Modern Commercial Broiler Chickens with High and Low Feed Efficiencies（82个）	SRX1024909	SRR2018211	47D_abdominal fat	LFE12	Boiler	150	789	male		PAIRED, firststrand-specific			Illumina HiSeq 2500
SRP058295 RNA-Seq Analysis of Abdominal Fat Reveals Differences between Modern Commercial Broiler Chickens with High and Low Feed Efficiencies（82个）	SRX1024721	SRR2018025	47D_abdominal fat	HFE04	Boiler	150	536	male		PAIRED, firststrand-specific			Illumina HiSeq 2500
SRP058295 RNA-Seq Analysis of Abdominal Fat Reveals Differences between Modern Commercial Broiler Chickens with High and Low Feed Efficiencies（82个）	SRX1024733	SRR2018036	47D_abdominal fat	HFE04	Boiler	150	542	male		PAIRED, firststrand-specific			Illumina HiSeq 2500
SRP058295 RNA-Seq Analysis of Abdominal Fat Reveals Differences between Modern Commercial Broiler Chickens with High and Low Feed Efficiencies（82个）	SRX1024745	SRR2018048	47D_abdominal fat	HFE04	Boiler	150	545	male		PAIRED, firststrand-specific			Illumina HiSeq 2500
SRP058295 RNA-Seq Analysis of Abdominal Fat Reveals Differences between Modern Commercial Broiler Chickens with High and Low Feed Efficiencies（82个）	SRX1024792	SRR2018095	47D_abdominal fat	HFE04	Boiler	150	545	male		PAIRED, firststrand-specific			Illumina HiSeq 2500
SRP058295 RNA-Seq Analysis of Abdominal Fat Reveals Differences between Modern Commercial Broiler Chickens with High and Low Feed Efficiencies（82个）	SRX1024804	SRR2018107	47D_abdominal fat	HFE05	Boiler	150	665	male		PAIRED, firststrand-specific			Illumina HiSeq 2500
SRP058295 RNA-Seq Analysis of Abdominal Fat Reveals Differences between Modern Commercial Broiler Chickens with High and Low Feed Efficiencies（82个）	SRX1024819	SRR2018121	47D_abdominal fat	HFE05	Boiler	150	666	male		PAIRED, firststrand-specific			Illumina HiSeq 2500
SRP058295 RNA-Seq Analysis of Abdominal Fat Reveals Differences between Modern Commercial Broiler Chickens with High and Low Feed Efficiencies（82个）	SRX1024827	SRR2018129	47D_abdominal fat	HFE05	Boiler	150	655	male		PAIRED, firststrand-specific			Illumina HiSeq 2500
SRP058295 RNA-Seq Analysis of Abdominal Fat Reveals Differences between Modern Commercial Broiler Chickens with High and Low Feed Efficiencies（82个）	SRX1024828	SRR2018130	47D_abdominal fat	HFE05	Boiler	150	663	male		PAIRED, firststrand-specific			Illumina HiSeq 2500
SRP058295 RNA-Seq Analysis of Abdominal Fat Reveals Differences between Modern Commercial Broiler Chickens with High and Low Feed Efficiencies（82个）	SRX1024830	SRR2018133	47D_abdominal fat	HFE06	Boiler	150	817	male		PAIRED, firststrand-specific			Illumina HiSeq 2500
SRP058295 RNA-Seq Analysis of Abdominal Fat Reveals Differences between Modern Commercial Broiler Chickens with High and Low Feed Efficiencies（82个）	SRX1024831	SRR2018134	47D_abdominal fat	HFE06	Boiler	150	804	male		PAIRED, firststrand-specific			Illumina HiSeq 2500
SRP058295 RNA-Seq Analysis of Abdominal Fat Reveals Differences between Modern Commercial Broiler Chickens with High and Low Feed Efficiencies（82个）	SRX1024832	SRR2018135	47D_abdominal fat	HFE06	Boiler	150	813	male		PAIRED, firststrand-specific			Illumina HiSeq 2500
SRP058295 RNA-Seq Analysis of Abdominal Fat Reveals Differences between Modern Commercial Broiler Chickens with High and Low Feed Efficiencies（82个）	SRX1024833	SRR2018136	47D_abdominal fat	HFE06	Boiler	150	817	male		PAIRED, firststrand-specific			Illumina HiSeq 2500
SRP058295 RNA-Seq Analysis of Abdominal Fat Reveals Differences between Modern Commercial Broiler Chickens with High and Low Feed Efficiencies（82个）	SRX1024834	SRR2018137	47D_abdominal fat	HFE07	Boiler	150	920	male		PAIRED, firststrand-specific			Illumina HiSeq 2500
SRP058295 RNA-Seq Analysis of Abdominal Fat Reveals Differences between Modern Commercial Broiler Chickens with High and Low Feed Efficiencies（82个）	SRX1024835	SRR2018138	47D_abdominal fat	HFE07	Boiler	150	906	male		PAIRED, firststrand-specific			Illumina HiSeq 2500
SRP058295 RNA-Seq Analysis of Abdominal Fat Reveals Differences between Modern Commercial Broiler Chickens with High and Low Feed Efficiencies（82个）	SRX1024836	SRR2018139	47D_abdominal fat	HFE07	Boiler	150	916	male		PAIRED, firststrand-specific			Illumina HiSeq 2500
SRP058295 RNA-Seq Analysis of Abdominal Fat Reveals Differences between Modern Commercial Broiler Chickens with High and Low Feed Efficiencies（82个）	SRX1024837	SRR2018140	47D_abdominal fat	HFE07	Boiler	150	919	male		PAIRED, firststrand-specific			Illumina HiSeq 2500
SRP058295 RNA-Seq Analysis of Abdominal Fat Reveals Differences between Modern Commercial Broiler Chickens with High and Low Feed Efficiencies（82个）	SRX1024839	SRR2018141	47D_abdominal fat	HFE08	Boiler	150	814	male		PAIRED, firststrand-specific			Illumina HiSeq 2500
SRP058295 RNA-Seq Analysis of Abdominal Fat Reveals Differences between Modern Commercial Broiler Chickens with High and Low Feed Efficiencies（82个）	SRX1024840	SRR2018142	47D_abdominal fat	HFE08	Boiler	150	801	male		PAIRED, firststrand-specific			Illumina HiSeq 2500
SRP058295 RNA-Seq Analysis of Abdominal Fat Reveals Differences between Modern Commercial Broiler Chickens with High and Low Feed Efficiencies（82个）	SRX1024842	SRR2018144	47D_abdominal fat	HFE08	Boiler	150	810	male		PAIRED, firststrand-specific			Illumina HiSeq 2500
SRP058295 RNA-Seq Analysis of Abdominal Fat Reveals Differences between Modern Commercial Broiler Chickens with High and Low Feed Efficiencies（82个）	SRX1024843	SRR2018146	47D_abdominal fat	HFE08	Boiler	150	814	male		PAIRED, firststrand-specific			Illumina HiSeq 2500
SRP058295 RNA-Seq Analysis of Abdominal Fat Reveals Differences between Modern Commercial Broiler Chickens with High and Low Feed Efficiencies（82个）	SRX1024844	SRR2018147	47D_abdominal fat	HFE09	Boiler	150	862	male		PAIRED, firststrand-specific			Illumina HiSeq 2500
SRP058295 RNA-Seq Analysis of Abdominal Fat Reveals Differences between Modern Commercial Broiler Chickens with High and Low Feed Efficiencies（82个）	SRX1024845	SRR2018148	47D_abdominal fat	HFE09	Boiler	150	847	male		PAIRED, firststrand-specific			Illumina HiSeq 2500
SRP058295 RNA-Seq Analysis of Abdominal Fat Reveals Differences between Modern Commercial Broiler Chickens with High and Low Feed Efficiencies（82个）	SRX1024846	SRR2018149	47D_abdominal fat	HFE09	Boiler	150	857	male		PAIRED, firststrand-specific			Illumina HiSeq 2500
SRP058295 RNA-Seq Analysis of Abdominal Fat Reveals Differences between Modern Commercial Broiler Chickens with High and Low Feed Efficiencies（82个）	SRX1024847	SRR2018150	47D_abdominal fat	HFE09	Boiler	150	860	male		PAIRED, firststrand-specific			Illumina HiSeq 2500
SRP058295 RNA-Seq Analysis of Abdominal Fat Reveals Differences between Modern Commercial Broiler Chickens with High and Low Feed Efficiencies（82个）	SRX1024849	SRR2018151	47D_abdominal fat	HFE10	Boiler	150	776	male		PAIRED, firststrand-specific			Illumina HiSeq 2500
SRP058295 RNA-Seq Analysis of Abdominal Fat Reveals Differences between Modern Commercial Broiler Chickens with High and Low Feed Efficiencies（82个）	SRX1024850	SRR2018152	47D_abdominal fat	HFE10	Boiler	150	762	male		PAIRED, firststrand-specific			Illumina HiSeq 2500
SRP058295 RNA-Seq Analysis of Abdominal Fat Reveals Differences between Modern Commercial Broiler Chickens with High and Low Feed Efficiencies（82个）	SRX1024851	SRR2018153	47D_abdominal fat	HFE10	Boiler	150	772	male		PAIRED, firststrand-specific			Illumina HiSeq 2500
SRP058295 RNA-Seq Analysis of Abdominal Fat Reveals Differences between Modern Commercial Broiler Chickens with High and Low Feed Efficiencies（82个）	SRX1024852	SRR2018154	47D_abdominal fat	HFE10	Boiler	150	774	male		PAIRED, firststrand-specific			Illumina HiSeq 2500
SRP058295 RNA-Seq Analysis of Abdominal Fat Reveals Differences between Modern Commercial Broiler Chickens with High and Low Feed Efficiencies（82个）	SRX1024910	SRR2018212	47D_abdominal fat	LFE02	Boiler	150	768	male		PAIRED, firststrand-specific			Illumina HiSeq 2500
SRP058295 RNA-Seq Analysis of Abdominal Fat Reveals Differences between Modern Commercial Broiler Chickens with High and Low Feed Efficiencies（82个）	SRX1024914	SRR2018215	47D_abdominal fat	LFE02	Boiler	150	757	male		PAIRED, firststrand-specific			Illumina HiSeq 2500
SRP058295 RNA-Seq Analysis of Abdominal Fat Reveals Differences between Modern Commercial Broiler Chickens with High and Low Feed Efficiencies（82个）	SRX1024916	SRR2018217	47D_abdominal fat	LFE02	Boiler	150	765	male		PAIRED, firststrand-specific			Illumina HiSeq 2500
SRP058295 RNA-Seq Analysis of Abdominal Fat Reveals Differences between Modern Commercial Broiler Chickens with High and Low Feed Efficiencies（82个）	SRX1024918	SRR2018220	47D_abdominal fat	LFE02	Boiler	150	768	male		PAIRED, firststrand-specific			Illumina HiSeq 2500
Data from an unpublished study within our research group
		D11-10_L7_I043	D11_heart	heart of No.2 TCH	Tibetan Chicken under hypoxia (TCH)				D11	PAIRED, nonstrand-specific
		D11-11_L7_I044	D11_heart	heart of No.1 TCN	Tibetan Chicken under normoxia(TCN)				D11	PAIRED, nonstrand-specific
		D11-12_L7_I045	D11_heart	heart of No.2 TCN	Tibetan Chicken under normoxia(TCN)				D11	PAIRED, nonstrand-specific
		D11-13_L7_I046	D11_heart	heart of No.1 CCH	Chahua Chicken under hypoxia (CCH)				D11	PAIRED, nonstrand-specific
		D11-14_L5_I047	D11_heart	heart of No.2 CCH	Chahua Chicken under hypoxia (CCH)				D11	PAIRED, nonstrand-specific
		D11-15_L7_I048	D11_heart	heart of No.1 CCN	Chahua Chicken under normoxia(CCN)				D11	PAIRED, nonstrand-specific
		D11-19_L7_I050	D11_liver	liver of No.1 TCN	Tibetan Chicken under normoxia(TCN)				D11	PAIRED, nonstrand-specific
		D11-21_L6_I051	D11_liver	liver of No.1 CCH	Chahua Chicken under hypoxia (CCH)				D11	PAIRED, nonstrand-specific
		D11-25_L7_I052	D11_brain	brain of No.1 TCH	Tibetan Chicken under hypoxia (TCH)				D11	PAIRED, nonstrand-specific
		D11-28_L7_I053	D11_brain	brain of No.2 TCN	Tibetan Chicken under normoxia(TCN)				D11	PAIRED, nonstrand-specific
		D11-29_L7_I054	D11_brain	brain of No.1 CCH	Chahua Chicken under hypoxia (CCH)				D11	PAIRED, nonstrand-specific
		D11-31_L1_I055	D11_brain	braint of No.1 CCN	Chahua Chicken under normoxia(CCN)				D11	PAIRED, nonstrand-specific
		D11-2_L4_I039	D11_Chorioallantoic Membrane	Chorioallantoic Membrane of No.2 TCH	Tibetan Chicken under hypoxia (TCH)				D11	PAIRED, nonstrand-specific
		D11-3_L8_I040	D11_Chorioallantoic Membrane	Chorioallantoic Membrane of No.1 TCN	Tibetan Chicken under normoxia(TCN)				D11	PAIRED, nonstrand-specific
		D11-7_L8_I041	D11_Chorioallantoic Membrane	Chorioallantoic Membrane of No.1 CCN	Chahua Chicken under normoxia(CCN)				D11	PAIRED, nonstrand-specific
		D11-9_L1_I042	D11_heart	heart of No.1 TCH	Tibetan Chicken under hypoxia (TCH)				D11	PAIRED, nonstrand-specific
		D14-10_L1_I001	D14_heart	heart of No.2 TCH	Tibetan Chicken under hypoxia (TCH)				D14	PAIRED, nonstrand-specific
		D14-11_L5_I002	D14_heart	heart of No.1 TCN	Tibetan Chicken under normoxia(TCN)				D14	PAIRED, nonstrand-specific
		D14-12_L1_I003	D14_heart	heart of No.2 TCN	Tibetan Chicken under normoxia(TCN)				D14	PAIRED, nonstrand-specific
		D14-13_L5_I004	D14_heart	heart of No.1 CCH	Chahua Chicken under hypoxia (CCH)				D14	PAIRED, nonstrand-specific
		D14-14_L5_I005	D14_heart	heart of No.2 CCH	Chahua Chicken under hypoxia (CCH)				D14	PAIRED, nonstrand-specific
		D14-15_L1_I006	D14_heart	heart of No.1 CCN	Chahua Chicken under normoxia(CCN)				D14	PAIRED, nonstrand-specific
		D14-16_L8_I007	D14_heart	heart of No.2 CCN	Chahua Chicken under normoxia(CCN)				D14	PAIRED, nonstrand-specific
		D14-17_L1_I008	D14_liver	liver of No.1 TCH	Tibetan Chicken under hypoxia (TCH)				D14	PAIRED, nonstrand-specific
		D14-18_L1_I009	D14_liver	liver of No.2 TCH	Tibetan Chicken under hypoxia (TCH)				D14	PAIRED, nonstrand-specific
		D14-19_L1_I010	D14_liver	liver of No.1 TCN	Tibetan Chicken under normoxia(TCN)				D14	PAIRED, nonstrand-specific
		D14-21_L8_I011	D14_liver	liver of No.1 CCH	Chahua Chicken under hypoxia (CCH)				D14	PAIRED, nonstrand-specific
		D14-22_L8_I012	D14_liver	liver of No.2 CCH	Chahua Chicken under hypoxia (CCH)				D14	PAIRED, nonstrand-specific
		D14-23_L1_I020	D14_liver	liver of No.1 CCN	Chahua Chicken under normoxia(CCN)				D14	PAIRED, nonstrand-specific
		D14-24_L1_I021	D14_liver	liver of No.2 CCN	Chahua Chicken under normoxia(CCN)				D14	PAIRED, nonstrand-specific
		D14-25_L8_I022	D14_brain	brain of No.1 TCH	Tibetan Chicken under hypoxia (TCH)				D14	PAIRED, nonstrand-specific
		D14-26_L8_I023	D14_brain	brain of No.2 TCH	Tibetan Chicken under hypoxia (TCH)				D14	PAIRED, nonstrand-specific
		D14-27_L8_I024	D14_brain	brain of No.1 TCN	Tibetan Chicken under normoxia(TCN)				D14	PAIRED, nonstrand-specific
		D14-28_L8_I025	D14_brain	brain of No.2 TCN	Tibetan Chicken under normoxia(TCN)				D14	PAIRED, nonstrand-specific
		D14-29_L8_I026	D14_brain	brain of No.1 CCH	Chahua Chicken under hypoxia (CCH)				D14	PAIRED, nonstrand-specific
		D14-2_L8_I056	D14_Chorioallantoic Membrane	Chorioallantoic Membrane of No.2 TCH	Tibetan Chicken under hypoxia (TCH)				D14	PAIRED, nonstrand-specific
		D14-30_L5_I027	D14_brain	brain of No.2 CCH	Chahua Chicken under hypoxia (CCH)				D14	PAIRED, nonstrand-specific
		D14-31_L1_I028	D14_brain	brain of No.1 CCN	Chahua Chicken under normoxia(CCN)				D14	PAIRED, nonstrand-specific
		D14-32_L7_I029	D14_brain	brain of No.2 CCN	Chahua Chicken under normoxia(CCN)				D14	PAIRED, nonstrand-specific
		D14-7_L8_I059	D14_Chorioallantoic Membrane	Chorioallantoic Membrane of No.1 CCN	Chahua Chicken under normoxia(CCN)				D14	PAIRED, nonstrand-specific
		D14-9_L1_I067	D14_heart	heart of No.1 TCH	Tibetan Chicken under hypoxia (TCH)				D14	PAIRED, nonstrand-specific
		D16-10_L7_I032	D16_heart	heart of No.2 TCH	Tibetan Chicken under hypoxia (TCH)				D16	PAIRED, nonstrand-specific
		D16-11_L6_I033	D16_heart	heart of No.1 TCN	Tibetan Chicken under normoxia(TCN)				D16	PAIRED, nonstrand-specific
		D16-12_L6_I034	D16_heart	heart of No.2 TCN	Tibetan Chicken under normoxia(TCN)				D16	PAIRED, nonstrand-specific
		D16-13_L6_I035	D16_heart	heart of No.1 CCH	Chahua Chicken under hypoxia (CCH)				D16	PAIRED, nonstrand-specific
		D16-14_L6_I036	D16_heart	heart of No.2 CCH	Chahua Chicken under hypoxia (CCH)				D16	PAIRED, nonstrand-specific
		D16-15_L6_I037	D16_heart	heart of No.1 CCN	Chahua Chicken under normoxia(CCN)				D16	PAIRED, nonstrand-specific
		D16-16_L5_I038	D16_heart	heart of No.2 CCN	Chahua Chicken under normoxia(CCN)				D16	PAIRED, nonstrand-specific
		D16-17_L6_I039	D16_liver	liver of No.1 TCH	Tibetan Chicken under hypoxia (TCH)				D16	PAIRED, nonstrand-specific
		D16-18_L6_I040	D16_liver	liver of No.2 TCH	Tibetan Chicken under hypoxia (TCH)				D16	PAIRED, nonstrand-specific
		D16-19_L6_I041	D16_liver	liver of No.1 TCN	Tibetan Chicken under normoxia(TCN)				D16	PAIRED, nonstrand-specific
		D16-20_L5_I042	D16_liver	liver of No.2 TCN	Tibetan Chicken under normoxia(TCN)				D16	PAIRED, nonstrand-specific
		D16-21_L8_I043	D16_liver	liver of No.1 CCH	Chahua Chicken under hypoxia (CCH)				D16	PAIRED, nonstrand-specific
		D16-22_L8_I044	D16_liver	liver of No.2 CCH	Chahua Chicken under hypoxia (CCH)				D16	PAIRED, nonstrand-specific
		D16-23_L8_I045	D16_liver	liver of No.1 CCN	Chahua Chicken under normoxia(CCN)				D16	PAIRED, nonstrand-specific
		D16-24_L8_I046	D16_liver	liver of No.2 CCN	Chahua Chicken under normoxia(CCN)				D16	PAIRED, nonstrand-specific
		D16-25_L8_I047	D16_brain	brain of No.1 TCH	Tibetan Chicken under hypoxia (TCH)				D16	PAIRED, nonstrand-specific
		D16-27_L6_I048	D16_brain	brain of No.1 TCN	Tibetan Chicken under normoxia(TCN)				D16	PAIRED, nonstrand-specific
		D16-28_L5_I050	D16_brain	brain of No.2 TCN	Tibetan Chicken under normoxia(TCN)				D16	PAIRED, nonstrand-specific
		D16-29_L1L7_I051	D16_brain	brain of No.1 CCH	Chahua Chicken under hypoxia (CCH)				D16	PAIRED, nonstrand-specific
		D16-30_L5_I052	D16_brain	brain of No.2 CCH	Chahua Chicken under hypoxia (CCH)				D16	PAIRED, nonstrand-specific
		D16-31_L8_I053	D16_brain	brain of No.1 CCN	Chahua Chicken under normoxia(CCN)				D16	PAIRED, nonstrand-specific
		D16-33_L8_I054	D16_lung	lung of No.1 TCH	Tibetan Chicken under hypoxia (TCH)				D16	PAIRED, nonstrand-specific
		D16-34_L8_I055	D16_lung	lung of No.2 TCH	Tibetan Chicken under hypoxia (TCH)				D16	PAIRED, nonstrand-specific
		D16-35_L1_I056	D16_lung	lung of No.1 TCN	Tibetan Chicken under normoxia(TCN)				D16	PAIRED, nonstrand-specific
		D16-36_L1L2_I059	D16_lung	lung of No.2 TCN	Tibetan Chicken under normoxia(TCN)				D16	PAIRED, nonstrand-specific
		D16-37_L5_I067	D16_lung	lung of No.1 CCH	Chahua Chicken under hypoxia (CCH)				D16	PAIRED, nonstrand-specific
		D16-38_L8_I001	D16_lung	lung of No.2 CCH	Chahua Chicken under hypoxia (CCH)				D16	PAIRED, nonstrand-specific
		D16-39_L1_I002	D16_lung	lung of No.1 CCN	Chahua Chicken under normoxia(CCN)				D16	PAIRED, nonstrand-specific
		D16-40_L8_I003	D16_lung	lung of No.2 CCN	Chahua Chicken under normoxia(CCN)				D16	PAIRED, nonstrand-specific
		D16-6_L7_I030	D16_Chorioallantoic Membrane	Chorioallantoic Membrane of No.2 CCH	Chahua Chicken under hypoxia (CCH)				D16	PAIRED, nonstrand-specific
		D16-9_L6_I031	D16_heart	heart of No.1 TCH	Tibetan Chicken under hypoxia (TCH)				D16	PAIRED, nonstrand-specific
		D18-10_L5_I011	D18_heart	heart of No.2 TCH	Tibetan Chicken under hypoxia (TCH)				D18	PAIRED, nonstrand-specific
		D18-11_L5_I012	D18_heart	heart of No.1 TCN	Tibetan Chicken under normoxia(TCN)				D18	PAIRED, nonstrand-specific
		D18-12_L5_I020	D18_heart	heart of No.2 TCN	Tibetan Chicken under normoxia(TCN)				D18	PAIRED, nonstrand-specific
		D18-13_L5_I021	D18_heart	heart of No.1 CCH	Chahua Chicken under hypoxia (CCH)				D18	PAIRED, nonstrand-specific
		D18-14_L2_I022	D18_heart	heart of No.2 CCH	Chahua Chicken under hypoxia (CCH)				D18	PAIRED, nonstrand-specific
		D18-15_L2_I023	D18_heart	heart of No.1 CCN	Chahua Chicken under normoxia(CCN)				D18	PAIRED, nonstrand-specific
		D18-16_L2_I024	D18_heart	heart of No.2 CCN	Chahua Chicken under normoxia(CCN)				D18	PAIRED, nonstrand-specific
		D18-17_L2_I025	D18_liver	liver of No.1 TCH	Tibetan Chicken under hypoxia (TCH)				D18	PAIRED, nonstrand-specific
		D18-18_L2_I026	D18_liver	liver of No.2 TCH	Tibetan Chicken under hypoxia (TCH)				D18	PAIRED, nonstrand-specific
		D18-19_L2_I027	D18_liver	liver of No.1 TCN	Tibetan Chicken under normoxia(TCN)				D18	PAIRED, nonstrand-specific
		D18-20_L2_I028	D18_liver	liver of No.2 TCN	Tibetan Chicken under normoxia(TCN)				D18	PAIRED, nonstrand-specific
		D18-21_L7_I029	D18_liver	liver of No.1 CCH	Chahua Chicken under hypoxia (CCH)				D18	PAIRED, nonstrand-specific
		D18-22_L7_I030	D18_liver	liver of No.2 CCH	Chahua Chicken under hypoxia (CCH)				D18	PAIRED, nonstrand-specific
		D18-23_L7_I031	D18_liver	liver of No.1 CCN	Chahua Chicken under normoxia(CCN)				D18	PAIRED, nonstrand-specific
		D18-24_L4_I032	D18_liver	liver of No.2 CCN	Chahua Chicken under normoxia(CCN)				D18	PAIRED, nonstrand-specific
		D18-25_L4_I033	D18_brain	brain of No.1 TCH	Tibetan Chicken under hypoxia (TCH)				D18	PAIRED, nonstrand-specific
		D18-26_L4_I034	D18_brain	brain of No.2 TCH	Tibetan Chicken under hypoxia (TCH)				D18	PAIRED, nonstrand-specific
		D18-27_L4_I035	D18_brain	brain of No.1 TCN	Tibetan Chicken under normoxia(TCN)				D18	PAIRED, nonstrand-specific
		D18-28_L6_I036	D18_brain	brain of No.2 TCN	Tibetan Chicken under normoxia(TCN)				D18	PAIRED, nonstrand-specific
		D18-29_L6_I039	D18_brain	brain of No.1 CCH	Chahua Chicken under hypoxia (CCH)				D18	PAIRED, nonstrand-specific
		D18-2_L1L2_I004	D18_Chorioallantoic Membrane	Chorioallantoic Membrane of No.2 TCH	Tibetan Chicken under hypoxia (TCH)				D18	PAIRED, nonstrand-specific
		D18-30_L4_I041	D18_brain	brain of No.2 CCH	Chahua Chicken under hypoxia (CCH)				D18	PAIRED, nonstrand-specific
		D18-31_L4_I042	D18_brain	brain of No.1 CCN	Chahua Chicken under normoxia(CCN)				D18	PAIRED, nonstrand-specific
		D18-32_L2_I044	D18_brain	brain of No.2 CCN	Chahua Chicken under normoxia(CCN)				D18	PAIRED, nonstrand-specific
		D18-3_L1_I005	D18_Chorioallantoic Membrane	Chorioallantoic Membrane of No.1 TCN	Tibetan Chicken under normoxia(TCN)				D18	PAIRED, nonstrand-specific
		D18-4_L5_I006	D18_Chorioallantoic Membrane	Chorioallantoic Membrane of No.2 TCN	Tibetan Chicken under normoxia(TCN)				D18	PAIRED, nonstrand-specific
		D18-5_L1L2_I007	D18_Chorioallantoic Membrane	Chorioallantoic Membrane of No.1 CCH	Chahua Chicken under hypoxia (CCH)				D18	PAIRED, nonstrand-specific
		D18-6_L5_I008	D18_Chorioallantoic Membrane	Chorioallantoic Membrane of No.2 CCH	Chahua Chicken under hypoxia (CCH)				D18	PAIRED, nonstrand-specific
		D18-7_L6_I009	D18_Chorioallantoic Membrane	Chorioallantoic Membrane of No.1 CCN	Chahua Chicken under normoxia(CCN)				D18	PAIRED, nonstrand-specific
		D18-9_L5_I010	D18_heart	heart of No.1 TCH	Tibetan Chicken under hypoxia (TCH)				D18	PAIRED, nonstrand-specific
		D21-10_L2_I046	D21_heart	heart of No.2 TCH	Tibetan Chicken under hypoxia (TCH)				D21	PAIRED, nonstrand-specific
		D21-11_L2_I048	D21_heart	heart of No.1 TCN	Tibetan Chicken under normoxia(TCN)				D21	PAIRED, nonstrand-specific
		D21-12_L2_I050	D21_heart	heart of No.2 TCN	Tibetan Chicken under normoxia(TCN)				D21	PAIRED, nonstrand-specific
		D21-13_L2_I051	D21_heart	heart of No.1 CCH	Chahua Chicken under hypoxia (CCH)				D21	PAIRED, nonstrand-specific
		D21-14_L2_I052	D21_heart	heart of No.2 CCH	Chahua Chicken under hypoxia (CCH)				D21	PAIRED, nonstrand-specific
		D21-15_L7_I053	D21_heart	heart of No.1 CCN	Chahua Chicken under normoxia(CCN)				D21	PAIRED, nonstrand-specific
		D21-16_L7_I054	D21_heart	heart of No.2 CCN	Chahua Chicken under normoxia(CCN)				D21	PAIRED, nonstrand-specific
		D21-17_L2_I055	D21_liver	liver of No.1 TCH	Tibetan Chicken under hypoxia (TCH)				D21	PAIRED, nonstrand-specific
		D21-18_L7_I056	D21_liver	liver of No.2 TCH	Tibetan Chicken under hypoxia (TCH)				D21	PAIRED, nonstrand-specific
		D21-20_L7_I059	D21_liver	liver of No.2 TCN	Tibetan Chicken under normoxia(TCN)				D21	PAIRED, nonstrand-specific
		D21-21_L7_I067	D21_liver	liver of No.1 CCH	Chahua Chicken under hypoxia (CCH)				D21	PAIRED, nonstrand-specific
		D21-22_L7_I001	D21_liver	liver of No.2 CCH	Chahua Chicken under hypoxia (CCH)				D21	PAIRED, nonstrand-specific
		D21-23_L2_I002	D21_liver	liver of No.1 CCN	Chahua Chicken under normoxia(CCN)				D21	PAIRED, nonstrand-specific
		D21-24_L7_I003	D21_liver	liver of No.2 CCN	Chahua Chicken under normoxia(CCN)				D21	PAIRED, nonstrand-specific
		D21-25_L7_I004	D21_brain	brain of No.1 TCH	Tibetan Chicken under hypoxia (TCH)				D21	PAIRED, nonstrand-specific
		D21-30_L7_I005	D21_brain	brain of No.2 CCH	Chahua Chicken under hypoxia (CCH)				D21	PAIRED, nonstrand-specific
		D21-33_L7_I006	D21_lung	lung of No.1 TCH	Tibetan Chicken under hypoxia (TCH)				D21	PAIRED, nonstrand-specific
		D21-34_L7_I007	D21_lung	lung of No.2 TCH	Tibetan Chicken under hypoxia (TCH)				D21	PAIRED, nonstrand-specific
		D21-36_L2_I008	D21_lung	lung of No.2 TCN	Tibetan Chicken under normoxia(TCN)				D21	PAIRED, nonstrand-specific
		D21-37_L2_I009	D21_lung	lung of No.1 CCH	Chahua Chicken under hypoxia (CCH)				D21	PAIRED, nonstrand-specific
		D21-38_L2_I010	D21_lung	lung of No.2 CCH	Chahua Chicken under hypoxia (CCH)				D21	PAIRED, nonstrand-specific
		D21-39_L2_I011	D21_lung	lung of No.1 CCN	Chahua Chicken under normoxia(CCN)				D21	PAIRED, nonstrand-specific
		D21-40_L6_I012	D21_lung	lung of No.2 CCN	Chahua Chicken under normoxia(CCN)				D21	PAIRED, nonstrand-specific
		D21-9_L2_I045	D21_heart	heart of No.1 TCH	Tibetan Chicken under hypoxia (TCH)				D21	PAIRED, nonstrand-specific
		D3-5_L8_I001	D3_whole embryo	whole embryo of No.1 CCH	Chahua Chicken under hypoxia (CCH)				D3	PAIRED, nonstrand-specific
		D5-1_L7_I002	D5_whole embryo	whole embryo of No.1 TCH	Tibetan Chicken under hypoxia (TCH)				D5	PAIRED, nonstrand-specific
		D5-4_L7_I003	D5_whole embryo	whole embryo of No.2 TCN	Tibetan Chicken under normoxia(TCN)				D5	PAIRED, nonstrand-specific
		D5-8_L8_I004	D5_whole embryo	whole embryo of No.2 CCN	Chahua Chicken under normoxia(CCN)				D5	PAIRED, nonstrand-specific
		D7-6_L8_I005	D7_whole embryo	whole embryo of No.2 CCH	Chahua Chicken under hypoxia (CCH)				D7	PAIRED, nonstrand-specific
		D7-7_L8_I006	D7_whole embryo	whole embryo of No.1 CCN	Chahua Chicken under normoxia(CCN)				D7	PAIRED, nonstrand-specific
		D7-8_L7_I007	D7_whole embryo	whole embryo of No.2 CCN	Chahua Chicken under normoxia(CCN)				D7	PAIRED, nonstrand-specific
		D9-13_L6_I023	D9_heart	heart of No.1 CCH	Chahua Chicken under hypoxia (CCH)				D9	PAIRED, nonstrand-specific
		D9-17_L8_I024	D9_liver	liver of No.1 TCH	Tibetan Chicken under hypoxia (TCH)				D9	PAIRED, nonstrand-specific
		D9-18_L8_I025	D9_liver	liver of No.2 TCH	Tibetan Chicken under hypoxia (TCH)				D9	PAIRED, nonstrand-specific
		D9-19_L5_I026	D9_liver	liver of No.1 TCN	Tibetan Chicken under normoxia(TCN)				D9	PAIRED, nonstrand-specific
		D9-1_L7_I008	D9_Chorioallantoic Membrane	Chorioallantoic Membrane of No.1 TCH	Tibetan Chicken under hypoxia (TCH)				D9	PAIRED, nonstrand-specific
		D9-20_L8_I027	D9_liver	liver of No.2 TCN	Tibetan Chicken under normoxia(TCN)				D9	PAIRED, nonstrand-specific
		D9-21_L8_I028	D9_liver	liver of No.1 CCH	Chahua Chicken under hypoxia (CCH)				D9	PAIRED, nonstrand-specific
		D9-22_L8_I029	D9_liver	liver of No.2 CCH	Chahua Chicken under hypoxia (CCH)				D9	PAIRED, nonstrand-specific
		D9-23_L4_I030	D9_liver	liver of No.1 CCN	Chahua Chicken under normoxia(CCN)				D9	PAIRED, nonstrand-specific
		D9-24_L8_I031	D9_liver	liver of No.2 CCN	Chahua Chicken under normoxia(CCN)				D9	PAIRED, nonstrand-specific
		D9-25_L8_I032	D9_brain	brain of No.1 TCH	Tibetan Chicken under hypoxia (TCH)				D9	PAIRED, nonstrand-specific
		D9-26_L8_I033	D9_brain	brain of No.2 TCH	Tibetan Chicken under hypoxia (TCH)				D9	PAIRED, nonstrand-specific
		D9-27_L8_I034	D9_brain	brain of No.1 TCN	Tibetan Chicken under normoxia(TCN)				D9	PAIRED, nonstrand-specific
		D9-28_L7_I035	D9_brain	brain of No.2 TCN	Tibetan Chicken under normoxia(TCN)				D9	PAIRED, nonstrand-specific
		D9-29_L8_I036	D9_brain	brain of No.1 CCH	Chahua Chicken under hypoxia (CCH)				D9	PAIRED, nonstrand-specific
		D9-2_L7_I009	D9_Chorioallantoic Membrane	Chorioallantoic Membrane of No.2 TCH	Tibetan Chicken under hypoxia (TCH)				D9	PAIRED, nonstrand-specific
		D9-30_L7_I037	D9_brain	brain of No.2 CCH	Chahua Chicken under hypoxia (CCH)				D9	PAIRED, nonstrand-specific
		D9-31_L8_I038	D9_brain	brain of No.1 CCN	Chahua Chicken under normoxia(CCN)				D9	PAIRED, nonstrand-specific
		D9-3_L7_I010	D9_Chorioallantoic Membrane	Chorioallantoic Membrane of No.1 TCN	Tibetan Chicken under normoxia(TCN)				D9	PAIRED, nonstrand-specific
		D9-4_L7_I011	D9_Chorioallantoic Membrane	Chorioallantoic Membrane of No.2 TCN	Tibetan Chicken under normoxia(TCN)				D9	PAIRED, nonstrand-specific
		D9-5_L7_I012	D9_Chorioallantoic Membrane	Chorioallantoic Membrane of No.1 CCH	Chahua Chicken under hypoxia (CCH)				D9	PAIRED, nonstrand-specific
		D9-6_L7_I020	D9_Chorioallantoic Membrane	Chorioallantoic Membrane of No.2 CCH	Chahua Chicken under hypoxia (CCH)				D9	PAIRED, nonstrand-specific
		D9-7_L8_I021	D9_Chorioallantoic Membrane	Chorioallantoic Membrane of No.1 CCN	Chahua Chicken under normoxia(CCN)				D9	PAIRED, nonstrand-specific
		D9-8_L3L8_I022	D9_Chorioallantoic Membrane	Chorioallantoic Membrane of No.2 CCN	Chahua Chicken under normoxia(CCN)				D9	PAIRED, nonstrand-specific
		521PC-500_ATGTCA_L006	adult_cerebral cortex	cerebral cortex	Banna Gamecock			female	adult	PAIRED, nonstrand-specific
		521SY-500_CCGTCC_L006	adult_optic lob	optic lob	Banna Gamecock			female	adult	PAIRED, nonstrand-specific
		521WZ-500_GTCCGC_L006	adult_corpus striatum	corpus striatum	Banna Gamecock			female	adult	PAIRED, nonstrand-specific
		521YB-500_GTGAAA_L006	adult_vermis of cerebellum	vermis of cerebellum	Banna Gamecock			female	adult	PAIRED, nonstrand-specific
		525PC-500_CGATGT_L005	adult_cerebral cortex	cerebral cortex	Free Range			female	adult	PAIRED, nonstrand-specific
		525SY-500_TGACCA_L005	adult_optic lob	optic lob	Free Range			female	adult	PAIRED, nonstrand-specific
		525WZ-500_ACAGTG_L005	adult_corpus striatum	corpus striatum	Free Range			female	adult	PAIRED, nonstrand-specific
		525YB-500_GCCAAT_L005	adult_vermis of cerebellum	vermis of cerebellum	Free Range			female	adult	PAIRED, nonstrand-specific
		527PC-500_ATGTCA_L008	adult_cerebral cortex	cerebral cortex	Free Range			female	adult	PAIRED, nonstrand-specific
		527SY-500_CCGTCC_L008	adult_optic lob	optic lob	Free Range			female	adult	PAIRED, nonstrand-specific
		527WZ-500_GTCCGC_L008	adult_corpus striatum	corpus striatum	Free Range			female	adult	PAIRED, nonstrand-specific
		527YB-500_GTGAAA_L008	adult_vermis of cerebellum	vermis of cerebellum	Free Range			female	adult	PAIRED, nonstrand-specific
		528PC-500_CGATGT_L008	adult_cerebral cortex	cerebral cortex	Free Range			male	adult	PAIRED, nonstrand-specific
		528SY-500_TGACCA_L008	adult_optic lob	optic lob	Free Range			male	adult	PAIRED, nonstrand-specific
		528WZ-500_ACAGTG_L006	adult_corpus striatum	corpus striatum	Free Range			male	adult	PAIRED, nonstrand-specific
		528YB-500_GCCAAT_L006	adult_vermis of cerebellum	vermis of cerebellum	Free Range			male	adult	PAIRED, nonstrand-specific
		530PC-500_CAGATC_L006	adult_cerebral cortex	cerebral cortex	Mengsong Free Range			male	adult	PAIRED, nonstrand-specific
		530SY-500_CTTGTA_L006	adult_optic lob	optic lob	Mengsong Free Range			male	adult	PAIRED, nonstrand-specific
		530WZ-500_AGTCAA_L006	adult_corpus striatum	corpus striatum	Mengsong Free Range			male	adult	PAIRED, nonstrand-specific
		530YB-500_AGTTCC_L006	adult_vermis of cerebellum	vermis of cerebellum	Mengsong Free Range			male	adult	PAIRED, nonstrand-specific
		531PC-500_CAGATC_L005	adult_cerebral cortex	cerebral cortex	Thailand Gamecock			male	adult	PAIRED, nonstrand-specific
		531SY-500_CTTGTA_L008	adult_optic lob	optic lob	Thailand Gamecock			male	adult	PAIRED, nonstrand-specific
		531WZ-500_AGTCAA_L008	adult_corpus striatum	corpus striatum	Thailand Gamecock			male	adult	PAIRED, nonstrand-specific
		531YB-500_AGTTCC_L008	adult_vermis of cerebellum	vermis of cerebellum	Thailand Gamecock			male	adult	PAIRED, nonstrand-specific
		540PC-700_ATGTCA_L005	adult_cerebral cortex	cerebral cortex	Red Junglefowl			male	adult	PAIRED, nonstrand-specific
		540SY-500_CCGTCC_L005	adult_optic lob	optic lob	Red Junglefowl			male	adult	PAIRED, nonstrand-specific
		540WZ-500_GTCCGC_L005	adult_corpus striatum	corpus striatum	Red Junglefowl			male	adult	PAIRED, nonstrand-specific
		540YB-500_GTGAAA_L005	adult_vermis of cerebellum	vermis of cerebellum	Red Junglefowl			male	adult	PAIRED, nonstrand-specific
		Yt540E-350_ATCACG_L002	adult_eye	eye	Red Junglefowl			male	adult	PAIRED, nonstrand-specific
		Yt570E-350_CGATGT_L002	adult_eye	eye	Red Junglefowl			female	adult	PAIRED, nonstrand-specific
		Yt583E-350_TTAGGC_L002	adult_eye	eye	Domestic fowl				adult	PAIRED, nonstrand-specific
		Yt592E-350_TGACCA_L002	adult_eye	eye	Domestic fowl				adult	PAIRED, nonstrand-specific
		Yt593E-350_ACAGTG_L002	adult_eye	eye	Domestic fowl				adult	PAIRED, nonstrand-specific
		C-luan-400up_GTCCGC_L001	adult_egg	egg	Tibetan Chicken				adult	PAIRED, nonstrand-specific
		C-nao-400up_ATGTCA_L008	adult_brain	brain	Tibetan Chicken				adult	PAIRED, nonstrand-specific
		C-shen-400up_CCGTCC_L001	adult_kidney	kidney	Tibetan Chicken				adult	PAIRED, nonstrand-specific
		C-xin-400up_AGTTCC_L008	adult_heart	heart	Tibetan Chicken				adult	PAIRED, nonstrand-specific
Note: Samples with same experimental numbers are colored by red and cyan for clarity, whose accepted hits bam files from TopHat2 were merged using SAMtools into single merged bam files for the onward steps (see MATERIALS AND METHODS of the article).
Refrences
1. Wang Z, Pascual-Anaya J, Zadissa A, Li W, Niimura Y, Huang Z, Li C, White S, Xiong Z, Fang D et al: The draft genomes of soft–shell turtle and green sea turtle yield insights into the development and evolution of the turtle–specific body plan. Nature genetics. 2013; 45(6):701-706.
2. Brawand D, Soumillon M, Necsulea A, Julien P, Csardi G, Harrigan P, Weier M, Liechti A, Aximu-Petri A, Kircher M et al: The evolution of gene expression levels in mammalian organs. Nature. 2011; 478(7369):343-348.
3. Barbosa-Morais NL, Irimia M, Pan Q, Xiong HY, Gueroussov S, Lee LJ, Slobodeniuc V, Kutter C, Watt S, Çolak R et al: The Evolutionary Landscape of Alternative Splicing in Vertebrate Species. Science. 2012; 338(6114):1587-1593.
4. Merkin J, Russell C, Chen P, Burge CB: Evolutionary dynamics of gene and isoform regulation in mammalian tissues. Science (New York, NY). 2012; 338(6114):1593-1599.
5. DeLaughter DM, Christodoulou DC, Robinson JY, Seidman CE, Baldwin HS, Seidman JG, Barnett JV: Spatial Transcriptional Profile of the Chick and Mouse Endocardial Cushions Identify Novel Regulators of Endocardial EMT in vitro. Journal of molecular and cellular cardiology. 2013; 59:196-204.
6. Necsulea A, Soumillon M, Warnefors M, Liechti A, Daish T, Zeller U, Baker JC, Grutzner F, Kaessmann H: The evolution of lncRNA repertoires and expression patterns in tetrapods. Nature. 2014; 505(7485):635-640.
7. Connell S, Meade KG, Allan B, Lloyd AT, Kenny E, Cormican P, Morris DW, Bradley DG, O'Farrelly C: Avian Resistance to Campylobacter jejuni Colonization Is Associated with an Intestinal Immunogene Expression Signature Identified by mRNA Sequencing. PLoS ONE. 2012; 7(8):e40409.
8. Ibrahim DM, Hansen P, Rödelsperger C, Stiege AC, Doelken SC, Horn D, Jäger M, Janetzki C, Krawitz P, Leschik G et al: Distinct global shifts in genomic binding profiles of limb malformation-associated HOXD13 mutations. Genome Research. 2013; 23(12):2091-2102.
9. Luo J, Carrillo JA, Menendez KR, Tablante NL, Song J: Transcriptome analysis reveals an activation of major histocompatibility complex 1 and 2 pathways in chicken trachea immunized with infectious laryngotracheitis virus vaccine. Poultry Science. 2014; 93(4):848-855.
10. Chang C-F, Schock EN, O'Hare EA, Dodgson J, Cheng HH, Muir WM, Edelmann RE, Delany ME, Brugmann SA: The cellular and molecular etiology of the craniofacial defects in the avian ciliopathic mutant talpid(2). Development (Cambridge, England). 2014; 141(15):3003-3012.
11. Zhou X, Wu W, Li H, Cheng Y, Wei N, Zong J, Feng X, Xie Z, Chen D, Manley JL et al: Transcriptome analysis of alternative splicing events regulated by SRSF10 reveals position-dependent splicing modulation. Nucleic Acids Research. 2014; 42(6):4019-4030.
12. Chauss D, Basu S, Rajakaruna S, Ma Z, Gau V, Anastas S, Brennan LA, Hejtmancik JF, Menko AS, Kantorow M: Differentiation State-Specific Mitochondrial Dynamic Regulatory Networks Are Revealed by Global Transcriptional Analysis of the Developing Chicken Lens. G3: Genes|Genomes|Genetics. 2014; 4(8):1515-1527.
13. Sun L, Lamont SJ, Cooksey AM, McCarthy F, Tudor CO, Vijay-Shanker K, DeRita RM, Rothschild M, Ashwell C, Persia ME et al: Transcriptome response to heat stress in a chicken hepatocellular carcinoma cell line. Cell Stress & Chaperones. 2015; 20(6):939-950.
14. Thiede BR, Mann ZF, Chang W, Ku Y-C, Son YK, Lovett M, Kelley MW, Corwin JT: Retinoic acid signalling regulates the development of tonotopically patterned hair cells in the chicken cochlea. Nature communications. 2014; 5:3840-3840.
15. Ng CS, Wu P, Fan W-L, Yan J, Chen C-K, Lai Y-T, Wu S-M, Mao C-T, Chen J-J, Lu M-YJ et al: Genomic Organization, Transcriptomic Analysis, and Functional Characterization of Avian α- and β-Keratins in Diverse Feather Forms. Genome Biology and Evolution. 2014; 6(9):2258-2273.
16. Ku Y-C, Renaud NA, Veile RA, Helms C, Voelker CCJ, Warchol ME, Lovett M: The Transcriptome of Utricle Hair Cell Regeneration in the Avian Inner Ear. The Journal of Neuroscience. 2014; 34(10):3523-3535.
17. Enright JM, Lawrence KA, Hadzic T, Corbo JC: Transcriptome profiling of developing photoreceptor subtypes reveals candidate genes involved in avian photoreceptor diversification. The Journal of comparative neurology. 2015; 523(4):649-668.
18. Davis RVN, Lamont SJ, Rothschild MF, Persia ME, Ashwell CM, Schmidt CJ: Transcriptome Analysis of Post-Hatch Breast Muscle in Legacy and Modern Broiler Chickens Reveals Enrichment of Several Regulators of Myogenic Growth. PLoS ONE. 2015; 10(3):e0122525.
19. Blech-Hermoni Y, Ladd AN: Identification of transcripts regulated by CUG-BP, Elav-like family member 1 (CELF1) in primary embryonic cardiomyocytes by RNA-seq. Genomics Data. 2015; 6:74-76.
