# Supplementary material for: Annotating long intergenic non-coding RNAs under artificial selection during chicken domestication
Source: BMC Evol Biol. 2017 Aug 15;17:192. doi: 10.1186/s12862-017-1036-6 (PMC5558714; doi:10.1186/s12862-017-1036-6)
Supplement: Supplementary file 2 — Samples belonging to the 21 WGCNA cluster groups. (XLSX 48 kb) [file 12862_2017_1036_MOESM2_ESM.xlsx]

## Sheet: sheet1
Sample Numbers of 21 WGCNA-clustering groups
TissueGroup	Number of samples
embryo	126
hair_cell	78
pituitary	7
hepatocellular_carcinoma_cell	12
fat	124
lung_CM	42
spleen_marrow	42
colon_caecum	26
eye	5
heart	50
breast_muscle	29
feather_epithelium	15
liver	69
kidney	13
brain	90
ovary	5
len_retinal	14
face_prominence	6
lymphocyte	10
testis	18
others	40
total	821

## Sheet: Sheet2
Sample names included in each of 21 WGCNA-clustering groups
TissueGroup	Experiment	Run	SampleName	WGCNA.name
brain	ERX321402	ERR348572	adult_cerebrum_male	adult_cerebrum_male
brain	ERX321405	ERR348584	adult_cerebellum_female	adult_cerebellum_female
brain	ERX321406	ERR348566	adult_cerebrum_female	adult_cerebrum_female
brain	ERX321407	ERR348575	adult_hypothalamus_male	adult_hypothalamus_male
brain	ERX321416	ERR348570	adult_hypothalamus_female	adult_hypothalamus_female
brain	ERX321420	ERR348563	adult_cerebellum_male	adult_cerebellum_male
brain	SRX081869	SRR306710	adult_Brain	adult_Brain
brain	SRX081870	SRR306711	adult_Brain	adult_Brain.1
brain	SRX081871	SRR306712	adult_Cerebellum	adult_Cerebellum
brain	SRX081872	SRR306713	adult_Cerebellum	adult_Cerebellum.1
brain	SRX191155	SRR579551	adult_brain	adult_brain
brain	SRX196371	SRR594500	breeding age_brain	breeding.age_brain
brain	SRX196380	SRR594509	breeding age_brain	breeding.age_brain.1
brain	SRX217701	SRR649385	adult_Brain	adult_Brain.2
brain	SRX316891	SRR924540	adult_cerebellum	adult_cerebellum
brain	SRX316892	SRR924541	adult_cerebellum	adult_cerebellum.1
brain	SRX316893	SRR924542	adult_cerebrum	adult_cerebrum
brain	SRX316894	SRR924546	adult_cerebrum	adult_cerebrum.1
brain	SRX316899	SRR924551	adult_hypothalamus	adult_hypothalamus
brain	SRX316900	SRR924552	adult_hypothalamus	adult_hypothalamus.1
brain	SRX316825	SRR934004-6 (SRR934004, SRR934005, SRR934006)	12w_adult_arcopallium	X12w_adult_arcopallium
brain	SRX316826	SRR934007-9 (SRR934007, SRR934008, SRR934009)	12w_adult_dorsolateral cortex	X12w_adult_dorsolateral.cortex
brain	SRX316827	SRR934010-12 (SRR934010, SRR934011, SRR934012)	12w_adult_hippocampus	X12w_adult_hippocampus
brain	SRX316828	SRR934013-14 (SRR934013, SRR934014)	12w_adult_mesopallium	X12w_adult_mesopallium
brain	SRX316829	SRR934015-16 (SRR934015, SRR934016)	12w_adult_nidopallium	X12w_adult_nidopallium
brain	SRX316830	SRR934017-18 (SRR934017, SRR934018)	12w_adult_striatum	X12w_adult_striatum
brain	SRX316831	SRR934019-20 (SRR934019, SRR934020)	12w_adult_hyperpallium	X12w_adult_hyperpallium
brain	D11-25_L7_I052	D11-25_L7_I052	D11_brain	D11_brain
brain	D11-28_L7_I053	D11-28_L7_I053	D11_brain	D11_brain.1
brain	D11-29_L7_I054	D11-29_L7_I054	D11_brain	D11_brain.2
brain	D11-31_L1_I055	D11-31_L1_I055	D11_brain	D11_brain.3
brain	D14-25_L8_I022	D14-25_L8_I022	D14_brain	D14_brain
brain	D14-26_L8_I023	D14-26_L8_I023	D14_brain	D14_brain.1
brain	D14-27_L8_I024	D14-27_L8_I024	D14_brain	D14_brain.2
brain	D14-28_L8_I025	D14-28_L8_I025	D14_brain	D14_brain.3
brain	D14-29_L8_I026	D14-29_L8_I026	D14_brain	D14_brain.4
brain	D14-30_L5_I027	D14-30_L5_I027	D14_brain	D14_brain.5
brain	D14-31_L1_I028	D14-31_L1_I028	D14_brain	D14_brain.6
brain	D14-32_L7_I029	D14-32_L7_I029	D14_brain	D14_brain.7
brain	D16-25_L8_I047	D16-25_L8_I047	D16_brain	D16_brain
brain	D16-27_L6_I048	D16-27_L6_I048	D16_brain	D16_brain.1
brain	D16-28_L5_I050	D16-28_L5_I050	D16_brain	D16_brain.2
brain	D16-29_L1L7_I051	D16-29_L1L7_I051 (D16-29_L1_I051, D16-29_L7_I051)	D16_brain	D16_brain.3
brain	D16-30_L5_I052	D16-30_L5_I052	D16_brain	D16_brain.4
brain	D16-31_L8_I053	D16-31_L8_I053	D16_brain	D16_brain.5
brain	D18-25_L4_I033	D18-25_L4_I033	D18_brain	D18_brain
brain	D18-26_L4_I034	D18-26_L4_I034	D18_brain	D18_brain.1
brain	D18-27_L4_I035	D18-27_L4_I035	D18_brain	D18_brain.2
brain	D18-28_L6_I036	D18-28_L6_I036	D18_brain	D18_brain.3
brain	D18-29_L6_I039	D18-29_L6_I039	D18_brain	D18_brain.4
brain	D18-30_L4_I041	D18-30_L4_I041	D18_brain	D18_brain.5
brain	D18-31_L4_I042	D18-31_L4_I042	D18_brain	D18_brain.6
brain	D18-32_L2_I044	D18-32_L2_I044	D18_brain	D18_brain.7
brain	D21-25_L7_I004	D21-25_L7_I004	D21_brain	D21_brain
brain	D21-30_L7_I005	D21-30_L7_I005	D21_brain	D21_brain.1
brain	D9-25_L8_I032	D9-25_L8_I032	D9_brain	D9_brain
brain	D9-26_L8_I033	D9-26_L8_I033	D9_brain	D9_brain.1
brain	D9-27_L8_I034	D9-27_L8_I034	D9_brain	D9_brain.2
brain	D9-28_L7_I035	D9-28_L7_I035	D9_brain	D9_brain.3
brain	D9-29_L8_I036	D9-29_L8_I036	D9_brain	D9_brain.4
brain	D9-30_L7_I037	D9-30_L7_I037	D9_brain	D9_brain.5
brain	D9-31_L8_I038	D9-31_L8_I038	D9_brain	D9_brain.6
brain	521PC-500_ATGTCA_L006	521PC-500_ATGTCA_L006	adult_cerebral cortex	adult_cerebral.cortex
brain	521SY-500_CCGTCC_L006	521SY-500_CCGTCC_L006	adult_optic lob	adult_optic.lob
brain	521WZ-500_GTCCGC_L006	521WZ-500_GTCCGC_L006	adult_corpus striatum	adult_corpus.striatum
brain	521YB-500_GTGAAA_L006	521YB-500_GTGAAA_L006	adult_vermis of cerebellum	adult_vermis.of.cerebellum
brain	525PC-500_CGATGT_L005	525PC-500_CGATGT_L005	adult_cerebral cortex	adult_cerebral.cortex.1
brain	525SY-500_TGACCA_L005	525SY-500_TGACCA_L005	adult_optic lob	adult_optic.lob.1
brain	525WZ-500_ACAGTG_L005	525WZ-500_ACAGTG_L005	adult_corpus striatum	adult_corpus.striatum.1
brain	525YB-500_GCCAAT_L005	525YB-500_GCCAAT_L005	adult_vermis of cerebellum	adult_vermis.of.cerebellum.1
brain	527PC-500_ATGTCA_L008	527PC-500_ATGTCA_L008	adult_cerebral cortex	adult_cerebral.cortex.2
brain	527SY-500_CCGTCC_L008	527SY-500_CCGTCC_L008	adult_optic lob	adult_optic.lob.2
brain	527WZ-500_GTCCGC_L008	527WZ-500_GTCCGC_L008	adult_corpus striatum	adult_corpus.striatum.2
brain	527YB-500_GTGAAA_L008	527YB-500_GTGAAA_L008	adult_vermis of cerebellum	adult_vermis.of.cerebellum.2
brain	528PC-500_CGATGT_L008	528PC-500_CGATGT_L008	adult_cerebral cortex	adult_cerebral.cortex.3
brain	528SY-500_TGACCA_L008	528SY-500_TGACCA_L008	adult_optic lob	adult_optic.lob.3
brain	528WZ-500_ACAGTG_L006	528WZ-500_ACAGTG_L006	adult_corpus striatum	adult_corpus.striatum.3
brain	528YB-500_GCCAAT_L006	528YB-500_GCCAAT_L006	adult_vermis of cerebellum	adult_vermis.of.cerebellum.3
brain	530PC-500_CAGATC_L006	530PC-500_CAGATC_L006	adult_cerebral cortex	adult_cerebral.cortex.4
brain	530SY-500_CTTGTA_L006	530SY-500_CTTGTA_L006	adult_optic lob	adult_optic.lob.4
brain	530WZ-500_AGTCAA_L006	530WZ-500_AGTCAA_L006	adult_corpus striatum	adult_corpus.striatum.4
brain	530YB-500_AGTTCC_L006	530YB-500_AGTTCC_L006	adult_vermis of cerebellum	adult_vermis.of.cerebellum.4
brain	531PC-500_CAGATC_L005	531PC-500_CAGATC_L005	adult_cerebral cortex	adult_cerebral.cortex.5
brain	531SY-500_CTTGTA_L008	531SY-500_CTTGTA_L008	adult_optic lob	adult_optic.lob.5
brain	531WZ-500_AGTCAA_L008	531WZ-500_AGTCAA_L008	adult_corpus striatum	adult_corpus.striatum.5
brain	531YB-500_AGTTCC_L008	531YB-500_AGTTCC_L008	adult_vermis of cerebellum	adult_vermis.of.cerebellum.5
brain	540PC-700_ATGTCA_L005	540PC-700_ATGTCA_L005	adult_cerebral cortex	adult_cerebral.cortex.6
brain	540SY-500_CCGTCC_L005	540SY-500_CCGTCC_L005	adult_optic lob	adult_optic.lob.6
brain	540WZ-500_GTCCGC_L005	540WZ-500_GTCCGC_L005	adult_corpus striatum	adult_corpus.striatum.6
brain	540YB-500_GTGAAA_L005	540YB-500_GTGAAA_L005	adult_vermis of cerebellum	adult_vermis.of.cerebellum.6
breast_muscle	ERX321408	ERR348560	adult_breast-muscle_female	adult_breast.muscle_female
breast_muscle	ERX321412	ERR348578	adult_breast-muscle_male	adult_breast.muscle_male
breast_muscle	SRX191159	SRR579555	adult_skeletal muscle	adult_skeletal.muscle
breast_muscle	SRX196386	SRR594515	breeding age_skm	breeding.age_skm
breast_muscle	SRX316907	SRR924559	adult_breast_muscle	adult_breast_muscle
breast_muscle	SRX316908	SRR924561	adult_breast_muscle	adult_breast_muscle.1
breast_muscle	SRX850700	SRR1769958	post-hatch D6_Pectoralis Major	post.hatch.D6_Pectoralis.Major
breast_muscle	SRX850701	SRR1769959	post-hatch D6_Pectoralis Major	post.hatch.D6_Pectoralis.Major.1
breast_muscle	SRX850702	SRR1769960	post-hatch D6_Pectoralis Major	post.hatch.D6_Pectoralis.Major.2
breast_muscle	SRX850703	SRR1769961	post-hatch D6_Pectoralis Major	post.hatch.D6_Pectoralis.Major.3
breast_muscle	SRX850704	SRR1769962	post-hatch D6_Pectoralis Major	post.hatch.D6_Pectoralis.Major.4
breast_muscle	SRX850706	SRR1769964	post-hatch D6_Pectoralis Major	post.hatch.D6_Pectoralis.Major.5
breast_muscle	SRX850705	SRR1769963	post-hatch D6_Pectoralis Major	post.hatch.D6_Pectoralis.Major.6
breast_muscle	SRX850707	SRR1769965	post-hatch D6_Pectoralis Major	post.hatch.D6_Pectoralis.Major.7
breast_muscle	SRX850708	SRR1769966	post-hatch D6_Pectoralis Major	post.hatch.D6_Pectoralis.Major.8
breast_muscle	SRX850709	SRR1769967	post-hatch D6_Pectoralis Major	post.hatch.D6_Pectoralis.Major.9
breast_muscle	SRX850710	SRR1769968	post-hatch D6_Pectoralis Major	post.hatch.D6_Pectoralis.Major.10
breast_muscle	SRX850711	SRR1769969	post-hatch D6_Pectoralis Major	post.hatch.D6_Pectoralis.Major.11
breast_muscle	SRX850712	SRR1769970	post-hatch D21_Pectoralis Major	post.hatch.D21_Pectoralis.Major
breast_muscle	SRX850714	SRR1769972	post-hatch D21_Pectoralis Major	post.hatch.D21_Pectoralis.Major.1
breast_muscle	SRX850713	SRR1769971	post-hatch D21_Pectoralis Major	post.hatch.D21_Pectoralis.Major.2
breast_muscle	SRX850715	SRR1769973	post-hatch D21_Pectoralis Major	post.hatch.D21_Pectoralis.Major.3
breast_muscle	SRX850716	SRR1769974	post-hatch D21_Pectoralis Major	post.hatch.D21_Pectoralis.Major.4
breast_muscle	SRX850717	SRR1769975	post-hatch D21_Pectoralis Major	post.hatch.D21_Pectoralis.Major.5
breast_muscle	SRX850718	SRR1769976	post-hatch D21_Pectoralis Major	post.hatch.D21_Pectoralis.Major.6
breast_muscle	SRX850720	SRR1769978	post-hatch D21_Pectoralis Major	post.hatch.D21_Pectoralis.Major.7
breast_muscle	SRX850721	SRR1769979	post-hatch D21_Pectoralis Major	post.hatch.D21_Pectoralis.Major.8
breast_muscle	SRX850722	SRR1769980	post-hatch D21_Pectoralis Major	post.hatch.D21_Pectoralis.Major.9
breast_muscle	SRX850719	SRR1769977	post-hatch D21_Pectoralis Major	post.hatch.D21_Pectoralis.Major.10
colon_caecum	SRX196372	SRR594501	breeding age_colon	breeding.age_colon
colon_caecum	SRX196381	SRR594510	breeding age_colon	breeding.age_colon.1
colon_caecum	SRX196390	SRR594519	breeding age_colon	breeding.age_colon.2
colon_caecum	SRX237461	SRR726244	4w_whole caecum	X4w_whole.caecum
colon_caecum	SRX237465	SRR726248	4w_whole caecum	X4w_whole.caecum.1
colon_caecum	SRX237466	SRR726249	4w_whole caecum	X4w_whole.caecum.2
colon_caecum	SRX237467	SRR726250	4w_whole caecum	X4w_whole.caecum.3
colon_caecum	SRX237468	SRR726251	4w_whole caecum	X4w_whole.caecum.4
colon_caecum	SRX237469	SRR726252	4w_whole caecum	X4w_whole.caecum.5
colon_caecum	SRX237470	SRR726253	4w_whole caecum	X4w_whole.caecum.6
colon_caecum	SRX237471	SRR726254	4w_whole caecum	X4w_whole.caecum.7
colon_caecum	SRX237472	SRR726255	4w_whole caecum	X4w_whole.caecum.8
colon_caecum	SRX237473	SRR726256	4w_whole caecum	X4w_whole.caecum.9
colon_caecum	SRX237474	SRR726257	4w_whole caecum	X4w_whole.caecum.10
colon_caecum	SRX237475	SRR726258	4w_whole caecum	X4w_whole.caecum.11
colon_caecum	SRX237476	SRR726259	4w_whole caecum	X4w_whole.caecum.12
colon_caecum	SRX237479	SRR726262	4w_whole caecum	X4w_whole.caecum.13
colon_caecum	SRX237480	SRR726263	4w_whole caecum	X4w_whole.caecum.14
colon_caecum	SRX237481	SRR726264	4w_whole caecum	X4w_whole.caecum.15
colon_caecum	SRX237482	SRR726265	4w_whole caecum	X4w_whole.caecum.16
colon_caecum	SRX237483	SRR726266	4w_whole caecum	X4w_whole.caecum.17
colon_caecum	SRX237484	SRR726267	4w_whole caecum	X4w_whole.caecum.18
colon_caecum	SRX237485	SRR726268	4w_whole caecum	X4w_whole.caecum.19
colon_caecum	SRX237486	SRR726269	4w_whole caecum	X4w_whole.caecum.20
colon_caecum	SRX237487	SRR726270	4w_whole caecum	X4w_whole.caecum.21
colon_caecum	SRX237488	SRR726271	4w_whole caecum	X4w_whole.caecum.22
embryo	DRX001555	DRR002108	Primitive streak	Primitive.streak
embryo	DRX001556	DRR002109	Primitive streak	Primitive.streak.1
embryo	DRX001557	DRR002110	HH6	HH6
embryo	DRX001558	DRR002111	HH6	HH6.1
embryo	DRX001559	DRR002112	HH11	HH11
embryo	DRX001560	DRR002113	HH11	HH11.1
embryo	DRX001561	DRR002114	HH14	HH14
embryo	DRX001562	DRR002115	HH14	HH14.1
embryo	DRX001563	DRR002116	HH16	HH16
embryo	DRX001564	DRR002117	HH16	HH16.1
embryo	DRX001565	DRR002118	HH19	HH19
embryo	DRX001566	DRR002119	HH19	HH19.1
embryo	DRX001567	DRR002120	HH28	HH28
embryo	DRX001568	DRR002121	HH28	HH28.1
embryo	DRX001569	DRR002122	HH38	HH38
embryo	DRX001570	DRR002123	HH38	HH38.1
embryo	ERX428278	ERR461939	neural plate intermediate region	neural.plate.intermediate.region
embryo	ERX428279	ERR461938	neural plate intermediate region	neural.plate.intermediate.region.1
embryo	ERX428280	ERR461937	neural plate intermediate region	neural.plate.intermediate.region.2
embryo	ERX620931	ERR664974	embryonic cell	embryonic.cell
embryo	ERX620933	ERR664973	DF-1 cell	DF.1.cell
embryo	ERX697512	ERR753791	10h embryo	X10h.embryo
embryo	ERX697513	ERR753792	15h embryo	X15h.embryo
embryo	ERX697514	ERR753793	20h embryo	X20h.embryo
embryo	ERX697515	ERR753794	0h embryo	X0h.embryo
embryo	ERX697516	ERR753795	5h embryo	X5h.embryo
embryo	SRX174095	SRR534005	GonadsBF1( Gonads Female Sample 1)	GonadsBF1..Gonads.Female.Sample.1.
embryo	SRX174096	SRR534006	GonadsBF2	GonadsBF2
embryo	SRX174097	SRR536786	Blastoderm	Blastoderm
embryo	SRX174098	SRR536787	Blastoderm	Blastoderm.1
embryo	SRX174099	SRR536788	Gonads	Gonads
embryo	SRX174100	SRR536790	Gonads	Gonads.1
embryo	SRX174101	SRR538806	Gonads	Gonads.2
embryo	SRX174102	SRR538807	Gonads	Gonads.3
embryo	SRX213292	SRR642084	HH18_Heart atrioventricular canal	HH18_Heart.atrioventricular.canal
embryo	SRX213293	SRR642085	HH18_Heart outflow tract	HH18_Heart.outflow.tract
embryo	SRX213294	SRR642086	HH18_Heart ventricles	HH18_Heart.ventricles
embryo	SRX248429	SRR771396	embryonic limb bud mesenchyme cells	embryonic.limb.bud.mesenchyme.cells
embryo	SRX248430	SRR771397	embryonic limb bud mesenchyme cells	embryonic.limb.bud.mesenchyme.cells.1
embryo	SRX248431	SRR771398	embryonic limb bud mesenchyme cells	embryonic.limb.bud.mesenchyme.cells.2
embryo	SRX248432	SRR771399	embryonic limb bud mesenchyme cells	embryonic.limb.bud.mesenchyme.cells.3
embryo	SRX248433	SRR771400	embryonic limb bud mesenchyme cells	embryonic.limb.bud.mesenchyme.cells.4
embryo	SRX388894	SRR1048367	stage26	stage26
embryo	SRX391122	SRR1048528	stage26	stage26.1
embryo	SRX391123	SRR1048529	stage26	stage26.2
embryo	SRX391124	SRR1048530	stage26	stage26.3
embryo	SRX391125	SRR1048531	stage26	stage26.4
embryo	SRX391126	SRR1048532	stage26	stage26.5
embryo	SRX391127	SRR1048533	stage26	stage26.6
embryo	SRX391128	SRR1048534	stage26	stage26.7
embryo	SRX391129	SRR1048535	stage26	stage26.8
embryo	SRX391130	SRR1048536	stage26	stage26.9
embryo	SRX391131	SRR1048537	stage26	stage26.10
embryo	SRX391132	SRR1048538	stage26	stage26.11
embryo	SRX391133	SRR1048539	stage26	stage26.12
embryo	SRX391134	SRR1048540	stage26	stage26.13
embryo	SRX391135	SRR1048541	stage26	stage26.14
embryo	SRX391136	SRR1048542	stage26	stage26.15
embryo	SRX391137	SRR1048543	stage26	stage26.16
embryo	SRX391138	SRR1048544	stage26	stage26.17
embryo	SRX391139	SRR1048545	stage26	stage26.18
embryo	SRX391140	SRR1048546	stage26	stage26.19
embryo	SRX391141	SRR1048547	stage26	stage26.20
embryo	SRX391142	SRR1048548	stage26	stage26.21
embryo	SRX391143	SRR1048549	stage26	stage26.22
embryo	SRX391144	SRR1048550	stage26	stage26.23
embryo	SRX391145	SRR1048551	stage26	stage26.24
embryo	SRX391146	SRR1048552	stage26	stage26.25
embryo	SRX391147	SRR1048553	stage26	stage26.26
embryo	SRX391148	SRR1048554	stage26	stage26.27
embryo	SRX391149	SRR1048555	stage26	stage26.28
embryo	SRX391150	SRR1048556	stage26	stage26.29
embryo	SRX391151	SRR1048557	stage26	stage26.30
embryo	SRX391152	SRR1048558	stage26	stage26.31
embryo	SRX391153	SRR1048559	stage26	stage26.32
embryo	SRX391154	SRR1048560	stage26	stage26.33
embryo	SRX391155	SRR1048561	stage26	stage26.34
embryo	SRX391156	SRR1048562	stage26	stage26.35
embryo	SRX391157	SRR1048563	stage26	stage26.36
embryo	SRX391158	SRR1048564	stage26	stage26.37
embryo	SRX391159	SRR1048565	stage26	stage26.38
embryo	SRX391160	SRR1048566	stage26	stage26.39
embryo	SRX391161	SRR1048567	stage26	stage26.40
embryo	SRX391162	SRR1048568	stage26	stage26.41
embryo	SRX391163	SRR1048569	stage26	stage26.42
embryo	SRX391164	SRR1048570	stage26	stage26.43
embryo	SRX391165	SRR1048571	stage26	stage26.44
embryo	SRX391166	SRR1048572	stage26	stage26.45
embryo	SRX391167	SRR1048573	stage26	stage26.46
embryo	SRX391168	SRR1048574	stage26	stage26.47
embryo	SRX391169	SRR1048575	stage26	stage26.48
embryo	SRX391170	SRR1048576	stage26	stage26.49
embryo	SRX391171	SRR1048577	stage26	stage26.50
embryo	SRX391172	SRR1048578	stage26	stage26.51
embryo	SRX391173	SRR1048579	stage26	stage26.52
embryo	SRX391174	SRR1048580	stage26	stage26.53
embryo	SRX391175	SRR1048581	stage26	stage26.54
embryo	SRX391176	SRR1048582	stage26	stage26.55
embryo	SRX391177	SRR1048583	stage26	stage26.56
embryo	SRX391178	SRR1048584	stage26	stage26.57
embryo	SRX391179	SRR1048585	stage26	stage26.58
embryo	SRX391180	SRR1048586	stage26	stage26.59
embryo	SRX520323	SRR1248275	6.5D_cochlea	X6.5D_cochlea
embryo	SRX520325	SRR1248277	6.5D_cochlea	X6.5D_cochlea.1
embryo	SRX520326	SRR1248278	6.5D_cochlea	X6.5D_cochlea.2
embryo	SRX540095	SRR1286089-85 (SRR1286089, SRR1298385)	HH4/5	HH4.5
embryo	SRX893868	SRR1822371	HH14	HH14.2
embryo	SRX893872	SRR1822373	HH11	HH11.2
embryo	SRX893878	SRR1822379	HH11	HH11.3
embryo	SRX893873	SRR1822375	HH25/26	HH25.26
embryo	SRX893874	SRR1822376	HH32	HH32
embryo	SRX893875	SRR1822377	HH36	HH36
embryo	SRX893876	SRR1822378	HH4	HH4
embryo	SRX971456	SRR1944461-3 (SRR1944461, SRR1944462, SRR1944463)	embryonic 8 cardiomyocytes	embryonic.8.cardiomyocytes
embryo	SRX971454	SRR1944464-6 (SRR1944464, SRR1944465, SRR1944466)	embryonic 8 cardiomyocytes	embryonic.8.cardiomyocytes.1
embryo	SRX971455	SRR1944467-9 (SRR1944467, SRR1944468, SRR1944469)	embryonic 8 cardiomyocytes	embryonic.8.cardiomyocytes.2
embryo	SRX971452	SRR1944470-1 (SRR1944470, SRR1944471)	embryonic 8 cardiomyocytes	embryonic.8.cardiomyocytes.3
embryo	SRX971453	SRR1944472-3 (SRR1944472, SRR1944473)	embryonic 8 cardiomyocytes	embryonic.8.cardiomyocytes.4
embryo	SRX971451	SRR1944474-5 (SRR1944474, SRR1944475)	embryonic 8 cardiomyocytes	embryonic.8.cardiomyocytes.5
embryo	D3-5_L8_I001	D3-5_L8_I001	D3_whole embryo	D3_whole.embryo
embryo	D5-1_L7_I002	D5-1_L7_I002	D5_whole embryo	D5_whole.embryo
embryo	D5-4_L7_I003	D5-4_L7_I003	D5_whole embryo	D5_whole.embryo.1
embryo	D5-8_L8_I004	D5-8_L8_I004	D5_whole embryo	D5_whole.embryo.2
embryo	D7-6_L8_I005	D7-6_L8_I005	D7_whole embryo	D7_whole.embryo
embryo	D7-7_L8_I006	D7-7_L8_I006	D7_whole embryo	D7_whole.embryo.1
embryo	D7-8_L7_I007	D7-8_L7_I007	D7_whole embryo	D7_whole.embryo.2
eye	Yt540E-350_ATCACG_L002	Yt540E-350_ATCACG_L002	adult_eye	adult_eye
eye	Yt570E-350_CGATGT_L002	Yt570E-350_CGATGT_L002	adult_eye	adult_eye.1
eye	Yt583E-350_TTAGGC_L002	Yt583E-350_TTAGGC_L002	adult_eye	adult_eye.2
eye	Yt592E-350_TGACCA_L002	Yt592E-350_TGACCA_L002	adult_eye	adult_eye.3
eye	Yt593E-350_ACAGTG_L002	Yt593E-350_ACAGTG_L002	adult_eye	adult_eye.4
face_prominence	SRX384258	SRR1039351	HH25_Maxillary Prominence	HH25_Maxillary.Prominence
face_prominence	SRX384257	SRR1039350	HH25_Frontonasal Prominence	HH25_Frontonasal.Prominence
face_prominence	SRX384259	SRR1039352	HH25_Mandibular Prominence	HH25_Mandibular.Prominence
face_prominence	SRX384260	SRR1039353	HH25_Frontonasal Prominence	HH25_Frontonasal.Prominence.1
face_prominence	SRX384261	SRR1039354	HH25_Maxillary Prominence	HH25_Maxillary.Prominence.1
face_prominence	SRX384262	SRR1039355	HH25_Mandibular Prominence	HH25_Mandibular.Prominence.1
fat	SRX211308	SRR636249	7w_abdominal adipose	X7w_abdominal.adipose
fat	SRX211309	SRR636250	7w_abdominal adipose	X7w_abdominal.adipose.1
fat	SRX211310	SRR636251	7w_abdominal adipose	X7w_abdominal.adipose.2
fat	SRX211311	SRR636252	7w_abdominal adipose	X7w_abdominal.adipose.3
fat	SRX211312	SRR636253	7w_abdominal adipose	X7w_abdominal.adipose.4
fat	SRX211313	SRR636254	7w_abdominal adipose	X7w_abdominal.adipose.5
fat	SRX211314	SRR636255	7w_abdominal adipose	X7w_abdominal.adipose.6
fat	SRX211315	SRR636256	7w_abdominal adipose	X7w_abdominal.adipose.7
fat	SRX211316	SRR636257	7w_abdominal adipose	X7w_abdominal.adipose.8
fat	SRX211318	SRR636259	7w_abdominal adipose	X7w_abdominal.adipose.9
fat	SRX211319	SRR636260	7w_abdominal adipose	X7w_abdominal.adipose.10
fat	SRX211320	SRR636261	7w_abdominal adipose	X7w_abdominal.adipose.11
fat	SRX211321	SRR636262	7w_abdominal adipose	X7w_abdominal.adipose.12
fat	SRX211322	SRR636263	7w_abdominal adipose	X7w_abdominal.adipose.13
fat	SRX211323	SRR636264	7w_abdominal adipose	X7w_abdominal.adipose.14
fat	SRX211327	SRR636268	7w_abdominal adipose	X7w_abdominal.adipose.15
fat	SRX211328	SRR636269	7w_abdominal adipose	X7w_abdominal.adipose.16
fat	SRX211329	SRR636270	7w_abdominal adipose	X7w_abdominal.adipose.17
fat	SRX211331	SRR636272	7w_abdominal adipose	X7w_abdominal.adipose.18
fat	SRX327225	SRR942361	7w_abdominal adipose	X7w_abdominal.adipose.19
fat	SRX327224	SRR942360	7w_abdominal adipose	X7w_abdominal.adipose.20
fat	SRX327227	SRR942363	7w_abdominal adipose	X7w_abdominal.adipose.21
fat	SRX327226	SRR942362	7w_abdominal adipose	X7w_abdominal.adipose.22
fat	SRX327228	SRR942364	7w_abdominal adipose	X7w_abdominal.adipose.23
fat	SRX327229	SRR942365	7w_abdominal adipose	X7w_abdominal.adipose.24
fat	SRX327230	SRR942366	7w_abdominal adipose	X7w_abdominal.adipose.25
fat	SRX327231	SRR942367	7w_abdominal adipose	X7w_abdominal.adipose.26
fat	SRX327232	SRR942368	7w_abdominal adipose	X7w_abdominal.adipose.27
fat	SRX327233	SRR942369	7w_abdominal adipose	X7w_abdominal.adipose.28
fat	SRX327234	SRR942370	7w_abdominal adipose	X7w_abdominal.adipose.29
fat	SRX327235	SRR942371	7w_abdominal adipose	X7w_abdominal.adipose.30
fat	SRX327236	SRR942372	7w_abdominal adipose	X7w_abdominal.adipose.31
fat	SRX327237	SRR942373	7w_abdominal adipose	X7w_abdominal.adipose.32
fat	SRX327238	SRR942374	7w_abdominal adipose	X7w_abdominal.adipose.33
fat	SRX327239	SRR942375	7w_abdominal adipose	X7w_abdominal.adipose.34
fat	SRX553069	SRR1299037	14w_white adipose	X14w_white.adipose
fat	SRX553071	SRR1299039	14w_white adipose	X14w_white.adipose.1
fat	SRX553073	SRR1299040	14w_white adipose	X14w_white.adipose.2
fat	SRX553075	SRR1299042	14w_white adipose	X14w_white.adipose.3
fat	SRX553077	SRR1299044	14w_white adipose	X14w_white.adipose.4
fat	SRX553079	SRR1299046	14w_white adipose	X14w_white.adipose.5
fat	SRX553081	SRR1299048	14w_white adipose	X14w_white.adipose.6
fat	SRX553083	SRR1299049	14w_white adipose	X14w_white.adipose.7
fat	SRX1024700	SRR2018003	47D_abdominal fat	X47D_abdominal.fat
fat	SRX1024702	SRR2018005	47D_abdominal fat	X47D_abdominal.fat.1
fat	SRX1024920	SRR2018222	47D_abdominal fat	X47D_abdominal.fat.2
fat	SRX1024922	SRR2018224	47D_abdominal fat	X47D_abdominal.fat.3
fat	SRX1024912	SRR2018214	47D_abdominal fat	X47D_abdominal.fat.4
fat	SRX1024697	SRR2017999	47D_abdominal fat	X47D_abdominal.fat.5
fat	SRX1024698	SRR2018000	47D_abdominal fat	X47D_abdominal.fat.6
fat	SRX1024829	SRR2018132	47D_abdominal fat	X47D_abdominal.fat.7
fat	SRX1024841	SRR2018143	47D_abdominal fat	X47D_abdominal.fat.8
fat	SRX1024704	SRR2018007	47D_abdominal fat	X47D_abdominal.fat.9
fat	SRX1024706	SRR2018009	47D_abdominal fat	X47D_abdominal.fat.10
fat	SRX1024708	SRR2018012	47D_abdominal fat	X47D_abdominal.fat.11
fat	SRX1024711	SRR2018015	47D_abdominal fat	X47D_abdominal.fat.12
fat	SRX1024713	SRR2018017	47D_abdominal fat	X47D_abdominal.fat.13
fat	SRX1024715	SRR2018019	47D_abdominal fat	X47D_abdominal.fat.14
fat	SRX1024717	SRR2018021	47D_abdominal fat	X47D_abdominal.fat.15
fat	SRX1024719	SRR2018023	47D_abdominal fat	X47D_abdominal.fat.16
fat	SRX1024722	SRR2018026	47D_abdominal fat	X47D_abdominal.fat.17
fat	SRX1024724	SRR2018028	47D_abdominal fat	X47D_abdominal.fat.18
fat	SRX1024726	SRR2018030	47D_abdominal fat	X47D_abdominal.fat.19
fat	SRX1024729	SRR2018032	47D_abdominal fat	X47D_abdominal.fat.20
fat	SRX1024731	SRR2018034	47D_abdominal fat	X47D_abdominal.fat.21
fat	SRX1024734	SRR2018038	47D_abdominal fat	X47D_abdominal.fat.22
fat	SRX1024736	SRR2018040	47D_abdominal fat	X47D_abdominal.fat.23
fat	SRX1024738	SRR2018042	47D_abdominal fat	X47D_abdominal.fat.24
fat	SRX1024740	SRR2018044	47D_abdominal fat	X47D_abdominal.fat.25
fat	SRX1024743	SRR2018046	47D_abdominal fat	X47D_abdominal.fat.26
fat	SRX1024781	SRR2018049	47D_abdominal fat	X47D_abdominal.fat.27
fat	SRX1024784	SRR2018087	47D_abdominal fat	X47D_abdominal.fat.28
fat	SRX1024892	SRR2018194	47D_abdominal fat	X47D_abdominal.fat.29
fat	SRX1024894	SRR2018195	47D_abdominal fat	X47D_abdominal.fat.30
fat	SRX1024895	SRR2018196	47D_abdominal fat	X47D_abdominal.fat.31
fat	SRX1024896	SRR2018197	47D_abdominal fat	X47D_abdominal.fat.32
fat	SRX1024897	SRR2018198	47D_abdominal fat	X47D_abdominal.fat.33
fat	SRX1024898	SRR2018199	47D_abdominal fat	X47D_abdominal.fat.34
fat	SRX1024899	SRR2018200	47D_abdominal fat	X47D_abdominal.fat.35
fat	SRX1024900	SRR2018201	47D_abdominal fat	X47D_abdominal.fat.36
fat	SRX1024902	SRR2018204	47D_abdominal fat	X47D_abdominal.fat.37
fat	SRX1024903	SRR2018205	47D_abdominal fat	X47D_abdominal.fat.38
fat	SRX1024904	SRR2018206	47D_abdominal fat	X47D_abdominal.fat.39
fat	SRX1024905	SRR2018207	47D_abdominal fat	X47D_abdominal.fat.40
fat	SRX1024699	SRR2018002	47D_abdominal fat	X47D_abdominal.fat.41
fat	SRX1024710	SRR2018014	47D_abdominal fat	X47D_abdominal.fat.42
fat	SRX1024901	SRR2018203	47D_abdominal fat	X47D_abdominal.fat.43
fat	SRX1067667	SRR2072563	47D_abdominal fat	X47D_abdominal.fat.44
fat	SRX1024906	SRR2018208	47D_abdominal fat	X47D_abdominal.fat.45
fat	SRX1024907	SRR2018209	47D_abdominal fat	X47D_abdominal.fat.46
fat	SRX1024908	SRR2018210	47D_abdominal fat	X47D_abdominal.fat.47
fat	SRX1024909	SRR2018211	47D_abdominal fat	X47D_abdominal.fat.48
fat	SRX1024721	SRR2018025	47D_abdominal fat	X47D_abdominal.fat.49
fat	SRX1024733	SRR2018036	47D_abdominal fat	X47D_abdominal.fat.50
fat	SRX1024745	SRR2018048	47D_abdominal fat	X47D_abdominal.fat.51
fat	SRX1024792	SRR2018095	47D_abdominal fat	X47D_abdominal.fat.52
fat	SRX1024804	SRR2018107	47D_abdominal fat	X47D_abdominal.fat.53
fat	SRX1024819	SRR2018121	47D_abdominal fat	X47D_abdominal.fat.54
fat	SRX1024827	SRR2018129	47D_abdominal fat	X47D_abdominal.fat.55
fat	SRX1024828	SRR2018130	47D_abdominal fat	X47D_abdominal.fat.56
fat	SRX1024830	SRR2018133	47D_abdominal fat	X47D_abdominal.fat.57
fat	SRX1024831	SRR2018134	47D_abdominal fat	X47D_abdominal.fat.58
fat	SRX1024832	SRR2018135	47D_abdominal fat	X47D_abdominal.fat.59
fat	SRX1024833	SRR2018136	47D_abdominal fat	X47D_abdominal.fat.60
fat	SRX1024834	SRR2018137	47D_abdominal fat	X47D_abdominal.fat.61
fat	SRX1024835	SRR2018138	47D_abdominal fat	X47D_abdominal.fat.62
fat	SRX1024836	SRR2018139	47D_abdominal fat	X47D_abdominal.fat.63
fat	SRX1024837	SRR2018140	47D_abdominal fat	X47D_abdominal.fat.64
fat	SRX1024839	SRR2018141	47D_abdominal fat	X47D_abdominal.fat.65
fat	SRX1024840	SRR2018142	47D_abdominal fat	X47D_abdominal.fat.66
fat	SRX1024842	SRR2018144	47D_abdominal fat	X47D_abdominal.fat.67
fat	SRX1024843	SRR2018146	47D_abdominal fat	X47D_abdominal.fat.68
fat	SRX1024844	SRR2018147	47D_abdominal fat	X47D_abdominal.fat.69
fat	SRX1024845	SRR2018148	47D_abdominal fat	X47D_abdominal.fat.70
fat	SRX1024846	SRR2018149	47D_abdominal fat	X47D_abdominal.fat.71
fat	SRX1024847	SRR2018150	47D_abdominal fat	X47D_abdominal.fat.72
fat	SRX1024849	SRR2018151	47D_abdominal fat	X47D_abdominal.fat.73
fat	SRX1024850	SRR2018152	47D_abdominal fat	X47D_abdominal.fat.74
fat	SRX1024851	SRR2018153	47D_abdominal fat	X47D_abdominal.fat.75
fat	SRX1024852	SRR2018154	47D_abdominal fat	X47D_abdominal.fat.76
fat	SRX1024910	SRR2018212	47D_abdominal fat	X47D_abdominal.fat.77
fat	SRX1024914	SRR2018215	47D_abdominal fat	X47D_abdominal.fat.78
fat	SRX1024916	SRR2018217	47D_abdominal fat	X47D_abdominal.fat.79
fat	SRX1024918	SRR2018220	47D_abdominal fat	X47D_abdominal.fat.80
feather_epithelium	SRX528281	SRR1264528	2yr_regenerating early grow body contour feather epithelium	X2yr_regenerating.early.grow.body.contour.feather.epithelium
feather_epithelium	SRX528834	SRR1265109	2yr_regenerating early grow body contour feather epithelium	X2yr_regenerating.early.grow.body.contour.feather.epithelium.1
feather_epithelium	SRX528843	SRR1265122	2yr_regenerating early grow body contour feather epithelium	X2yr_regenerating.early.grow.body.contour.feather.epithelium.2
feather_epithelium	SRX529337	SRR1265901	2yr_regenerating late grow body contour feather epithelium	X2yr_regenerating.late.grow.body.contour.feather.epithelium
feather_epithelium	SRX529339	SRR1265914	2yr_regenerating late grow body contour feather epithelium	X2yr_regenerating.late.grow.body.contour.feather.epithelium.1
feather_epithelium	SRX529353	SRR1265943	2yr_regenerating late grow body contour feather epithelium	X2yr_regenerating.late.grow.body.contour.feather.epithelium.2
feather_epithelium	SRX529354	SRR1265944	2yr_regenerating early grow wing flight feather epithelium	X2yr_regenerating.early.grow.wing.flight.feather.epithelium
feather_epithelium	SRX529355	SRR1265945	2yr_regenerating early grow wing flight feather epithelium	X2yr_regenerating.early.grow.wing.flight.feather.epithelium.1
feather_epithelium	SRX529356	SRR1265946	2yr_regenerating early grow wing flight feather epithelium	X2yr_regenerating.early.grow.wing.flight.feather.epithelium.2
feather_epithelium	SRX529357	SRR1265947	2yr_regenerating late grow wing flight feather epithelium	X2yr_regenerating.late.grow.wing.flight.feather.epithelium
feather_epithelium	SRX529358	SRR1265948	2yr_regenerating late grow wing flight feather epithelium	X2yr_regenerating.late.grow.wing.flight.feather.epithelium.1
feather_epithelium	SRX529359	SRR1265949	2yr_regenerating late grow wing flight feather epithelium	X2yr_regenerating.late.grow.wing.flight.feather.epithelium.2
feather_epithelium	SRX529360	SRR1265950	2yr_regenerating middle grow wing flight feather epithelium	X2yr_regenerating.middle.grow.wing.flight.feather.epithelium
feather_epithelium	SRX529361	SRR1265951	2yr_regenerating middle grow wing flight feather epithelium	X2yr_regenerating.middle.grow.wing.flight.feather.epithelium.1
feather_epithelium	SRX529362	SRR1265952	2yr_regenerating middle grow wing flight feather epithelium	X2yr_regenerating.middle.grow.wing.flight.feather.epithelium.2
hair_cell	SRX528372	SRR1264635	utricle hair cell	utricle.hair.cell
hair_cell	SRX528373	SRR1264636	utricle hair cell	utricle.hair.cell.1
hair_cell	SRX528374	SRR1264637	utricle hair cell	utricle.hair.cell.2
hair_cell	SRX528375	SRR1264638	utricle hair cell	utricle.hair.cell.3
hair_cell	SRX528376	SRR1264639	utricle hair cell	utricle.hair.cell.4
hair_cell	SRX528377	SRR1264640	utricle hair cell	utricle.hair.cell.5
hair_cell	SRX528379	SRR1264642	utricle hair cell	utricle.hair.cell.6
hair_cell	SRX528380	SRR1264643	utricle hair cell	utricle.hair.cell.7
hair_cell	SRX528381	SRR1264644	utricle hair cell	utricle.hair.cell.8
hair_cell	SRX528382	SRR1264645	utricle hair cell	utricle.hair.cell.9
hair_cell	SRX528383	SRR1264646	utricle hair cell	utricle.hair.cell.10
hair_cell	SRX528384	SRR1264647	utricle hair cell	utricle.hair.cell.11
hair_cell	SRX528388	SRR1264651	utricle hair cell	utricle.hair.cell.12
hair_cell	SRX528389	SRR1264652	utricle hair cell	utricle.hair.cell.13
hair_cell	SRX528390	SRR1264653	utricle hair cell	utricle.hair.cell.14
hair_cell	SRX528392	SRR1264655	utricle hair cell	utricle.hair.cell.15
hair_cell	SRX528393	SRR1264656	utricle hair cell	utricle.hair.cell.16
hair_cell	SRX528394	SRR1264657	utricle hair cell	utricle.hair.cell.17
hair_cell	SRX528395	SRR1264658	utricle hair cell	utricle.hair.cell.18
hair_cell	SRX528397	SRR1264660	utricle hair cell	utricle.hair.cell.19
hair_cell	SRX528399	SRR1264662	utricle hair cell	utricle.hair.cell.20
hair_cell	SRX528402	SRR1264665	utricle hair cell	utricle.hair.cell.21
hair_cell	SRX528403	SRR1264666	utricle hair cell	utricle.hair.cell.22
hair_cell	SRX528404	SRR1264667	utricle hair cell	utricle.hair.cell.23
hair_cell	SRX528405	SRR1264668	utricle hair cell	utricle.hair.cell.24
hair_cell	SRX528406	SRR1264669	utricle hair cell	utricle.hair.cell.25
hair_cell	SRX528407	SRR1264670	utricle hair cell	utricle.hair.cell.26
hair_cell	SRX528408	SRR1264671	utricle hair cell	utricle.hair.cell.27
hair_cell	SRX528409	SRR1264672	utricle hair cell	utricle.hair.cell.28
hair_cell	SRX528410	SRR1264673	utricle hair cell	utricle.hair.cell.29
hair_cell	SRX528411	SRR1264674	utricle hair cell	utricle.hair.cell.30
hair_cell	SRX528412	SRR1264675	utricle hair cell	utricle.hair.cell.31
hair_cell	SRX528413	SRR1264676	utricle hair cell	utricle.hair.cell.32
hair_cell	SRX528414	SRR1264677	utricle hair cell	utricle.hair.cell.33
hair_cell	SRX528415	SRR1264678	utricle hair cell	utricle.hair.cell.34
hair_cell	SRX528416	SRR1264679	utricle hair cell	utricle.hair.cell.35
hair_cell	SRX528396	SRR1264659	utricle hair cell	utricle.hair.cell.36
hair_cell	SRX528398	SRR1264661	utricle hair cell	utricle.hair.cell.37
hair_cell	SRX528400	SRR1264663	utricle hair cell	utricle.hair.cell.38
hair_cell	SRX528401	SRR1264664	utricle hair cell	utricle.hair.cell.39
hair_cell	SRX528391	SRR1264654	utricle hair cell	utricle.hair.cell.40
hair_cell	SRX528417	SRR1264680	utricle hair cell	utricle.hair.cell.41
hair_cell	SRX528420	SRR1264683	utricle hair cell	utricle.hair.cell.42
hair_cell	SRX528423	SRR1264686	utricle hair cell	utricle.hair.cell.43
hair_cell	SRX528426	SRR1264689	utricle hair cell	utricle.hair.cell.44
hair_cell	SRX528429	SRR1264692	utricle hair cell	utricle.hair.cell.45
hair_cell	SRX528431	SRR1264694	utricle hair cell	utricle.hair.cell.46
hair_cell	SRX528419	SRR1264682	utricle hair cell	utricle.hair.cell.47
hair_cell	SRX528422	SRR1264685	utricle hair cell	utricle.hair.cell.48
hair_cell	SRX528425	SRR1264688	utricle hair cell	utricle.hair.cell.49
hair_cell	SRX528428	SRR1264691	utricle hair cell	utricle.hair.cell.50
hair_cell	SRX528418	SRR1264681	utricle hair cell	utricle.hair.cell.51
hair_cell	SRX528421	SRR1264684	utricle hair cell	utricle.hair.cell.52
hair_cell	SRX528424	SRR1264687	utricle hair cell	utricle.hair.cell.53
hair_cell	SRX528427	SRR1264690	utricle hair cell	utricle.hair.cell.54
hair_cell	SRX528430	SRR1264693	utricle hair cell	utricle.hair.cell.55
hair_cell	SRX883950	SRR1811334	Basilar papilla hair cell	Basilar.papilla.hair.cell
hair_cell	SRX883951	SRR1811335	Basilar papilla hair cell	Basilar.papilla.hair.cell.1
hair_cell	SRX883947	SRR1811331	Basilar papilla hair cell	Basilar.papilla.hair.cell.2
hair_cell	SRX883946	SRR1811330	Basilar papilla hair cell	Basilar.papilla.hair.cell.3
hair_cell	SRX883942	SRR1811326	Basilar papilla hair cell	Basilar.papilla.hair.cell.4
hair_cell	SRX883941	SRR1811325	Basilar papilla hair cell	Basilar.papilla.hair.cell.5
hair_cell	SRX883945	SRR1811329	Basilar papilla hair cell	Basilar.papilla.hair.cell.6
hair_cell	SRX883944	SRR1811328	Basilar papilla hair cell	Basilar.papilla.hair.cell.7
hair_cell	SRX883943	SRR1811327	Basilar papilla hair cell	Basilar.papilla.hair.cell.8
hair_cell	SRX883940	SRR1811324	Basilar papilla hair cell	Basilar.papilla.hair.cell.9
hair_cell	SRX883939	SRR1811323	Basilar papilla hair cell	Basilar.papilla.hair.cell.10
hair_cell	SRX883938	SRR1811322	Basilar papilla hair cell	Basilar.papilla.hair.cell.11
hair_cell	SRX883937	SRR1811321	Basilar papilla hair cell	Basilar.papilla.hair.cell.12
hair_cell	SRX883935	SRR1811319	Basilar papilla hair cell	Basilar.papilla.hair.cell.13
hair_cell	SRX883936	SRR1811320	Basilar papilla hair cell	Basilar.papilla.hair.cell.14
hair_cell	SRX883930	SRR1811314	Basilar papilla hair cell	Basilar.papilla.hair.cell.15
hair_cell	SRX883933	SRR1811317	Basilar papilla hair cell	Basilar.papilla.hair.cell.16
hair_cell	SRX883932	SRR1811316	Basilar papilla hair cell	Basilar.papilla.hair.cell.17
hair_cell	SRX883931	SRR1811315	Basilar papilla hair cell	Basilar.papilla.hair.cell.18
hair_cell	SRX883926	SRR1811310	Basilar papilla hair cell	Basilar.papilla.hair.cell.19
hair_cell	SRX883927	SRR1811311	Basilar papilla hair cell	Basilar.papilla.hair.cell.20
hair_cell	SRX883924	SRR1811308	Basilar papilla hair cell	Basilar.papilla.hair.cell.21
heart	ERX321418	ERR348569	adult_heart_female	adult_heart_female
heart	ERX321421	ERR348583	adult_heart_male	adult_heart_male
heart	SRX081873	SRR306714	adult_Heart	adult_Heart
heart	SRX081874	SRR306715	adult_Heart	adult_Heart.1
heart	SRX191158	SRR579554	adult_heart	adult_heart
heart	SRX196382	SRR594511	breeding age_heart	breeding.age_heart
heart	SRX196391	SRR594520	breeding age_heart	breeding.age_heart.1
heart	SRX316897	SRR924549	adult_heart	adult_heart.1
heart	SRX316898	SRR924550	adult_heart	adult_heart.2
heart	D11-10_L7_I043	D11-10_L7_I043	D11_heart	D11_heart
heart	D11-11_L7_I044	D11-11_L7_I044	D11_heart	D11_heart.1
heart	D11-12_L7_I045	D11-12_L7_I045	D11_heart	D11_heart.2
heart	D11-13_L7_I046	D11-13_L7_I046	D11_heart	D11_heart.3
heart	D11-14_L5_I047	D11-14_L5_I047	D11_heart	D11_heart.4
heart	D11-15_L7_I048	D11-15_L7_I048	D11_heart	D11_heart.5
heart	D11-9_L1_I042	D11-9_L1_I042	D11_heart	D11_heart.6
heart	D14-10_L1_I001	D14-10_L1_I001	D14_heart	D14_heart
heart	D14-11_L5_I002	D14-11_L5_I002	D14_heart	D14_heart.1
heart	D14-12_L1_I003	D14-12_L1_I003	D14_heart	D14_heart.2
heart	D14-13_L5_I004	D14-13_L5_I004	D14_heart	D14_heart.3
heart	D14-14_L5_I005	D14-14_L5_I005	D14_heart	D14_heart.4
heart	D14-15_L1_I006	D14-15_L1_I006	D14_heart	D14_heart.5
heart	D14-16_L8_I007	D14-16_L8_I007	D14_heart	D14_heart.6
heart	D14-9_L1_I067	D14-9_L1_I067	D14_heart	D14_heart.7
heart	D16-10_L7_I032	D16-10_L7_I032	D16_heart	D16_heart
heart	D16-11_L6_I033	D16-11_L6_I033	D16_heart	D16_heart.1
heart	D16-12_L6_I034	D16-12_L6_I034	D16_heart	D16_heart.2
heart	D16-13_L6_I035	D16-13_L6_I035	D16_heart	D16_heart.3
heart	D16-14_L6_I036	D16-14_L6_I036	D16_heart	D16_heart.4
heart	D16-15_L6_I037	D16-15_L6_I037	D16_heart	D16_heart.5
heart	D16-16_L5_I038	D16-16_L5_I038	D16_heart	D16_heart.6
heart	D16-9_L6_I031	D16-9_L6_I031	D16_heart	D16_heart.7
heart	D18-10_L5_I011	D18-10_L5_I011	D18_heart	D18_heart
heart	D18-11_L5_I012	D18-11_L5_I012	D18_heart	D18_heart.1
heart	D18-12_L5_I020	D18-12_L5_I020	D18_heart	D18_heart.2
heart	D18-13_L5_I021	D18-13_L5_I021	D18_heart	D18_heart.3
heart	D18-14_L2_I022	D18-14_L2_I022	D18_heart	D18_heart.4
heart	D18-15_L2_I023	D18-15_L2_I023	D18_heart	D18_heart.5
heart	D18-16_L2_I024	D18-16_L2_I024	D18_heart	D18_heart.6
heart	D18-9_L5_I010	D18-9_L5_I010	D18_heart	D18_heart.7
heart	D21-10_L2_I046	D21-10_L2_I046	D21_heart	D21_heart
heart	D21-11_L2_I048	D21-11_L2_I048	D21_heart	D21_heart.1
heart	D21-12_L2_I050	D21-12_L2_I050	D21_heart	D21_heart.2
heart	D21-13_L2_I051	D21-13_L2_I051	D21_heart	D21_heart.3
heart	D21-14_L2_I052	D21-14_L2_I052	D21_heart	D21_heart.4
heart	D21-15_L7_I053	D21-15_L7_I053	D21_heart	D21_heart.5
heart	D21-16_L7_I054	D21-16_L7_I054	D21_heart	D21_heart.6
heart	D21-9_L2_I045	D21-9_L2_I045	D21_heart	D21_heart.7
heart	D9-13_L6_I023	D9-13_L6_I023	D9_heart	D9_heart
heart	C-xin-400up_AGTTCC_L008	C-xin-400up_AGTTCC_L008	adult_heart	adult_heart.3
hepatocellular_carcinoma_cell	SRX475858	SRR1176626	hepatocellular carcinoma cell line	hepatocellular.carcinoma.cell.line
hepatocellular_carcinoma_cell	SRX475859	SRR1176627	hepatocellular carcinoma cell line	hepatocellular.carcinoma.cell.line.1
hepatocellular_carcinoma_cell	SRX475860	SRR1176628	hepatocellular carcinoma cell line	hepatocellular.carcinoma.cell.line.2
hepatocellular_carcinoma_cell	SRX475861	SRR1176629	hepatocellular carcinoma cell line	hepatocellular.carcinoma.cell.line.3
hepatocellular_carcinoma_cell	SRX475862	SRR1176630	hepatocellular carcinoma cell line	hepatocellular.carcinoma.cell.line.4
hepatocellular_carcinoma_cell	SRX475863	SRR1176631	hepatocellular carcinoma cell line	hepatocellular.carcinoma.cell.line.5
hepatocellular_carcinoma_cell	SRX475864	SRR1176632	hepatocellular carcinoma cell line	hepatocellular.carcinoma.cell.line.6
hepatocellular_carcinoma_cell	SRX475865	SRR1176633	hepatocellular carcinoma cell line	hepatocellular.carcinoma.cell.line.7
hepatocellular_carcinoma_cell	SRX475866	SRR1176634	hepatocellular carcinoma cell line	hepatocellular.carcinoma.cell.line.8
hepatocellular_carcinoma_cell	SRX475867	SRR1176635	hepatocellular carcinoma cell line	hepatocellular.carcinoma.cell.line.9
hepatocellular_carcinoma_cell	SRX475868	SRR1176636	hepatocellular carcinoma cell line	hepatocellular.carcinoma.cell.line.10
hepatocellular_carcinoma_cell	SRX475869	SRR1176637	hepatocellular carcinoma cell line	hepatocellular.carcinoma.cell.line.11
kidney	ERX321400	ERR348581	adult_sciatic-nerve_female	adult_sciatic.nerve_female
kidney	ERX321411	ERR348561	adult_kidney_male	adult_kidney_male
kidney	ERX321415	ERR348574	adult_kidney_female	adult_kidney_female
kidney	SRX081875	SRR306716	adult_Kidney	adult_Kidney
kidney	SRX081876	SRR306717	adult_Kidney	adult_Kidney.1
kidney	SRX191157	SRR579553	adult_kidney	adult_kidney
kidney	SRX196374	SRR594503	breeding age_kidney	breeding.age_kidney
kidney	SRX196383	SRR594512	breeding age_kidney	breeding.age_kidney.1
kidney	SRX196392	SRR594521	breeding age_kidney	breeding.age_kidney.2
kidney	SRX316901	SRR924553	adult_kidney	adult_kidney.1
kidney	SRX316902	SRR924554	adult_kidney	adult_kidney.2
kidney	SRX316910	SRR924567	adult_parietal_nerve	adult_parietal_nerve.1
kidney	C-shen-400up_CCGTCC_L001	C-shen-400up_CCGTCC_L001	adult_kidney	adult_kidney.3
len_retinal	SRX424598	SRR1105844	13D_lens equatorial epithelium	X13D_lens.equatorial.epithelium
len_retinal	SRX424599	SRR1105845	13D_lens cortical fibers	X13D_lens.cortical.fibers
len_retinal	SRX424600	SRR1105846	13D_lens cortical fibers	X13D_lens.cortical.fibers.1
len_retinal	SRX424601	SRR1105847	13D_lens central fibers	X13D_lens.central.fibers
len_retinal	SRX664914	SRR1531044-6 (SRR1531044, SRR1531045, SRR1531046)	E6_Retinal explant cells	E6_Retinal.explant.cells
len_retinal	SRX664915	SRR1531047-9 (SRR1531047, SRR1531048, SRR1531049)	E6_Retinal explant cells	E6_Retinal.explant.cells.1
len_retinal	SRX664916	SRR1531050-2 (SRR1531059, SRR1531051, SRR1531052)	E6_Retinal explant cells	E6_Retinal.explant.cells.2
len_retinal	SRX664917	SRR1531053-5 (SRR1531053, SRR1531054, SRR1531055)	E6_Retinal explant cells	E6_Retinal.explant.cells.3
len_retinal	SRX664918	SRR1531056-8 (SRR1531056, SRR1531057, SRR1531058)	E6_Retinal explant cells	E6_Retinal.explant.cells.4
len_retinal	SRX664919	SRR1531059-61(SRR1531059, SRR1531060, SRR1531061)	E6_Retinal explant cells	E6_Retinal.explant.cells.5
len_retinal	SRX664920	SRR1531062-4 (SRR1531062, SRR1531063, SRR1531064)	E6_Retinal explant cells	E6_Retinal.explant.cells.6
len_retinal	SRX664921	SRR1531065-7 (SRR1531065, SRR1531066, SRR1531067)	E6_Retinal explant cells	E6_Retinal.explant.cells.7
len_retinal	SRX664922	SRR1531068-70 (SRR1531068, SRR1531069, SRR1531070)	E6_Retinal explant cells	E6_Retinal.explant.cells.8
len_retinal	SRX664923	SRR1531071-3 (SRR1531071, SRR1531072, SRR1531073)	E6_Retinal explant cells	E6_Retinal.explant.cells.9
liver	ERX321409	ERR348586	adult_liver_male	adult_liver_male
liver	ERX321417	ERR348573	adult_liver_female	adult_liver_female
liver	SRX081877	SRR306718	adult_Liver	adult_Liver
liver	SRX081878	SRR306719-20 (SRR306719, SRR306720)	adult_Liver	adult_Liver.1
liver	SRX191156	SRR579552	adult_liver	adult_liver
liver	SRX196375	SRR594504	breeding age_liver	breeding.age_liver
liver	SRX196384	SRR594513	breeding age_liver	breeding.age_liver.1
liver	SRX316903	SRR924555	adult_liver	adult_liver.1
liver	SRX316904	SRR924556	adult_liver	adult_liver.2
liver	SRX357069	SRR998876	28D_liver	X28D_liver
liver	SRX357070	SRR998877	28D_liver	X28D_liver.1
liver	SRX357071	SRR998878	28D_liver	X28D_liver.2
liver	SRX357072	SRR998879	28D_liver	X28D_liver.3
liver	SRX357073	SRR998880	28D_liver	X28D_liver.4
liver	SRX357074	SRR998881	28D_liver	X28D_liver.5
liver	SRX357075	SRR998882	28D_liver	X28D_liver.6
liver	SRX357076	SRR998883	28D_liver	X28D_liver.7
liver	SRX481665	SRR1184227	adult_Liver	adult_Liver.2
liver	SRX481674	SRR1184228	adult_Liver	adult_Liver.3
liver	SRX481681	SRR1184238	adult_Liver	adult_Liver.4
liver	SRX481675	SRR1184235	adult_Liver	adult_Liver.5
liver	SRX553068	SRR1299036	14w_liver	X14w_liver
liver	SRX553070	SRR1299038	14w_liver	X14w_liver.1
liver	SRX553072	SRR1299051	14w_liver	X14w_liver.2
liver	SRX553074	SRR1299041	14w_liver	X14w_liver.3
liver	SRX553076	SRR1299043	14w_liver	X14w_liver.4
liver	SRX553078	SRR1299045	14w_liver	X14w_liver.5
liver	SRX553080	SRR1299047	14w_liver	X14w_liver.6
liver	SRX553082	SRR1299050	14w_liver	X14w_liver.7
liver	D11-19_L7_I050	D11-19_L7_I050	D11_liver	D11_liver
liver	D11-21_L6_I051	D11-21_L6_I051	D11_liver	D11_liver.1
liver	D14-17_L1_I008	D14-17_L1_I008	D14_liver	D14_liver
liver	D14-18_L1_I009	D14-18_L1_I009	D14_liver	D14_liver.1
liver	D14-19_L1_I010	D14-19_L1_I010	D14_liver	D14_liver.2
liver	D14-21_L8_I011	D14-21_L8_I011	D14_liver	D14_liver.3
liver	D14-22_L8_I012	D14-22_L8_I012	D14_liver	D14_liver.4
liver	D14-23_L1_I020	D14-23_L1_I020	D14_liver	D14_liver.5
liver	D14-24_L1_I021	D14-24_L1_I021	D14_liver	D14_liver.6
liver	D16-17_L6_I039	D16-17_L6_I039	D16_liver	D16_liver
liver	D16-18_L6_I040	D16-18_L6_I040	D16_liver	D16_liver.1
liver	D16-19_L6_I041	D16-19_L6_I041	D16_liver	D16_liver.2
liver	D16-20_L5_I042	D16-20_L5_I042	D16_liver	D16_liver.3
liver	D16-21_L8_I043	D16-21_L8_I043	D16_liver	D16_liver.4
liver	D16-22_L8_I044	D16-22_L8_I044	D16_liver	D16_liver.5
liver	D16-23_L8_I045	D16-23_L8_I045	D16_liver	D16_liver.6
liver	D16-24_L8_I046	D16-24_L8_I046	D16_liver	D16_liver.7
liver	D18-17_L2_I025	D18-17_L2_I025	D18_liver	D18_liver
liver	D18-18_L2_I026	D18-18_L2_I026	D18_liver	D18_liver.1
liver	D18-19_L2_I027	D18-19_L2_I027	D18_liver	D18_liver.2
liver	D18-20_L2_I028	D18-20_L2_I028	D18_liver	D18_liver.3
liver	D18-21_L7_I029	D18-21_L7_I029	D18_liver	D18_liver.4
liver	D18-22_L7_I030	D18-22_L7_I030	D18_liver	D18_liver.5
liver	D18-23_L7_I031	D18-23_L7_I031	D18_liver	D18_liver.6
liver	D18-24_L4_I032	D18-24_L4_I032	D18_liver	D18_liver.7
liver	D21-17_L2_I055	D21-17_L2_I055	D21_liver	D21_liver
liver	D21-18_L7_I056	D21-18_L7_I056	D21_liver	D21_liver.1
liver	D21-20_L7_I059	D21-20_L7_I059	D21_liver	D21_liver.2
liver	D21-21_L7_I067	D21-21_L7_I067	D21_liver	D21_liver.3
liver	D21-22_L7_I001	D21-22_L7_I001	D21_liver	D21_liver.4
liver	D21-23_L2_I002	D21-23_L2_I002	D21_liver	D21_liver.5
liver	D21-24_L7_I003	D21-24_L7_I003	D21_liver	D21_liver.6
liver	D9-17_L8_I024	D9-17_L8_I024	D9_liver	D9_liver
liver	D9-18_L8_I025	D9-18_L8_I025	D9_liver	D9_liver.1
liver	D9-19_L5_I026	D9-19_L5_I026	D9_liver	D9_liver.2
liver	D9-20_L8_I027	D9-20_L8_I027	D9_liver	D9_liver.3
liver	D9-21_L8_I028	D9-21_L8_I028	D9_liver	D9_liver.4
liver	D9-22_L8_I029	D9-22_L8_I029	D9_liver	D9_liver.5
liver	D9-23_L4_I030	D9-23_L4_I030	D9_liver	D9_liver.6
liver	D9-24_L8_I031	D9-24_L8_I031	D9_liver	D9_liver.7
lung_CM	SRX196376	SRR594505	breeding age_lung	breeding.age_lung
lung_CM	SRX196385	SRR594514	breeding age_lung	breeding.age_lung.1
lung_CM	SRX196394	SRR594523	breeding age_lung	breeding.age_lung.2
lung_CM	SRX541149	SRR1284637	lung	lung
lung_CM	SRX541150	SRR1284638	lung	lung.1
lung_CM	SRX541151	SRR1284639	lung	lung.2
lung_CM	SRX541152	SRR1284640	lung	lung.3
lung_CM	D11-2_L4_I039	D11-2_L4_I039	D11_Chorioallantoic Membrane	D11_Chorioallantoic.Membrane
lung_CM	D11-3_L8_I040	D11-3_L8_I040	D11_Chorioallantoic Membrane	D11_Chorioallantoic.Membrane.1
lung_CM	D11-7_L8_I041	D11-7_L8_I041	D11_Chorioallantoic Membrane	D11_Chorioallantoic.Membrane.2
lung_CM	D14-2_L8_I056	D14-2_L8_I056	D14_Chorioallantoic Membrane	D14_Chorioallantoic.Membrane
lung_CM	D14-7_L8_I059	D14-7_L8_I059	D14_Chorioallantoic Membrane	D14_Chorioallantoic.Membrane.1
lung_CM	D16-33_L8_I054	D16-33_L8_I054	D16_lung	D16_lung
lung_CM	D16-34_L8_I055	D16-34_L8_I055	D16_lung	D16_lung.1
lung_CM	D16-35_L1_I056	D16-35_L1_I056	D16_lung	D16_lung.2
lung_CM	D16-36_L1L2_I059	D16-36_L1L2_I059 (D16-36_L1_I059, D16-36_L2_I059)	D16_lung	D16_lung.3
lung_CM	D16-37_L5_I067	D16-37_L5_I067	D16_lung	D16_lung.4
lung_CM	D16-38_L8_I001	D16-38_L8_I001	D16_lung	D16_lung.5
lung_CM	D16-39_L1_I002	D16-39_L1_I002	D16_lung	D16_lung.6
lung_CM	D16-40_L8_I003	D16-40_L8_I003	D16_lung	D16_lung.7
lung_CM	D16-6_L7_I030	D16-6_L7_I030	D16_Chorioallantoic Membrane	D16_Chorioallantoic.Membrane
lung_CM	D18-2_L1L2_I004	D18-2_L1L2_I004 (D18-2_L1_I004, D18-2_L2_I004)	D18_Chorioallantoic Membrane	D18_Chorioallantoic.Membrane
lung_CM	D18-3_L1_I005	D18-3_L1_I005	D18_Chorioallantoic Membrane	D18_Chorioallantoic.Membrane.1
lung_CM	D18-4_L5_I006	D18-4_L5_I006	D18_Chorioallantoic Membrane	D18_Chorioallantoic.Membrane.2
lung_CM	D18-5_L1L2_I007	D18-5_L1L2_I007 (D18-5_L1_I007, D18-5_L2_I007)	D18_Chorioallantoic Membrane	D18_Chorioallantoic.Membrane.3
lung_CM	D18-6_L5_I008	D18-6_L5_I008	D18_Chorioallantoic Membrane	D18_Chorioallantoic.Membrane.4
lung_CM	D18-7_L6_I009	D18-7_L6_I009	D18_Chorioallantoic Membrane	D18_Chorioallantoic.Membrane.5
lung_CM	D21-33_L7_I006	D21-33_L7_I006	D21_lung	D21_lung
lung_CM	D21-34_L7_I007	D21-34_L7_I007	D21_lung	D21_lung.1
lung_CM	D21-36_L2_I008	D21-36_L2_I008	D21_lung	D21_lung.2
lung_CM	D21-37_L2_I009	D21-37_L2_I009	D21_lung	D21_lung.3
lung_CM	D21-38_L2_I010	D21-38_L2_I010	D21_lung	D21_lung.4
lung_CM	D21-39_L2_I011	D21-39_L2_I011	D21_lung	D21_lung.5
lung_CM	D21-40_L6_I012	D21-40_L6_I012	D21_lung	D21_lung.6
lung_CM	D9-1_L7_I008	D9-1_L7_I008	D9_Chorioallantoic Membrane	D9_Chorioallantoic.Membrane
lung_CM	D9-2_L7_I009	D9-2_L7_I009	D9_Chorioallantoic Membrane	D9_Chorioallantoic.Membrane.1
lung_CM	D9-3_L7_I010	D9-3_L7_I010	D9_Chorioallantoic Membrane	D9_Chorioallantoic.Membrane.2
lung_CM	D9-4_L7_I011	D9-4_L7_I011	D9_Chorioallantoic Membrane	D9_Chorioallantoic.Membrane.3
lung_CM	D9-5_L7_I012	D9-5_L7_I012	D9_Chorioallantoic Membrane	D9_Chorioallantoic.Membrane.4
lung_CM	D9-6_L7_I020	D9-6_L7_I020	D9_Chorioallantoic Membrane	D9_Chorioallantoic.Membrane.5
lung_CM	D9-7_L8_I021	D9-7_L8_I021	D9_Chorioallantoic Membrane	D9_Chorioallantoic.Membrane.6
lung_CM	D9-8_L3L8_I022	D9-8_L3L8_I022 (D9-8_L3_I022, D9-8_L8_I022)	D9_Chorioallantoic Membrane	D9_Chorioallantoic.Membrane.7
lymphocyte	ERX202080	ERR227421	macrophage(HD11)	macrophage.HD11.
lymphocyte	ERX524892	ERR565906	B-lymphocyte	B.lymphocyte
lymphocyte	ERX524893	ERR565907	B-lymphocyte	B.lymphocyte.1
lymphocyte	ERX524894	ERR565903	B-lymphocyte	B.lymphocyte.2
lymphocyte	ERX524895	ERR565905	B-lymphocyte	B.lymphocyte.3
lymphocyte	ERX524896	ERR565904	B-lymphocyte	B.lymphocyte.4
lymphocyte	ERX524897	ERR565908	B-lymphocyte	B.lymphocyte.5
lymphocyte	SRX286375	SRR912956	DT40 Cre1 cell	DT40.Cre1.cell
lymphocyte	SRX392685	SRR1050759	DT40,lymphoblast	DT40.lymphoblast
lymphocyte	SRX392686	SRR1050760	DT40,lymphoblast	DT40.lymphoblast.1
others	ERX202079	ERR227420	embryonic fibroblast	embryonic.fibroblast
others	ERX321396	ERR348579	adult_lung_male	adult_lung_male
others	ERX321397	ERR348564	adult_adipose_female	adult_adipose_female
others	ERX321398	ERR348565	adult_proventriculus_male	adult_proventriculus_male
others	ERX321401	ERR348582	adult_lung_female	adult_lung_female
others	ERX321404	ERR348568	adult_spleen_female	adult_spleen_female
others	ERX321410	ERR348562	adult_proventriculus_female	adult_proventriculus_female
others	ERX321413	ERR348567	adult_adipose_male	adult_adipose_male
others	ERX321414	ERR348576	adult_adrenal-gland_male	adult_adrenal.gland_male
others	ERX321419	ERR348585	adult_spleen_male	adult_spleen_male
others	ERX321422	ERR348577	adult_sciatic-nerve_male	adult_sciatic.nerve_male
others	SRX217702	SRR649386-8 (SRR649386, SRR649387, SRR649388)	adult_Ovary	adult_Ovary
others	SRX328086	SRR943351	adult_Ovary	adult_Ovary.1
others	SRX265301	SRR826892	15D_trachea	X15D_trachea
others	SRX265302	SRR826893	15D_trachea	X15D_trachea.1
others	SRX265303	SRR826894	15D_trachea	X15D_trachea.2
others	SRX316685	SRR924202	adult_adrenal_gland	adult_adrenal_gland
others	SRX316889	SRR924485	adult_adipose	adult_adipose
others	SRX316890	SRR924539	adult_adipose	adult_adipose.1
others	SRX316905	SRR924557	adult_lung	adult_lung
others	SRX316906	SRR924558	adult_lung	adult_lung.1
others	SRX316909	SRR924564	adult_parietal_nerve	adult_parietal_nerve
others	SRX316911	SRR924570	adult_proventriculus	adult_proventriculus
others	SRX316912	SRR924573	adult_proventriculus	adult_proventriculus.1
others	SRX316913	SRR924582	adult_spleen	adult_spleen
others	SRX316915	SRR924585	adult_spleen	adult_spleen.1
others	SRX392650	SRR1104916	LES(low eggshell strength)-S1	LES.low.eggshell.strength..S1
others	SRX392652	SRR1104917	LES(low eggshell strength)-S2	LES.low.eggshell.strength..S2
others	SRX392654	SRR1104918	NES(normal eggshell strength)-S1	NES.normal.eggshell.strength..S1
others	SRX392655	SRR1104919	NES(normal eggshell strength)-S2	NES.normal.eggshell.strength..S2
others	SRX393263	SRR1051528	Neural crest cells HH10	Neural.crest.cells.HH10
others	SRX393470	SRR1051742	Whole Embryo HH10(Mixed population)	Whole.Embryo.HH10.Mixed.population.
others	SRX393471	SRR1051743	Whole Embryo HH10(Mixed population)	Whole.Embryo.HH10.Mixed.population..1
others	SRX480873	SRR1182481	7w_magnum	X7w_magnum
others	SRX483302	SRR1185950	13w_magnum	X13w_magnum
others	SRX483303	SRR1635918	16w_magnum	X16w_magnum
others	SRX483304	SRR1636051	17w_magnum	X17w_magnum
others	SRX483305	SRR1639602	20w_magnum	X20w_magnum
others	SRX1015853	SRR2005777	16w_left back,black skin	X16w_left.back.black.skin
others	SRX1015852	SRR2005776	16w_left back,white skin	X16w_left.back.white.skin
ovary	ERX321403	ERR348571	adult_ovary	adult_ovary
ovary	SRX316896	SRR924548	adult_ovary	adult_ovary.1
ovary	SRX481682	SRR1184239	adult_Ovary	adult_Ovary.2
ovary	SRX481683	SRR1184241	adult_Ovary	adult_Ovary.3
ovary	C-luan-400up_GTCCGC_L001	C-luan-400up_GTCCGC_L001	adult_egg	adult_egg
pituitary	SRX316764	SRR924123	egg laying_pituitary	egg.laying_pituitary
pituitary	SRX316765	SRR924124	incubation_pituitary	incubation_pituitary
pituitary	SRX316766	SRR924125	incubation_pituitary	incubation_pituitary.1
pituitary	SRX316767	SRR924126	egg laying_pituitary	egg.laying_pituitary.1
pituitary	SRX316768	SRR924127	egg laying_pituitary	egg.laying_pituitary.2
pituitary	SRX316769	SRR924128	incubation_pituitary	incubation_pituitary.2
pituitary	SRX316770	SRR924129	incubation_pituitary	incubation_pituitary.3
spleen_marrow	ERX528549	ERR569581	70w mid shaft tibial bone with marrow	X70w.mid.shaft.tibial.bone.with.marrow
spleen_marrow	ERX528550	ERR569560	70w mid shaft tibial bone with marrow	X70w.mid.shaft.tibial.bone.with.marrow.1
spleen_marrow	ERX528551	ERR569568	70w mid shaft tibial bone with marrow	X70w.mid.shaft.tibial.bone.with.marrow.2
spleen_marrow	ERX528552	ERR569570	70w mid shaft tibial bone with marrow	X70w.mid.shaft.tibial.bone.with.marrow.3
spleen_marrow	ERX528553	ERR569578	70w mid shaft tibial bone with marrow	X70w.mid.shaft.tibial.bone.with.marrow.4
spleen_marrow	ERX528554	ERR569574	70w mid shaft tibial bone with marrow	X70w.mid.shaft.tibial.bone.with.marrow.5
spleen_marrow	ERX528555	ERR569583	70w mid shaft tibial bone with marrow	X70w.mid.shaft.tibial.bone.with.marrow.6
spleen_marrow	ERX528556	ERR569573	q70w mid shaft tibial bone with marrow	X70w.mid.shaft.tibial.bone.with.marrow.7
spleen_marrow	ERX528557	ERR569576	70w mid shaft tibial bone with marrow	X70w.mid.shaft.tibial.bone.with.marrow.8
spleen_marrow	ERX528558	ERR569563	70w mid shaft tibial bone with marrow	X70w.mid.shaft.tibial.bone.with.marrow.9
spleen_marrow	ERX528559	ERR569572	70w mid shaft tibial bone with marrow	X70w.mid.shaft.tibial.bone.with.marrow.10
spleen_marrow	ERX528560	ERR569566	70w mid shaft tibial bone with marrow	X70w.mid.shaft.tibial.bone.with.marrow.11
spleen_marrow	ERX528561	ERR569565	70w mid shaft tibial bone with marrow	X70w.mid.shaft.tibial.bone.with.marrow.12
spleen_marrow	ERX528562	ERR569571	70w mid shaft tibial bone with marrow	X70w.mid.shaft.tibial.bone.with.marrow.13
spleen_marrow	ERX528563	ERR569569	70w mid shaft tibial bone with marrow	X70w.mid.shaft.tibial.bone.with.marrow.14
spleen_marrow	ERX528564	ERR569579	70w mid shaft tibial bone with marrow	X70w.mid.shaft.tibial.bone.with.marrow.15
spleen_marrow	ERX528565	ERR569567	70w mid shaft tibial bone with marrow	X70w.mid.shaft.tibial.bone.with.marrow.16
spleen_marrow	ERX528566	ERR569582	70w mid shaft tibial bone with marrow	X70w.mid.shaft.tibial.bone.with.marrow.17
spleen_marrow	ERX528567	ERR569561	70w mid shaft tibial bone with marrow	X70w.mid.shaft.tibial.bone.with.marrow.18
spleen_marrow	ERX528568	ERR569580	70w mid shaft tibial bone with marrow	X70w.mid.shaft.tibial.bone.with.marrow.19
spleen_marrow	ERX528569	ERR569575	70w mid shaft tibial bone with marrow	X70w.mid.shaft.tibial.bone.with.marrow.20
spleen_marrow	ERX528570	ERR569562	70w mid shaft tibial bone with marrow	X70w.mid.shaft.tibial.bone.with.marrow.21
spleen_marrow	ERX528571	ERR569564	70w mid shaft tibial bone with marrow	X70w.mid.shaft.tibial.bone.with.marrow.22
spleen_marrow	ERX528572	ERR569577	70w mid shaft tibial bone with marrow	X70w.mid.shaft.tibial.bone.with.marrow.23
spleen_marrow	ERX554438	ERR597479	IBDV_spleen	IBDV_spleen
spleen_marrow	ERX554439	ERR597476	IBDV_spleen	IBDV_spleen.1
spleen_marrow	ERX554440	ERR597477	none_spleen	none_spleen
spleen_marrow	ERX554441	ERR597478	IBDV_spleen	IBDV_spleen.2
spleen_marrow	ERX554442	ERR597480	none_spleen	none_spleen.1
spleen_marrow	ERX554443	ERR597475	none_spleen	none_spleen.2
spleen_marrow	ERX609202	ERR652853	heterophil	heterophil
spleen_marrow	ERX609203	ERR652848	macrophage	macrophage
spleen_marrow	ERX609204	ERR652852	dendritic	dendritic
spleen_marrow	ERX609205	ERR652851	macrophage	macrophage.1
spleen_marrow	ERX609206	ERR652850	heterophil	heterophil.1
spleen_marrow	ERX609207	ERR652849	dendritic	dendritic.1
spleen_marrow	ERX620930	ERR664972	bone marrow macrophage	bone.marrow.macrophage
spleen_marrow	ERX620932	ERR664975	bone marrow macrophage	bone.marrow.macrophage.1
spleen_marrow	SRX196378	SRR594507	breeding age_spleen	breeding.age_spleen
spleen_marrow	SRX196387	SRR594516	breeding age_spleen	breeding.age_spleen.1
spleen_marrow	SRX196396	SRR594525	breeding age_spleen	breeding.age_spleen.2
spleen_marrow	C-nao-400up_ATGTCA_L008	C-nao-400up_ATGTCA_L008	adult_brain	adult_brain.1
testis	SRX081879	SRR306721-22 (SRR306721, SRR306722)	adult_Testis	adult_Testis
testis	SRX081880	SRR306723	adult_Testis	adult_Testis.1
testis	SRX196379	SRR594508	breeding age_testes	breeding.age_testes
testis	SRX196388	SRR594517	breeding age_testes	breeding.age_testes.1
testis	SRX196397	SRR594526	breeding age_testes	breeding.age_testes.2
testis	SRX217703	SRR649389-90 (SRR649389, SRR649390)	adult_Testis	adult_Testis.2
testis	SRX545055	SRR1289795	adult_testis	adult_testis
testis	SRX545177	SRR1289906	adult_testis	adult_testis.1
testis	SRX545912	SRR1290651	adult_testis	adult_testis.2
testis	SRX545913	SRR1290652	adult_testis	adult_testis.3
testis	SRX545914	SRR1290653	adult_testis	adult_testis.4
testis	SRX545915	SRR1290654	adult_testis	adult_testis.5
testis	SRX545916	SRR1290655	adult_testis	adult_testis.6
testis	SRX545917	SRR1290656	adult_testis	adult_testis.7
testis	SRX545918	SRR1290657	adult_testis	adult_testis.8
testis	SRX545919	SRR1290658	adult_testis	adult_testis.9
testis	SRX545922	SRR1290679	adult_testis	adult_testis.10
testis	SRX545941	SRR1290680	adult_testis	adult_testis.11
Note: The group of others consists of samples intricately clustering together, which is excluded from onward steps.
