# Supplementary material for: Annotating long intergenic non-coding RNAs under artificial selection during chicken domestication
Source: BMC Evol Biol. 2017 Aug 15;17:192. doi: 10.1186/s12862-017-1036-6 (PMC5558714; doi:10.1186/s12862-017-1036-6)
Supplement: Supplementary file 8 — DAVID annotation of proximal protein-coding genes within 20 kb proximity to lincRNAs expressed in the 20 tissue groups. (XLSX 114 kb) [file 12862_2017_1036_MOESM8_ESM.xlsx]

## Sheet: brain
Category	Term	Count (genes involved in the item)	% (involved genes/total genes)	Pvalue (EASE Score)	Genes	Fold Enrichment	Bonferroni	Benjamini	FDR
GOTERM_BP_DIRECT	GO:1903672~positive regulation of sprouting angiogenesis	3	0.943396	0.00352184	HMGB1, JAK1, FGF1	30.2489	0.972638	0.972638	5.43501
INTERPRO	IPR011993:Pleckstrin homology-like domain	15	4.71698	0.00561791	ANKS1A, RALGPS1, GULP1, ARHGAP24, RASAL2, AKT1, MTMR3, DAB1, HOMER3, EPB41L5, SNTG1, JAK1, FRS3, SPRED1, APBB2	2.30626	0.958542	0.958542	7.92085
GOTERM_CC_DIRECT	GO:0005737~cytoplasm	61	19.1824	0.00650873	SRSF1, MAEA, SCN3A, BTRC, CPEB4, ARNT2, PDCD4, CTNNB1, HTR1B, CASP3, MED27, DPP8, SPRED1, IFRD1, VCPIP1, SH3PXD2B, ANKS1A, ENC1, VIL1, GAN, UBR1, ACVR2A, CCND1, DCAF6, EIF2S1, EPB41L5, SNTG1, CLOCK, SUDS3, SSU72, USP3, PEAK1, COPS7B, NR3C1, MST4, DTD1, EXOSC10, RASAL2, MTMR3, TTBK2, OTUD7A, STRBP, DYRK2, PHACTR4, NUCKS1, CENPI, RIMKLB, RPS6KA6, KCTD10, RNF208, ERBB2IP, PPID, SALL1, HEYL, JAK1, PP…	1.3682	0.75914	0.75914	7.96496
GOTERM_BP_DIRECT	GO:0042177~negative regulation of protein catabolic process	4	1.25786	0.00781136	FYN, PHB, GRIN2A, SNX3	9.48984	0.999664	0.981674	11.681
GOTERM_BP_DIRECT	GO:0003094~glomerular filtration	3	0.943396	0.00852112	SULF2, MCAM, AQP1	20.1659	0.999838	0.945502	12.6764
GOTERM_CC_DIRECT	GO:0005634~nucleus	58	18.239	0.0101767	HMGN3, MAEA, ARID4A, ZMAT4, GPBP1, CPEB4, BTRC, ARNT2, PDCD4, CTNNB1, AKT1, CASP3, PRMT7, BTBD3, IFRD1, NR2F1, DHCR24, SOX14, MBD5, LPIN2, CCND1, DCAF6, CLIC4, EIF2S1, EPB41L5, FOXG1, NGFR, CLOCK, MATR3, HMGB1, GPBP1L1, NR3C1, MST4, PUS7, MEIS2, TTBK2, RPL6, OTUD7A, MLXIP, STRBP, DYRK2, SLC25A42, ASXL2, NUCKS1, SMAD6, CENPI, RPS6KA6, DLX1, ATF3, SFPQ, SALL1, HEYL, JAK1, PPP2R4, CENPT, KATNAL1, AP…	1.35486	0.89246	0.672067	12.1918
GOTERM_BP_DIRECT	GO:0071560~cellular response to transforming growth factor beta stimulus	4	1.25786	0.0142114	LIMS1, FYN, EPB41L5, PDE3A	7.68225	1	0.974007	20.2855
GOTERM_BP_DIRECT	GO:0045892~negative regulation of transcription, DNA-templated	10	3.14465	0.0156587	HDAC4, LIMS1, GCLC, RSF1, ARID4A, SOX14, BTRC, FOXG1, PDCD4, SUDS3	2.56891	1	0.960031	22.1192
GOTERM_BP_DIRECT	GO:0043588~skin development	4	1.25786	0.0161612	FRAS1, PTN, DHCR24, CTNNB1	7.33306	1	0.937329	22.7465
GOTERM_BP_DIRECT	GO:0045471~response to ethanol	3	0.943396	0.0194759	GRIN2B, FYN, GRIN2A	13.4439	1	0.943069	26.7678
GOTERM_BP_DIRECT	GO:0009617~response to bacterium	3	0.943396	0.0194759	BAIAP2L1, VIL1, SNX3	13.4439	1	0.943069	26.7678
UP_KEYWORDS	Differentiation	7	2.20126	0.02139	PRMT7, MDGA1, DISP3, STRBP, NGFR, CSPG5, FGF1	3.21872	0.962618	0.962618	22.8019
GOTERM_BP_DIRECT	GO:0051091~positive regulation of sequence-specific DNA binding transcription factor activity	5	1.57233	0.0226861	AKT1, HDAC4, HMGN3, NDP, CTNNB1	4.58316	1	0.946378	30.4746
GOTERM_BP_DIRECT	GO:0042493~response to drug	6	1.88679	0.0231485	CCND1, HTR1B, GRIN2A, PDE3A, HTR1F, CTNNB1	3.66653	1	0.929655	30.9937
INTERPRO	IPR006020:Phosphotyrosine interaction domain	4	1.25786	0.0269493	ANKS1A, DAB1, GULP1, APBB2	6.08641	1	0.999555	32.9789
GOTERM_BP_DIRECT	GO:0030539~male genitalia development	3	0.943396	0.0288066	ASB1, DHCR24, CTNNB1	10.9996	1	0.949279	37.0598
SMART	SM00462:PTB	4	1.25786	0.0309417	ANKS1A, DAB1, GULP1, APBB2	5.7319	0.992095	0.992095	31.4111
GOTERM_CC_DIRECT	GO:0017053~transcriptional repressor complex	4	1.25786	0.0313413	HMGB1, HDAC4, CCND1, ARID4A	5.74194	0.999033	0.901127	33.2854
GOTERM_CC_DIRECT	GO:0008021~synaptic vesicle	4	1.25786	0.0368314	RAB3C, GRIN2B, GRIN2A, DNAJC5	5.39394	0.99972	0.870647	37.9352
GOTERM_MF_DIRECT	GO:0004715~non-membrane spanning protein tyrosine kinase activity	4	1.25786	0.0445962	STYK1, FYN, PEAK1, JAK1	4.99385	0.999999	0.999999	45.778
INTERPRO	IPR018884:Glutamate [NMDA] receptor, epsilon subunit, C-terminal	2	0.628931	0.0446376	GRIN2B, GRIN2A	44.1265	1	0.999816	48.7719
GOTERM_BP_DIRECT	GO:2001200~positive regulation of dendritic cell differentiation	2	0.628931	0.0487597	HMGB1, ZBTB46	40.3318	1	0.990297	54.697
INTERPRO	IPR001895:Guanine-nucleotide dissociation stimulator CDC25	3	0.943396	0.0494645	RALGPS1, RASGEF1A, RASGEF1C	8.27372	1	0.999227	52.4351
INTERPRO	IPR023578:Ras guanine nucleotide exchange factor, domain	3	0.943396	0.0494645	RALGPS1, RASGEF1A, RASGEF1C	8.27372	1	0.999227	52.4351

## Sheet: breast_muscle
Category	Term	Count (genes involved in the item)	% (involved genes/total genes)	Pvalue (EASE Score)	Genes	Fold Enrichment	Bonferroni	Benjamini	FDR
GOTERM_BP_DIRECT	GO:0042177~negative regulation of protein catabolic process	4	2.38095	0.00134125	FYN, PHB, AZIN1, SNX3	17.6353	0.556627	0.556627	1.96538
GOTERM_MF_DIRECT	GO:0001077~transcriptional activator activity, RNA polymerase II core promoter proximal region sequence-specific binding	7	4.16667	0.00465751	NUCKS1, HEYL, SIX2, MAFA, NR3C1, SIX4, NFIB	4.44375	0.580344	0.580344	5.61778
INTERPRO	IPR008917:Eukaryotic transcription factor, Skn-1-like, DNA-binding	3	1.78571	0.0108223	MAFG, JUN, MAFA	18.5346	0.974167	0.974167	13.7498
INTERPRO	IPR016021:MIF4-like, type 1/2/3	3	1.78571	0.0125245	EIF4G2, PDCD4, EIF2B5	17.2107	0.985518	0.879657	15.7457
GOTERM_CC_DIRECT	GO:0005829~cytosol	17	10.119	0.0139093	ASPSCR1, GCLC, TTC7B, SNX3, PDCD4, TRIM37, JADE1, MKLN1, PGP, CASP3, FYN, CLIC4, HOMER3, BTBD3, LSG1, FBXW11, UBAP1	1.92031	0.866946	0.866946	15.3025
GOTERM_MF_DIRECT	GO:0000978~RNA polymerase II core promoter proximal region sequence-specific DNA binding	7	4.16667	0.0173472	TBX2, JUN, SIX2, MAFA, NR3C1, SIX4, NFIB	3.35377	0.961415	0.803569	19.4851
GOTERM_MF_DIRECT	GO:0008373~sialyltransferase activity	3	1.78571	0.0200845	ST3GAL2, ST8SIA6, ST3GAL4	13.4433	0.977034	0.715753	22.2192
UP_SEQ_FEATURE	domain:Leucine-zipper	3	1.78571	0.0238317	MAFG, JUN, MAFA	11.75	0.82809	0.82809	22.2574
UP_KEYWORDS	ANK repeat	6	3.57143	0.0262783	ANKS1A, ANKRD28, CDKN2C, GLS, ASB1, TNKS2	3.55916	0.94212	0.94212	25.8689
INTERPRO	IPR001675:Glycosyl transferase, family 29	3	1.78571	0.0298142	ST3GAL2, ST8SIA6, ST3GAL4	10.9523	0.999962	0.966291	33.7313
INTERPRO	IPR002110:Ankyrin repeat	6	3.57143	0.0321687	ANKS1A, ANKRD28, CDKN2C, GLS, ASB1, TNKS2	3.36993	0.999983	0.935854	35.8844
SMART	SM00248:ANK	6	3.57143	0.0368781	ANKS1A, ANKRD28, CDKN2C, GLS, ASB1, TNKS2	3.20752	0.960501	0.960501	33.3147
INTERPRO	IPR020683:Ankyrin repeat-containing domain	6	3.57143	0.0374011	ANKS1A, ANKRD28, CDKN2C, GLS, ASB1, TNKS2	3.23422	0.999997	0.922816	40.4392
GOTERM_BP_DIRECT	GO:0001649~osteoblast differentiation	4	2.38095	0.0377	PHB, PSMC2, MRC2, IGFBP5	5.35357	1	0.999991	43.3536
GOTERM_BP_DIRECT	GO:0002062~chondrocyte differentiation	3	1.78571	0.0396406	WNT5B, SIX2, NFIB	9.36875	1	0.999717	45.0197
GOTERM_BP_DIRECT	GO:0009408~response to heat	3	1.78571	0.0396406	GCLC, NR3C1, EIF2B5	9.36875	1	0.999717	45.0197
UP_KEYWORDS	Glycosyltransferase	5	2.97619	0.0413351	ST3GAL2, ST8SIA6, ST3GAL4, ALG6, TNKS2	3.81731	0.989077	0.895486	37.7809

## Sheet: colon_caecum
Category	Term	Count (genes involved in the item)	% (involved genes/total genes)	Pvalue (EASE Score)	Genes	Fold Enrichment	Bonferroni	Benjamini	FDR
GOTERM_MF_DIRECT	GO:0004715~non-membrane spanning protein tyrosine kinase activity	6	1.97368	0.00089659	STYK1, FYN, PEAK1, ZAP70, JAK1, MATK	7.80128	0.231119	0.231119	1.18723
GOTERM_BP_DIRECT	GO:0016477~cell migration	9	2.96053	0.0011938	STYK1, PTPRF, FYN, PEAK1, JAK1, NFATC2, SDC4, MATK, TGFB2	4.24579	0.690936	0.690936	1.86555
GOTERM_BP_DIRECT	GO:1900182~positive regulation of protein localization to nucleus	4	1.31579	0.00165852	AKT1, FYN, CDK5RAP3, TGFB2	15.9539	0.804398	0.557731	2.58291
GOTERM_CC_DIRECT	GO:0000785~chromatin	6	1.97368	0.00385948	ESCO1, HMGN3, UPF1, TNRC18, SFPQ, WDR82	5.67497	0.536766	0.536766	4.72745
GOTERM_MF_DIRECT	GO:0005102~receptor binding	6	1.97368	0.00390444	STYK1, FYN, ZAP70, JAK1, MATK, TGFB2	5.64348	0.68217	0.436236	5.07556
GOTERM_BP_DIRECT	GO:0038083~peptidyl-tyrosine autophosphorylation	5	1.64474	0.00561897	STYK1, FYN, ZAP70, JAK1, MATK	6.85518	0.99607	0.842186	8.50024
GOTERM_CC_DIRECT	GO:0005737~cytoplasm	59	19.4079	0.00632021	SLC22A18, BTRC, CPEB4, CMTR2, PDCD4, CASP3, CDKN2C, DPP8, CDK5RAP3, SPRED1, DHX35, VCPIP1, SH3PXD2B, ANKS1A, STK25, ENC1, HNRNPA2B1, VIL1, GAN, SIX4, ACVR2A, PSMA1, CCND1, EPB41L5, CLOCK, SSU72, USP3, TXN2, PEAK1, COPS7A, PPP6R3, COPS7B, NR3C1, MST4, DTD1, RASAL2, ZNF706, MTMR3, OTUD7A, DYRK2, UPF1, PHACTR4, LPP, NUCKS1, KCTD10, HDAC3, RNF208, ERBB2IP, HELB, PPID, HEYL, RASSF2, JAK1, CARS2, PPP2R…	1.37822	0.716831	0.467864	7.63328
UP_KEYWORDS	Translation regulation	4	1.31579	0.007137	ZNF706, EIF4G2, AGO2, AGO3	9.86927	0.640934	0.640934	8.13275
GOTERM_BP_DIRECT	GO:0003094~glomerular filtration	3	0.986842	0.00723134	SULF2, MCAM, AQP1	21.9366	0.999203	0.831961	10.8115
GOTERM_MF_DIRECT	GO:0003682~chromatin binding	12	3.94737	0.00799252	TRIM37, HMGN3, HDAC3, UPF1, TNRC18, GATA6, SFPQ, SMAD6, MBD5, NFATC2, WDR82, ATAD2B	2.51416	0.904747	0.543305	10.1337
GOTERM_BP_DIRECT	GO:0042127~regulation of cell proliferation	8	2.63158	0.00974347	MAFG, STYK1, SGK2, FYN, JAK1, SHC1, MATK, TGFB2	3.34272	0.999934	0.854118	14.3037
GOTERM_MF_DIRECT	GO:0004672~protein kinase activity	7	2.30263	0.0114293	CCND1, STK25, FYN, PEAK1, RASSF2, JAK1, MST4	3.68394	0.965544	0.56916	14.1919
GOTERM_MF_DIRECT	GO:0035198~miRNA binding	3	0.986842	0.0129013	HNRNPA2B1, AGO2, AGO3	16.5777	0.977734	0.532772	15.8776
GOTERM_CC_DIRECT	GO:0031234~extrinsic component of cytoplasmic side of plasma membrane	5	1.64474	0.0143594	STYK1, FYN, ZAP70, JAK1, MATK	5.26655	0.943766	0.616882	16.5678
GOTERM_CC_DIRECT	GO:0005654~nucleoplasm	31	10.1974	0.0158854	GPBP1, FAM110C, PEAK1, COPS7A, PPP6R3, NR3C1, PDCD4, MTMR3, DPP8, DYRK2, SPRED1, NFATC2, ASPSCR1, LYRM1, ANKS1A, UPF1, BAIAP2L1, PHB, NFRKB, VIL1, HNRNPA2B1, ZHX1, HNRNPR, KCTD10, HDAC3, CCND1, RNF208, ERBB2IP, PPP2R4, MRPL46, CLOCK	1.54154	0.958686	0.549159	18.1711
GOTERM_BP_DIRECT	GO:0035278~miRNA mediated inhibition of translation	3	0.986842	0.016594	TNRC6C, AGO2, AGO3	14.6244	1	0.935524	23.1875
GOTERM_BP_DIRECT	GO:0030593~neutrophil chemotaxis	4	1.31579	0.018314	LGALS3, EDN2, CCL19, TGFB2	7.01971	1	0.925403	25.2783
GOTERM_BP_DIRECT	GO:0045087~innate immune response	7	2.30263	0.0282292	SERINC5, STYK1, FYN, ZAP70, JAK1, MATK, B2M	3.0109	1	0.970358	36.329
GOTERM_CC_DIRECT	GO:0019005~SCF ubiquitin ligase complex	4	1.31579	0.0282314	BTRC, BTBD3, SKP1, FBXW11	5.98008	0.99665	0.680109	30.138
INTERPRO	IPR008266:Tyrosine-protein kinase, active site	6	1.97368	0.0283178	STYK1, FYN, PEAK1, ZAP70, JAK1, MATK	3.48875	1	1	34.1876
GOTERM_CC_DIRECT	GO:0005829~cytosol	24	7.89474	0.034767	ASPSCR1, GCLC, BAIAP2L1, SKP1, LPIN2, PDCD4, MST4, TRIM37, AKT1, MKLN1, CASP3, PGP, HDAC3, FYN, CLIC4, RPS3A, BTBD3, RAB14, DENND4C, ZAP70, AGO2, NFATC2, FBXW11, UBAP1	1.54916	0.999125	0.690757	35.7996
INTERPRO	IPR016021:MIF4-like, type 1/2/3	3	0.986842	0.035062	EIF4G2, PDCD4, EIF2B5	9.96786	1	0.999937	40.536
COG_ONTOLOGY	Posttranslational modification, protein turnover, chaperones	5	1.64474	0.042084	POMT2, ERLIN2, USP49, SKP1, ATAD2B	3.51954	0.320879	0.320879	21.9201
GOTERM_BP_DIRECT	GO:0007169~transmembrane receptor protein tyrosine kinase signaling pathway	5	1.64474	0.042147	STYK1, FYN, ZAP70, JAK1, MATK	3.78217	1	0.990934	49.2807
INTERPRO	IPR021977:D domain of beta-TrCP	2	0.657895	0.0423598	BTRC, FBXW11	46.5167	1	0.999598	46.76
GOTERM_BP_DIRECT	GO:0010634~positive regulation of epithelial cell migration	3	0.986842	0.0442806	EPB41L5, VIL1, TGFB2	8.77463	1	0.988346	51.0328
INTERPRO	IPR011993:Pleckstrin homology-like domain	12	3.94737	0.0445782	RASAL2, AKT1, MTMR3, ANKS1A, RALGPS1, PLCB4, EPB41L5, JAK1, FRS3, SHC1, SPRED1, APBB2	1.94495	1	0.997928	48.5282
SMART	SM01028:SM01028	2	0.657895	0.0474513	BTRC, FBXW11	41.3586	0.999516	0.999516	44.2956
GOTERM_CC_DIRECT	GO:0005634~nucleus	52	17.1053	0.049006	HMGN3, ARID4A, GPBP1, CPEB4, BTRC, CMTR2, PDCD4, AKT1, CASP3, PLCB4, CDKN2C, GATA6, BTBD3, CDK5RAP3, EIF2B5, ZHX1, MBD5, DMRT2, SIX4, LPIN2, PSMA1, CCND1, CLIC4, EPB41L5, CLOCK, MATR3, GPBP1L1, NR3C1, MST4, ZNF706, OTUD7A, AGO2, MLXIP, DYRK2, SLC25A42, FBXW11, MAFG, LGALS3, LPP, TBX2, NUCKS1, SMAD6, HDAC3, SFPQ, RASSF2, HEYL, JAK1, PPP2R4, CENPT, KATNAL1, APBB2, ATAD2B	1.26508	0.999955	0.760324	46.7027
GOTERM_BP_DIRECT	GO:0006974~cellular response to DNA damage stimulus	5	1.64474	0.0492331	CCND1, HELB, SETD7, NFATC2, CLOCK	3.59616	1	0.98902	54.8837

## Sheet: embryo
Category	Term	Count (genes involved in the item)	% (involved genes/total genes)	Pvalue (EASE Score)	Genes	Fold Enrichment	Bonferroni	Benjamini	FDR
UP_KEYWORDS	Translation regulation	4	1.76991	0.00308752	EIF4G2, EIF2S1, PIWIL1, AGO3	13.3021	0.335143	0.335143	3.5465
GOTERM_BP_DIRECT	GO:0003094~glomerular filtration	3	1.32743	0.00422969	SULF2, MCAM, AQP1	28.8269	0.959072	0.959072	6.25176
GOTERM_BP_DIRECT	GO:0060348~bone development	4	1.76991	0.00607861	SH3PXD2B, SULF2, SLC38A10, PDGFC	10.4825	0.989921	0.899604	8.86819
GOTERM_CC_DIRECT	GO:0000785~chromatin	5	2.21239	0.00686547	ESCO1, HMGN3, TNRC18, SFPQ, WDR82	6.53646	0.687848	0.687848	8.05344
GOTERM_CC_DIRECT	GO:0005737~cytoplasm	44	19.469	0.0107124	SRSF1, NKD1, MAEA, USP3, SCN3A, TUBB2B, RP2, PEAK1, COPS7B, NR3C1, MST4, PDCD4, DTD1, MTMR3, PIWIL1, OTUD7A, PDGFC, DPP8, VCPIP1, SH3PXD2B, ANKS1A, PHACTR4, NUCKS1, ENC1, HNRNPA2B1, SIX2, PSMA1, KCTD10, ACVR2A, ACVR2B, CCND1, RNF208, ERBB2IP, EIF2S1, PPID, MLLT10, EPB41L5, JAK1, PPP2R4, RGS9, APBB2, SLC46A1, CDH11, SSU72	1.42063	0.838	0.597507	12.3013
GOTERM_CC_DIRECT	GO:0009986~cell surface	10	4.42478	0.0111903	ACVR2A, HMGB1, WNT5B, CD93, SULF2, CLIC4, NDP, PHB, PDGFC, SLC46A1	2.71429	0.850703	0.469502	12.8163
INTERPRO	IPR006020:Phosphotyrosine interaction domain	4	1.76991	0.0112368	ANKS1A, DAB1, GULP1, APBB2	8.46078	0.992833	0.992833	14.7555
GOTERM_BP_DIRECT	GO:0045600~positive regulation of fat cell differentiation	4	1.76991	0.0119936	ASXL2, SH3PXD2B, AKT1, WNT5B	8.23626	0.999888	0.951811	16.7876
SMART	SM00462:PTB	4	1.76991	0.0137113	ANKS1A, DAB1, GULP1, APBB2	7.79337	0.816981	0.816981	14.7169
INTERPRO	IPR011993:Pleckstrin homology-like domain	11	4.86726	0.0185223	AKT1, MTMR3, ANKS1A, RALGPS1, DAB1, GULP1, HOMER3, EPB41L5, JAK1, FRS3, APBB2	2.35104	0.999717	0.983178	23.2125
INTERPRO	IPR016021:MIF4-like, type 1/2/3	3	1.32743	0.0209303	EIF4G2, PDCD4, EIF2B5	13.1444	0.999903	0.954096	25.8316
GOTERM_CC_DIRECT	GO:0000159~protein phosphatase type 2A complex	3	1.32743	0.0219906	NKD1, PPP2R3A, PPP2R4	12.8115	0.976667	0.609166	23.7388
GOTERM_MF_DIRECT	GO:0003682~chromatin binding	9	3.9823	0.0244183	TRIM37, SOX10, HMGN3, TNRC18, GATA6, SFPQ, SMAD6, WDR82, ATAD2B	2.54492	0.997001	0.997001	27.2417
GOTERM_BP_DIRECT	GO:0007507~heart development	6	2.65487	0.026891	SH3PXD2B, ACVR2B, DNAI1, GATA6, PTN, POFUT1	3.52983	1	0.994133	33.9774
GOTERM_BP_DIRECT	GO:2001200~positive regulation of dendritic cell differentiation	2	0.884956	0.0341723	HMGB1, ZBTB46	57.6538	1	0.994717	41.1139
GOTERM_MF_DIRECT	GO:0004843~thiol-dependent ubiquitin-specific protease activity	4	1.76991	0.0453237	USP3, OTUD7A, USP49, VCPIP1	4.97203	0.999982	0.995704	44.9369
UP_SEQ_FEATURE	domain:Piwi	2	0.884956	0.0478059	PIWIL1, AGO3	40.037	0.996913	0.996913	42.9144

## Sheet: eye
Category	Term	Count (genes involved in the item)	% (involved genes/total genes)	Pvalue (EASE Score)	Genes	Fold Enrichment	Bonferroni	Benjamini	FDR
GOTERM_MF_DIRECT	GO:0001077~transcriptional activator activity, RNA polymerase II core promoter proximal region sequence-specific binding	10	4.13223	0.000238727	KLF13, NUCKS1, ARNT2, HEYL, SIX2, MAFA, SIX4, NFATC2, PITX1, NFIB	4.74	0.054111	0.054111	0.306258
GOTERM_MF_DIRECT	GO:0000978~RNA polymerase II core promoter proximal region sequence-specific DNA binding	10	4.13223	0.00182562	SOX10, TBX2, KLF13, ARNT2, SIX2, MAFA, SIX4, NFATC2, PITX1, NFIB	3.57736	0.346726	0.191747	2.32017
GOTERM_BP_DIRECT	GO:0060348~bone development	4	1.65289	0.00710605	SH3PXD2B, SMAD9, SLC38A10, PDGFC	9.91074	0.997461	0.997461	10.4287
GOTERM_BP_DIRECT	GO:0043588~skin development	4	1.65289	0.00710605	FRAS1, PKD1, PTN, COL5A1	9.91074	0.997461	0.997461	10.4287
GOTERM_MF_DIRECT	GO:0003682~chromatin binding	10	4.13223	0.0115153	TRIM37, SOX10, HMGN3, TNRC18, SFPQ, SMAD6, MBD5, NFATC2, NOC2L, ATAD2B	2.69573	0.932703	0.593246	13.8254
GOTERM_MF_DIRECT	GO:0070491~repressing transcription factor binding	3	1.23967	0.0124353	HMGB1, ARNT2, NOC2L	17.064	0.945828	0.51756	14.8501
SMART	SM00454:SAM	5	2.06612	0.0183863	ANKS1A, EPHA8, SAMD11, SFMBT2, TNKS2	4.86769	0.897977	0.897977	19.2634
INTERPRO	IPR001660:Sterile alpha motif domain	5	2.06612	0.0214447	ANKS1A, EPHA8, SAMD11, SFMBT2, TNKS2	4.68918	0.999886	0.999886	26.2439
INTERPRO	IPR003619:MAD homology 1, Dwarfin-type	3	1.23967	0.0218059	SMAD9, SMAD6, NFIB	12.8618	0.999903	0.990136	26.6254
GOTERM_BP_DIRECT	GO:0051216~cartilage development	4	1.65289	0.0235571	CSGALNACT1, SMAD9, PTN, PITX1	6.41283	1	0.999954	30.7994
GOTERM_CC_DIRECT	GO:0000159~protein phosphatase type 2A complex	3	1.23967	0.0258169	NKD1, PPP2R3A, PPP2R4	11.7626	0.987324	0.987324	27.2499
SMART	SM00523:DWA	3	1.23967	0.0258342	SMAD9, SMAD6, NFIB	11.6825	0.96002	0.80005	26.0514
GOTERM_MF_DIRECT	GO:0030170~pyridoxal phosphate binding	4	1.65289	0.0343149	BCAT1, SPTLC2, OAT, PDXDC1	5.54927	0.999707	0.803512	36.1468
GOTERM_BP_DIRECT	GO:0060282~positive regulation of oocyte development	2	0.826446	0.0361383	PDE5A, PDE3A	54.5091	1	0.999966	43.3591
GOTERM_BP_DIRECT	GO:2001200~positive regulation of dendritic cell differentiation	2	0.826446	0.0361383	HMGB1, ZBTB46	54.5091	1	0.999966	43.3591
UP_KEYWORDS	DNA-binding	16	6.61157	0.0394994	MAFG, HMGB1, SOX10, HMGN3, SMAD9, TBX2, SMAD6, ARNT2, SIX2, SIX4, SOHO-1, MEIS2, MAFA, NR2F2, PITX1, NFIB	1.7488	0.994013	0.994013	37.3351
GOTERM_BP_DIRECT	GO:0048589~developmental growth	3	1.23967	0.0417661	SOX10, KDF1, ZMIZ1	9.08485	1	0.999869	48.2568
GOTERM_BP_DIRECT	GO:0051897~positive regulation of protein kinase B signaling	4	1.65289	0.0431774	SPRY2, FAM110C, CCL19, IGFBP5	5.07061	1	0.999387	49.4212
INTERPRO	IPR020464:LanC-like protein, eukaryotic	2	0.826446	0.0488984	LANCL3, LANCL1	40.0143	1	0.99909	50.5396
INTERPRO	IPR007822:Lanthionine synthetase C-like	2	0.826446	0.0488984	LANCL3, LANCL1	40.0143	1	0.99909	50.5396

## Sheet: face_prominence
Category	Term	Count (genes involved in the item)	% (involved genes/total genes)	Pvalue (EASE Score)	Genes	Fold Enrichment	Bonferroni	Benjamini	FDR
GOTERM_BP_DIRECT	GO:0007569~cell aging	4	1.47601	0.00314822	TBX3, TP63, PDCD4, PRELP	13.0348	0.944505	0.944505	4.8075
GOTERM_CC_DIRECT	GO:0005634~nucleus	54	19.9262	0.00362326	HMGN3, MAEA, ARID4A, BTRC, RPL15, CMTR2, TP63, PDCD4, SMNDC1, AKT1, BARX1, PRMT7, BTBD3, FAM103A1, PITX1, DHCR24, EIF2B5, ZHX1, SIX2, SIX4, LPIN2, PSMA1, CLIC4, EIF2S1, JUN, EPB41L5, MATR3, BBS4, HMGB1, GPBP1L1, NR3C1, MST4, MEIS2, RPL6, OTUD7A, MLXIP, STRBP, FBXW11, ASXL2, MAFG, FOXL2, TBX3, TBX2, NUCKS1, SMAD6, MICU2, SMAD1, DLX1, TRPS1, UBA3, JAK1, KATNAL1, APBB2, ATAD2B	1.4398	0.487211	0.487211	4.38826
GOTERM_BP_DIRECT	GO:0003094~glomerular filtration	3	1.10701	0.00585254	SULF2, MCAM, AQP1	24.4402	0.995404	0.932205	8.76354
GOTERM_MF_DIRECT	GO:0001077~transcriptional activator activity, RNA polymerase II core promoter proximal region sequence-specific binding	8	2.95203	0.00799899	FOXL2, NUCKS1, TP63, SIX2, SMAD1, NR3C1, SIX4, PITX1	3.46829	0.86996	0.86996	9.93089
GOTERM_BP_DIRECT	GO:0060348~bone development	4	1.47601	0.00959943	SH3PXD2B, SULF2, SLC38A10, SMAD1	8.88735	0.999856	0.947577	13.9909
GOTERM_MF_DIRECT	GO:0000978~RNA polymerase II core promoter proximal region sequence-specific DNA binding	9	3.32103	0.0110924	FOXL2, TBX3, TBX2, JUN, SIX2, SMAD1, NR3C1, SIX4, PITX1	2.94478	0.941177	0.757465	13.521
GOTERM_CC_DIRECT	GO:0005654~nucleoplasm	29	10.7011	0.0145399	CLSPN, PPP4R2, FAM110C, PEAK1, TP63, NEO1, NR3C1, PDCD4, MTMR3, DPP8, SPRED1, NENF, ASXL2, KHDRBS3, ANKS1A, LYRM1, PCIF1, PHB, NFRKB, HNRNPA2B1, ZHX1, SIX2, HNRNPR, KCTD10, ERBB2IP, MLLT10, JUN, TRPS1, MRPL46	1.58047	0.932457	0.740109	16.5625
GOTERM_BP_DIRECT	GO:0045892~negative regulation of transcription, DNA-templated	9	3.32103	0.0147387	LIMS1, GCLC, RSF1, ARID4A, TBX3, BTRC, SIX4, FBXW11, PDCD4	2.80206	0.999999	0.96676	20.7061
GOTERM_BP_DIRECT	GO:0045600~positive regulation of fat cell differentiation	4	1.47601	0.0186841	ASXL2, SH3PXD2B, AKT1, FRZB	6.98292	1	0.968541	25.5248
INTERPRO	IPR006020:Phosphotyrosine interaction domain	4	1.47601	0.0186913	ANKS1A, DAB1, GULP1, APBB2	6.99937	0.999926	0.999926	23.8157
GOTERM_BP_DIRECT	GO:0030539~male genitalia development	3	1.10701	0.0200709	TBX3, ASB1, DHCR24	13.331	1	0.954893	27.1525
GOTERM_MF_DIRECT	GO:0044822~poly(A) RNA binding	20	7.38007	0.0216303	HMGB1, KHDRBS3, ZC3H7B, NUCKS1, RPL15, HNRNPR, STAU1, SMNDC1, EXOSC10, WDR75, MRPL22, RPL6, RPS3A, HELB, JUN, EIF2S1, STRBP, DHX35, FAM103A1, MBNL3	1.71981	0.99613	0.842993	24.7829
UP_KEYWORDS	Nucleus	31	11.4391	0.0221357	SRSF1, HMGB1, HMGN3, MAEA, LMNB2, TP63, NR3C1, WDR82, PDCD4, BARX1, MEIS2, PRMT7, LHX8, PITX1, ASXL2, MAFG, FAM206A, TBX3, TBX2, SMAD6, ZHX1, SIX2, SIX4, SMAD1, PSMA1, DLX1, JUN, SETD7, SMARCA1, MATR3, SSU72	1.5035	0.931856	0.931856	22.6599
SMART	SM00462:PTB	4	1.47601	0.0224231	ANKS1A, DAB1, GULP1, APBB2	6.485	0.954235	0.954235	23.373
UP_KEYWORDS	DNA-binding	19	7.01107	0.0228207	MAFG, HMGB1, HMGN3, FOXL2, TBX3, TBX2, SMAD6, ZHX1, SIX2, NR3C1, SMAD1, SIX4, DLX1, BARX1, MEIS2, JUN, STRBP, LHX8, PITX1	1.7565	0.937351	0.749703	23.2795
INTERPRO	IPR011993:Pleckstrin homology-like domain	12	4.42804	0.0261186	AKT1, MTMR3, ANKS1A, RALGPS1, DAB1, GULP1, HOMER3, EPB41L5, JAK1, FRS3, SPRED1, APBB2	2.12176	0.999998	0.998731	31.7194
SMART	SM00358:DSRM	3	1.10701	0.0290366	STRBP, STAU2, STAU1	10.9434	0.98182	0.865168	29.2422
INTERPRO	IPR016021:MIF4-like, type 1/2/3	3	1.10701	0.0298506	EIF4G2, PDCD4, EIF2B5	10.874	1	0.99385	35.3962
GOTERM_BP_DIRECT	GO:0045669~positive regulation of osteoblast differentiation	4	1.47601	0.036203	ACVR2A, ACVR2B, TP63, SMAD1	5.43116	1	0.992018	43.7954
INTERPRO	IPR022582:Transcription factor, T-box, region of unknown function	2	0.738007	0.0388502	TBX3, TBX2	50.7455	1	0.993213	43.5184
INTERPRO	IPR021977:D domain of beta-TrCP	2	0.738007	0.0388502	BTRC, FBXW11	50.7455	1	0.993213	43.5184
INTERPRO	IPR019775:WD40 repeat, conserved site	7	2.58303	0.0388718	WDR75, GNB1L, BTRC, WDR5, WDR82, FBXW11, TSSC1	2.79699	1	0.981619	43.5367
KEGG_PATHWAY	gga04350:TGF-beta signaling pathway	5	1.84502	0.0393873	ACVR2A, ACVR2B, SMAD6, SMAD1, BMP7	3.81976	0.952829	0.952829	34.4827
GOTERM_CC_DIRECT	GO:0005667~transcription factor complex	7	2.58303	0.0398039	TBX2, TRPS1, JUN, SMAD6, TP63, SMAD1, PITX1	2.77774	0.999432	0.917191	39.4768
UP_KEYWORDS	Homeobox	8	2.95203	0.0399417	DLX1, BARX1, MEIS2, ZHX1, SIX2, SIX4, LHX8, PITX1	2.51366	0.992489	0.804158	37.3691
GOTERM_BP_DIRECT	GO:2001200~positive regulation of dendritic cell differentiation	2	0.738007	0.040282	HMGB1, ZBTB46	48.8804	1	0.991021	47.3993
GOTERM_BP_DIRECT	GO:0009888~tissue development	3	1.10701	0.040981	BARX1, TRPS1, DHCR24	9.16508	1	0.985927	47.9948
INTERPRO	IPR001356:Homeodomain	8	2.95203	0.0439087	DLX1, BARX1, MEIS2, ZHX1, SIX2, SIX4, LHX8, PITX1	2.46039	1	0.976988	47.6558
SMART	SM01028:SM01028	2	0.738007	0.0448454	BTRC, FBXW11	43.7737	0.99805	0.875068	41.6441
GOTERM_MF_DIRECT	GO:0003700~transcription factor activity, sequence-specific DNA binding	11	4.05904	0.0453934	HMGB1, FOXL2, TBX3, TBX2, GPBP1L1, SMAD6, ZHX1, TP63, MLXIP, NR3C1, PITX1	2.01503	0.999992	0.947658	45.3934
INTERPRO	IPR009057:Homeodomain-like	9	3.32103	0.0462785	DLX1, BARX1, MEIS2, ZHX1, SIX2, SIX4, SMARCA1, LHX8, PITX1	2.2498	1	0.967012	49.4955
GOTERM_CC_DIRECT	GO:0005637~nuclear inner membrane	3	1.10701	0.0475529	LMNB2, SMAD1, DPY19L3	8.46549	0.999872	0.893664	45.2459
GOTERM_MF_DIRECT	GO:0003682~chromatin binding	9	3.32103	0.0490373	TRIM37, HMGN3, TRPS1, PRDM11, JUN, SMAD6, TP63, WDR82, ATAD2B	2.21905	0.999997	0.922249	48.0466

## Sheet: fat
Category	Term	Count (genes involved in the item)	% (involved genes/total genes)	Pvalue (EASE Score)	Genes	Fold Enrichment	Bonferroni	Benjamini	FDR
GOTERM_BP_DIRECT	GO:0003094~glomerular filtration	3	1.72414	0.00227089	SULF2, MCAM, AQP1	39.4474	0.768191	0.768191	3.33274
GOTERM_BP_DIRECT	GO:0060348~bone development	4	2.29885	0.0024988	SH3PXD2B, SULF2, SLC38A10, PDGFC	14.3445	0.79986	0.55263	3.66143
GOTERM_BP_DIRECT	GO:0001649~osteoblast differentiation	5	2.87356	0.0052512	AKT1, TNC, PHB, MRC2, IGFBP5	7.04417	0.966137	0.676473	7.54952
GOTERM_CC_DIRECT	GO:0005925~focal adhesion	9	5.17241	0.010754	CAV2, CDH13, TNC, MRC2, PEAK1, JAK1, MCAM, SLC9A3R2, B2M	2.95582	0.782275	0.782275	11.9911
GOTERM_CC_DIRECT	GO:0005654~nucleoplasm	20	11.4943	0.015344	ASXL2, ASPSCR1, ANKS1A, PHB, ZHX1, PEAK1, HNRNPA2B1, SIX2, NR3C1, PDCD4, HNRNPR, KCTD10, MTMR3, CCND1, RNF208, PPP2R4, SPRED1, NFATC2, MRPL46, PTAFR	1.76898	0.886989	0.663829	16.6961
KEGG_PATHWAY	gga04510:Focal adhesion	7	4.02299	0.0177809	AKT1, CAV2, CCND1, TNC, COL3A1, PDGFC, COL5A1	3.24712	0.725208	0.725208	17.0342
GOTERM_MF_DIRECT	GO:0003682~chromatin binding	8	4.5977	0.0182212	TRIM37, HMGN3, AR, GATA6, SMAD6, NFATC2, WDR82, ATAD2B	2.9408	0.964805	0.964805	20.3021
GOTERM_MF_DIRECT	GO:0001077~transcriptional activator activity, RNA polymerase II core promoter proximal region sequence-specific binding	6	3.44828	0.01855	AR, HEYL, SIX2, NR3C1, NFATC2, NFIB	3.87818	0.966886	0.818029	20.6309
GOTERM_BP_DIRECT	GO:0007219~Notch signaling pathway	4	2.29885	0.0198165	GMDS, TBX2, HEYL, POFUT1	6.86041	0.999997	0.959944	25.8005
INTERPRO	IPR011993:Pleckstrin homology-like domain	9	5.17241	0.0240752	AKT1, MTMR3, ANKS1A, RALGPS1, GULP1, JAK1, FRS3, SPRED1, APBB2	2.55541	0.999787	0.999787	28.3139
GOTERM_BP_DIRECT	GO:0048565~digestive tract development	3	1.72414	0.033337	GATA6, PKD1, PDGFC	10.2906	1	0.987224	39.6795
GOTERM_BP_DIRECT	GO:0071800~podosome assembly	2	1.14943	0.0372243	SH3PXD2B, SH3PXD2A	52.5965	1	0.982843	43.1966
GOTERM_BP_DIRECT	GO:0045600~positive regulation of fat cell differentiation	3	1.72414	0.0478364	ASXL2, SH3PXD2B, AKT1	8.45301	1	0.988921	51.8486
INTERPRO	IPR002889:Carbohydrate-binding WSC	2	1.14943	0.0478512	WSCD2, PKD1	40.7445	1	0.999798	48.8173
INTERPRO	IPR006020:Phosphotyrosine interaction domain	3	1.72414	0.0482782	ANKS1A, GULP1, APBB2	8.4299	1	0.996732	49.1299
SMART	SM00462:PTB	3	1.72414	0.0486363	ANKS1A, GULP1, APBB2	8.32917	0.992064	0.992064	42.318
UP_KEYWORDS	Pyridoxal phosphate	3	1.72414	0.049006	BCAT1, SPTLC2, OAT	8.36403	0.994347	0.994347	42.9258
GOTERM_BP_DIRECT	GO:0034405~response to fluid shear stress	2	1.14943	0.0493246	AKT1, PKD1	39.4474	1	0.982847	52.9585
GOTERM_BP_DIRECT	GO:0043568~positive regulation of insulin-like growth factor receptor signaling pathway	2	1.14943	0.0493246	AR, IGFBP5	39.4474	1	0.982847	52.9585
GOTERM_BP_DIRECT	GO:0097421~liver regeneration	2	1.14943	0.0493246	CCND1, SULF2	39.4474	1	0.982847	52.9585
GOTERM_BP_DIRECT	GO:0070141~response to UV-A	2	1.14943	0.0493246	AKT1, CCND1	39.4474	1	0.982847	52.9585
GOTERM_BP_DIRECT	GO:0060740~prostate gland epithelium morphogenesis	2	1.14943	0.0493246	AR, TNC	39.4474	1	0.982847	52.9585

## Sheet: feather_epithelium
Category	Term	Count (genes involved in the item)	% (involved genes/total genes)	Pvalue (EASE Score)	Genes	Fold Enrichment	Bonferroni	Benjamini	FDR
GOTERM_BP_DIRECT	GO:0007507~heart development	6	3.46821	0.00742622	SH3PXD2B, DNAI1, GATA6, TRPS1, PTN, POFUT1	4.87304	0.974645	0.974645	10.1588
GOTERM_CC_DIRECT	GO:0000159~protein phosphatase type 2A complex	3	1.7341	0.0129721	NKD1, PPP2R3A, PPP2R4	16.9025	0.799313	0.799313	13.977
GOTERM_BP_DIRECT	GO:0009888~tissue development	3	1.7341	0.0164583	GATA6, TRPS1, DHCR24	14.9237	0.99972	0.983273	21.2195
UP_SEQ_FEATURE	short sequence motif:Nuclear localization signal	4	2.31214	0.0218633	ASXL2, LMNB2, PDCD4, DSTN	6.27576	0.796404	0.796404	20.5541
GOTERM_BP_DIRECT	GO:0060348~bone development	3	1.7341	0.0301868	SH3PXD2B, SULF2, SLC38A10	10.8536	1	0.993508	35.6301
GOTERM_BP_DIRECT	GO:0071800~podosome assembly	2	1.15607	0.036899	SH3PXD2B, SH3PXD2A	53.0619	1	0.990283	41.7449
GOTERM_MF_DIRECT	GO:0003682~chromatin binding	7	4.04624	0.0388245	SOX10, HMGN3, TNRC18, GATA6, TRPS1, NFATC2, ATAD2B	2.77502	0.998157	0.998157	37.975
GOTERM_MF_DIRECT	GO:0015232~heme transporter activity	2	1.15607	0.046525	SLC46A1, FLVCR2	41.8235	0.999487	0.977349	43.7102
GOTERM_BP_DIRECT	GO:0045600~positive regulation of fat cell differentiation	3	1.7341	0.0470788	ASXL2, SH3PXD2B, AKT1	8.52781	1	0.99139	49.9954
GOTERM_BP_DIRECT	GO:0070141~response to UV-A	2	1.15607	0.0488963	AKT1, CCND1	39.7965	1	0.983742	51.3487
GOTERM_BP_DIRECT	GO:0097421~liver regeneration	2	1.15607	0.0488963	CCND1, SULF2	39.7965	1	0.983742	51.3487

## Sheet: hair_cell
Category	Term	Count (genes involved in the item)	% (involved genes/total genes)	Pvalue (EASE Score)	Genes	Fold Enrichment	Bonferroni	Benjamini	FDR
GOTERM_CC_DIRECT	GO:0005634~nucleus	71	20	0.000713902	HMGN3, MAEA, ARID4A, GPBP1, BTRC, CPEB4, SHOC2, CMTR2, TP63, PDCD4, AKT1, CASP3, CDKN2C, BTBD3, PIWIL1, CDK5RAP3, IFRD1, CDCA4, DHCR24, EIF2B5, SOX10, ZHX1, MBD5, SIX2, SIX4, LPIN2, CCND1, CLIC4, PPM1H, JUN, EPB41L5, CLOCK, MATR3, HMGB1, GPBP1L1, NR3C1, MST4, PUS7, RPL6, NMRAL1, CAMK2D, OTUD7A, MLXIP, HSPA5, STRBP, DYRK2, FBXW11, ASXL2, MAFG, ZC3H14, RAB2A, LGALS3, LPP, TBX2, NUCKS1, SMAD6, NR4A3…	1.44721	0.152081	0.152081	0.912028
GOTERM_CC_DIRECT	GO:0005737~cytoplasm	71	20	0.00218811	SRSF1, LIMA1, MAEA, TUBB2B, RP2, BTRC, CPEB4, SHOC2, CMTR2, PDCD4, PAK7, TRIM2, CASP3, CDKN2C, PIWIL1, CDK5RAP3, DPP8, SPRED1, DHX35, IFRD1, VCPIP1, SH3PXD2B, ANKS1A, ENC1, HNRNPA2B1, VIL1, SIX2, TMSB10, UBR1, SIX4, ACVR2A, CCND1, ACVR2B, PPM1H, EPB41L5, SUDS3, CLOCK, SSU72, USP3, RHPN2, PEAK1, COPS7A, COPS7B, NR3C1, MST4, DTD1, EXOSC10, MTMR3, OTUD7A, STRBP, DYRK2, ZC3H14, PHACTR4, LPP, NUCKS1, …	1.38959	0.397102	0.223535	2.77115
GOTERM_BP_DIRECT	GO:1900182~positive regulation of protein localization to nucleus	4	1.12676	0.00264175	AKT1, FYN, CDK5RAP3, TGFB2	13.5707	0.953138	0.953138	4.16773
GOTERM_CC_DIRECT	GO:0005654~nucleoplasm	38	10.7042	0.00478001	GPBP1, RHPN2, FAM110C, PEAK1, SHOC2, COPS7A, TP63, NR3C1, PDCD4, MTMR3, DPP8, SPRED1, DYRK2, NENF, ZC3H14, ASXL2, ASPSCR1, SOX10, LYRM1, ANKS1A, BAIAP2L1, PHB, NFRKB, VIL1, HNRNPA2B1, ZHX1, SIX2, HNRNPR, KCTD10, RPS6KA6, CCND1, RNF208, ERBB2IP, TRPS1, JUN, PPP2R4, MRPL46, CLOCK	1.5832	0.669395	0.308535	5.962
GOTERM_BP_DIRECT	GO:0010634~positive regulation of epithelial cell migration	4	1.12676	0.00673224	JUN, EPB41L5, VIL1, TGFB2	9.95187	0.999597	0.979915	10.301
GOTERM_CC_DIRECT	GO:0000785~chromatin	6	1.69014	0.00811948	ESCO1, HMGN3, TNRC18, SFPQ, TP63, WDR82	4.75471	0.847906	0.375506	9.93085
GOTERM_MF_DIRECT	GO:0000978~RNA polymerase II core promoter proximal region sequence-specific DNA binding	11	3.09859	0.00874242	SOX10, ATF3, TBX2, KLF13, JUN, SALL1, SIX2, NR4A3, NR3C1, SIX4, CLOCK	2.63511	0.941353	0.941353	11.189
GOTERM_MF_DIRECT	GO:0003682~chromatin binding	13	3.66197	0.0091815	TRIM37, SOX10, HMGN3, TNRC18, TRPS1, PRDM11, JUN, SFPQ, SMAD6, TP63, MBD5, WDR82, ATAD2B	2.34673	0.949173	0.774551	11.7191
UP_KEYWORDS	Manganese	6	1.69014	0.0116584	ACVR2A, ACVR2B, FYN, GALNT15, DYRK2, LFNG	4.36411	0.823701	0.823701	13.0392
GOTERM_MF_DIRECT	GO:0044212~transcription regulatory region DNA binding	7	1.97183	0.0118273	SALL3, ARID4A, JUN, SALL1, PHB, SMAD6, TP63	3.6524	0.97857	0.722238	14.8521
GOTERM_BP_DIRECT	GO:0016477~cell migration	8	2.25352	0.0119604	STYK1, PTPRF, FYN, PEAK1, RASGEF1A, JAK1, SIX2, TGFB2	3.21028	0.999999	0.990347	17.6047
GOTERM_BP_DIRECT	GO:0032924~activin receptor signaling pathway	3	0.84507	0.0178556	INHBB, ACVR2A, ACVR2B	13.9948	1	0.994546	25.17
GOTERM_BP_DIRECT	GO:0009617~response to bacterium	3	0.84507	0.0225574	BAIAP2L1, VIL1, SNX3	12.4398	1	0.994905	30.7314
GOTERM_BP_DIRECT	GO:0045892~negative regulation of transcription, DNA-templated	10	2.8169	0.0246	LIMS1, GCLC, RSF1, ARID4A, BTRC, HSPA5, SIX4, FBXW11, PDCD4, SUDS3	2.37704	1	0.991795	33.0246
GOTERM_MF_DIRECT	GO:0004702~receptor signaling protein serine/threonine kinase activity	5	1.40845	0.0252899	ACVR2A, PAK7, ACVR2B, MST4, TGFB2	4.42899	0.999745	0.873616	29.2594
INTERPRO	IPR011993:Pleckstrin homology-like domain	14	3.94366	0.0336291	ANKS1A, OSBPL3, RALGPS1, GULP1, ARHGAP24, AKT1, MTMR3, DAB1, HOMER3, EPB41L5, JAK1, FRS3, SPRED1, APBB2	1.89751	1	1	39.711
UP_KEYWORDS	Golgi apparatus	9	2.53521	0.0360791	RAB2A, B3GNT9, ST3GAL2, ST8SIA6, ST3GAL4, GALNT15, RAB14, LFNG, COQ6	2.37244	0.995654	0.934073	35.4539
GOTERM_CC_DIRECT	GO:0034704~calcium channel complex	3	0.84507	0.036523	TRPC5, CAMK2D, PPP2R4	9.70753	0.999815	0.820745	37.9566
INTERPRO	IPR006020:Phosphotyrosine interaction domain	4	1.12676	0.0372069	ANKS1A, DAB1, GULP1, APBB2	5.36537	1	0.99999	42.93
GOTERM_MF_DIRECT	GO:0001077~transcriptional activator activity, RNA polymerase II core promoter proximal region sequence-specific binding	8	2.25352	0.0375655	KLF13, NUCKS1, HEYL, TP63, SIX2, NR4A3, NR3C1, SIX4	2.53929	0.999996	0.91571	40.3944
GOTERM_BP_DIRECT	GO:0023014~signal transduction by protein phosphorylation	3	0.84507	0.0392415	ACVR2A, ACVR2B, TGFB2	9.32988	1	0.998662	47.4943
UP_KEYWORDS	Cell projection	6	1.69014	0.0396117	ALCAM, PHACTR4, VIL1, CLIP1, OLFM1, COQ6	3.18462	0.997476	0.863842	38.2164
SMART	SM00462:PTB	4	1.12676	0.0409521	ANKS1A, DAB1, GULP1, APBB2	5.13552	0.998904	0.998904	39.7401
GOTERM_CC_DIRECT	GO:0017053~transcriptional repressor complex	4	1.12676	0.0442315	HMGB1, CCND1, ARID4A, JUN	5.01034	0.999971	0.824782	44.0321
SMART	SM00358:DSRM	3	0.84507	0.0446947	STRBP, STAU2, STAU1	8.66618	0.99942	0.975924	42.5277
GOTERM_BP_DIRECT	GO:0007507~heart development	7	1.97183	0.0467994	SH3PXD2B, ACVR2B, DNAI1, TRPS1, SALL1, POFUT1, TGFB2	2.66568	1	0.999024	53.7611
INTERPRO	IPR016021:MIF4-like, type 1/2/3	3	0.84507	0.0485892	EIF4G2, PDCD4, EIF2B5	8.33549	1	0.999958	52.1364
GOTERM_BP_DIRECT	GO:0006486~protein glycosylation	5	1.40845	0.0493918	B3GNT9, ST3GAL2, ST8SIA6, ST3GAL4, GALNT15	3.58841	1	0.998514	55.7439

## Sheet: heart
Category	Term	Count (genes involved in the item)	% (involved genes/total genes)	Pvalue (EASE Score)	Genes	Fold Enrichment	Bonferroni	Benjamini	FDR
GOTERM_BP_DIRECT	GO:0007507~heart development	8	3.92157	0.000624758	SH3PXD2B, IRX4, GATA6, TBX5, RBM20, PTN, NKX2-5, POFUT1	5.43855	0.339639	0.339639	0.93144
GOTERM_BP_DIRECT	GO:0003094~glomerular filtration	3	1.47059	0.00317786	SULF2, MCAM, AQP1	33.3111	0.879181	0.65241	4.65432
GOTERM_BP_DIRECT	GO:0060348~bone development	4	1.96078	0.00404774	SH3PXD2B, SULF2, SLC38A10, PDGFC	12.1131	0.932333	0.592501	5.89264
GOTERM_BP_DIRECT	GO:0060045~positive regulation of cardiac muscle cell proliferation	3	1.47059	0.0110969	TBX2, TBX5, TBX20	18.1697	0.999395	0.843136	15.3879
INTERPRO	IPR018186:Transcription factor, T-box, conserved site	3	1.47059	0.0140146	TBX2, TBX5, TBX20	16.2032	0.994972	0.994972	17.7174
INTERPRO	IPR001699:Transcription factor, T-box	3	1.47059	0.0140146	TBX2, TBX5, TBX20	16.2032	0.994972	0.994972	17.7174
SMART	SM00425:TBOX	3	1.47059	0.0156033	TBX2, TBX5, TBX20	15.2079	0.789212	0.789212	15.9889
INTERPRO	IPR000504:RNA recognition motif domain	7	3.43137	0.0164676	TNRC6C, CPEB4, SFPQ, RBM20, HNRNPR, MATR3, HNRNPAB	3.41317	0.998024	0.95555	20.5012
GOTERM_CC_DIRECT	GO:0005737~cytoplasm	40	19.6078	0.0193532	DBNDD1, TXN2, BTRC, CPEB4, TBX20, PEAK1, COPS7B, NR3C1, PDCD4, DTD1, RASAL2, CASP3, CDKN2C, DHX15, OTUD7A, PDGFC, DPP8, SH3PXD2B, ANKS1A, PHACTR4, NUCKS1, TBX5, ENC1, SIX4, SMC3, KCTD10, ACVR2A, CCND1, RNF208, MAPK6, HELB, EIF2S1, HEYL, HDHD1, PPP2R4, APBB2, HPGD, SLC46A1, XYLB, SSU72	1.39836	0.951644	0.951644	20.9191
INTERPRO	IPR012677:Nucleotide-binding, alpha-beta plait	7	3.43137	0.0297636	TNRC6C, CPEB4, SFPQ, RBM20, HNRNPR, MATR3, HNRNPAB	2.97877	0.999988	0.977107	34.1301
GOTERM_BP_DIRECT	GO:0007219~Notch signaling pathway	4	1.96078	0.0308197	GMDS, TBX2, HEYL, POFUT1	5.79324	1	0.98435	37.422
GOTERM_MF_DIRECT	GO:0001077~transcriptional activator activity, RNA polymerase II core promoter proximal region sequence-specific binding	6	2.94118	0.0341211	NUCKS1, TBX20, HEYL, NR4A3, NR3C1, SIX4	3.30698	0.999446	0.999446	35.6362
INTERPRO	IPR007822:Lanthionine synthetase C-like	2	0.980392	0.0418635	LANCL3, LANCL1	46.8092	1	0.981853	44.6163
INTERPRO	IPR020464:LanC-like protein, eukaryotic	2	0.980392	0.0418635	LANCL3, LANCL1	46.8092	1	0.981853	44.6163
GOTERM_CC_DIRECT	GO:0005634~nucleus	37	18.1373	0.0424557	IRX4, GPBP1L1, BTRC, CPEB4, RPL15, TBX20, NR3C1, PDCD4, CASP3, MEIS2, CDKN2C, GATA6, OTUD7A, MLXIP, SLC25A42, NKX2-5, EIF2B5, NUCKS1, TBX2, SMAD6, RBM20, TBX5, NR4A3, SIX4, LPIN2, CCND1, MAPK6, CLIC4, EIF2S1, SFPQ, HEYL, CENPT, PPP2R4, APBB2, KATNAL1, MATR3, ATAD2B	1.34712	0.998799	0.965341	40.6077
SMART	SM01260:SM01260	2	0.980392	0.0443575	LANCL3, LANCL1	43.9341	0.988799	0.894166	39.5068
SMART	SM00360:RRM	6	2.94118	0.0489297	CPEB4, SFPQ, RBM20, HNRNPR, MATR3, HNRNPAB	2.97298	0.993033	0.809007	42.637
GOTERM_BP_DIRECT	GO:0009408~response to heat	3	1.47059	0.0491139	GCLC, NR3C1, EIF2B5	8.32778	1	0.996202	52.9569

[truncated: 10 more sheets: hepatocellular_carcinoma_cell, kidney, len_retinal, liver, lung_CM, lymphocyte, ovary, pituitary, spleen_marrow, testis]
