# Supplementary material for: Annotating long intergenic non-coding RNAs under artificial selection during chicken domestication
Source: BMC Evol Biol. 2017 Aug 15;17:192. doi: 10.1186/s12862-017-1036-6 (PMC5558714; doi:10.1186/s12862-017-1036-6)
Supplement: Supplementary file 10 — Tissue-specific lincRNAs identified by TSI and “rsgcc”. (XLSX 222 kb) [file 12862_2017_1036_MOESM10_ESM.xlsx]

## Sheet: Sheet1
Tissue-specific lincRNAs calculated by tissue specificity index >=0.95
LincRNAs	Chromosome	Start	End	Tissue specificity index	Specific tissue
linc_gga003681	chr11	16522451	16526270	0.979304	brain
linc_gga006173	chr18	9751573	9752639	0.981915	brain
linc_gga020082	chrJH375214.1	12389	13411	0.973277	brain
linc_gga001598	chr1	26560502	26588821	0.981608	brain
linc_gga002404	chr1	126759313	126924019	0.992885	brain
linc_gga001402n	chr2	83674795	83686582	0.970767	brain
linc_gga010851	chr3	14389182	14398903	0.987153	brain
linc_gga013345	chr4	9082406	9109708	0.978757	brain
linc_gga004505	chr13	9870899	9872381	0.986521	brain
linc_gga012958	chr4	51662273	51676468	0.990798	brain
linc_gga002177n	chr3	42280144	42319042	0.952507	brain
linc_gga000340n	chr1	90751967	90780719	0.994437	brain
linc_gga004526	chr13	12064483	12120792	0.984397	brain
linc_gga017556	chr9	8955602	8956145	0.968528	brain
linc_gga020538	chrJH375769.1	539	1471	0.98122	brain
linc_gga002599n	chr4	40286968	40786735	0.98727	brain
linc_gga003333n	chr9	88205	99926	0.987437	brain
linc_gga008723	chr20	10815421	10819306	0.981276	brain
linc_gga000179n	chr1	143202025	143212069	0.95332	brain
linc_gga017574	chr9	11372700	11373437	0.971447	brain
linc_gga020557	chrJH375783.1	135	1681	0.968732	brain
linc_gga009137	chr21	2783068	2787040	0.971735	brain
linc_gga003076n	chr7	19068779	19076963	0.988032	brain
linc_gga003320n	chr8	24859530	24877541	0.977116	brain
linc_gga003304n	chr8	19719205	19722158	0.955962	brain
linc_gga017595	chr9	12999910	13002581	0.990055	brain
linc_gga008751	chr20	12382099	12398683	0.988546	brain
linc_gga000273n	chr1	45438672	45440918	0.978949	brain
linc_gga020586	chrJH375807.1	301	4039	0.993813	brain
linc_gga002023n	chr27	1501615	1502725	0.998615	brain
linc_gga013849	chr4	74245018	74246453	0.99056	brain
linc_gga012157	chr3	63606985	63642586	0.986998	brain
linc_gga000356n	chr1	106643210	106750589	0.97823	brain
linc_gga016342	chr7	14231047	14272473	0.975198	brain
linc_gga002097n	chr28	3831528	3835247	0.989606	brain
linc_gga002325n	chr3	57271039	57288932	0.982802	brain
linc_gga015955	chr7	8718106	8814834	0.991003	brain
linc_gga000989n	chr15	6739067	6739938	0.968074	brain
linc_gga003261n	chr8	2283100	2286169	0.98691	brain
linc_gga002213n	chr3	78829575	78831631	0.986162	brain
linc_gga021437	chrZ	47496223	47498444	0.976589	brain
linc_gga002963	chr10	12394877	12396002	0.969588	brain
linc_gga003232n	chr8	17127986	17133138	0.98111	brain
linc_gga015102	chr5	53553004	53565076	0.974085	brain
linc_gga015104	chr5	53604596	53625254	0.952913	brain
linc_gga015106	chr5	53740915	53745336	0.995493	brain
linc_gga002718n	chr5	26693739	26699909	0.982441	brain
linc_gga010524	chr28	2143934	2149520	0.970109	brain
linc_gga003378	chr11	6550411	6567930	0.98345	brain
linc_gga000890	chr1	111975379	111983217	0.988641	brain
linc_gga000301n	chr1	63196363	63216756	0.970585	brain
linc_gga010554	chr28	3034930	3035301	0.97834	brain
linc_gga019320	chrAADN03021592.1	1	1155	0.973393	brain
linc_gga002592n	chr4	34395341	34396703	0.96849	brain
linc_gga007596	chr2	7882117	7884072	0.993368	brain
linc_gga001958n	chr26	4349607	4353377	0.95098	brain
linc_gga013063	chr4	67516209	67531500	0.987944	brain
linc_gga016851	chr8	10814	11455	0.972807	brain
linc_gga004225	chr13	7570963	7573787	0.969928	brain
linc_gga016857	chr8	293744	402435	0.969544	brain
linc_gga005927	chr18	3814880	3819969	0.965774	brain
linc_gga017259	chr9	6380339	6385408	0.982804	brain
linc_gga008422	chr2	127055394	127056426	0.993479	brain
linc_gga003846	chr12	10149730	10155223	0.974452	brain
linc_gga020245	chrJH375528.1	3829	5134	0.962306	brain
linc_gga020247	chrJH375536.1	1011	1395	0.994726	brain
linc_gga014787	chr5	19750821	19767298	0.961682	brain
linc_gga000346n	chr1	91935792	92044488	0.963475	brain
linc_gga002753n	chr5	49718111	49736733	0.953815	brain
linc_gga002737n	chr5	38392748	38405174	0.955331	brain
linc_gga000333n	chr1	82554374	82559460	0.985603	brain
linc_gga000090	chr1	12812711	12813025	0.989807	brain
linc_gga003882	chr12	11953348	12075983	0.983694	brain
linc_gga002074n	chr28	697336	701268	0.972065	brain
linc_gga003657n	chrZ	37763986	37790877	0.972396	brain
linc_gga017720	chr9	22810492	22820326	0.978731	brain
linc_gga002196	chr1	94277764	94282620	0.9706	brain
linc_gga005987	chr18	8368022	8376788	0.961225	brain
linc_gga018129	chrAADN03012445.1	543	1000	0.96727	brain
linc_gga021993	chrZ	54385612	54394245	0.974251	brain
linc_gga000854n	chr14	1181611	1182389	0.992494	brain
linc_gga016043	chr7	17334374	17334802	0.99565	brain
linc_gga011466	chr3	92890249	93034138	0.962808	brain
linc_gga002604n	chr4	45421009	45463257	0.976469	brain
linc_gga015655	chr6	14268986	14386282	0.982832	brain
linc_gga002280n	chr3	20279719	20302307	0.987446	brain
linc_gga019842	chrAADN03025952.1	3551	6534	0.954577	brain
linc_gga000937n	chr14	5612440	5618199	0.994278	brain
linc_gga003032	chr10	18554168	18556525	0.989509	brain
linc_gga006827	chr2	39439132	39489152	0.979974	brain
linc_gga016069	chr7	19956070	19958122	0.994536	brain
linc_gga007223	chr2	100294901	100316551	0.975025	brain
linc_gga019853	chrAADN03026072.1	1	1170	0.98876	brain
linc_gga000266n	chr1	32663896	32671266	0.958604	brain
linc_gga002658	chr1	172948177	173049587	0.988837	brain
linc_gga000162n	chr1	126243103	126274476	0.964613	brain
linc_gga000940n	chr14	6472746	6473411	0.973245	brain
linc_gga019870	chrAADN03026208.1	1	1087	0.993204	brain
linc_gga019871	chrAADN03026208.1	1	1087	0.990178	brain
linc_gga021158	chrZ	3693897	3695814	0.991962	brain
linc_gga011923	chr3	34191708	34196464	0.99314	brain
linc_gga011924	chr3	34228896	34232823	0.975837	brain
linc_gga004768	chr14	11625330	11628703	0.974706	brain
linc_gga016510	chr7	34200781	34202344	0.955452	brain
linc_gga010254	chr27	3194405	3202049	0.972866	brain
linc_gga018620	chrAADN03016412.1	851	1220	0.952045	brain
linc_gga000539n	chr10	6227731	6230951	0.953172	brain
linc_gga021602	chrZ	78461559	78462188	0.988506	brain
linc_gga005601	chr17	5080424	5081749	0.956165	brain
linc_gga000435n	chr1	188281648	188311957	0.961486	brain
linc_gga009385	chr23	2794155	2806479	0.965098	brain
linc_gga022015	chrZ	57337984	57347439	0.994099	brain
linc_gga006013	chr18	9751263	9753903	0.983665	brain
linc_gga006015	chr18	9756803	9759767	0.979025	brain
linc_gga009394	chr23	3228897	3355326	0.993646	brain
linc_gga002598n	chr4	39948224	40081931	0.990794	brain
linc_gga001810n	chr23	5049673	5054782	0.954473	brain
linc_gga018655	chrAADN03016641.1	3	621	0.99131	brain
linc_gga001446n	chr2	19872	25721	0.985849	brain
linc_gga011996	chr3	43045185	43054705	0.962126	brain
linc_gga011998	chr3	43171710	43181952	0.994426	brain
linc_gga000609n	chr11	15241950	15243867	0.984191	brain
linc_gga019076	chrAADN03019595.1	577	1011	0.981583	brain
linc_gga003618n	chrZ	7764477	7765894	0.957191	brain
linc_gga000165n	chr1	134309047	134312447	0.972891	brain
linc_gga001189n	chr18	9938427	10002147	0.985702	brain
linc_gga019087	chrAADN03019650.1	1	1274	0.966365	brain
linc_gga003717n	chrZ	29363380	29859908	0.984892	brain
linc_gga000037n	chr1	39061961	39070701	0.982016	brain
linc_gga022071	chrZ	67332784	67351311	0.967249	brain
linc_gga002556n	chr4	12561611	12570511	0.970741	brain
linc_gga003273n	chr8	5667162	5669255	0.978763	brain
linc_gga008175	chr2	94380550	94400174	0.990375	brain
linc_gga003598	chr11	6496772	6523155	0.992567	brain
linc_gga003599	chr11	6550430	6558405	0.975006	brain
linc_gga009876	chr25	531216	533788	0.974159	brain
linc_gga021697	chrZ	10618001	10653517	0.968106	brain
linc_gga010767	chr3	3450448	3451625	0.968081	brain
linc_gga020410	chrJH375679.1	1691	4445	0.983187	brain
linc_gga000237	chr1	36046498	36055688	0.987829	brain
linc_gga001259n	chr19	6845226	6847008	0.973909	brain
linc_gga012869	chr4	42099218	42123423	0.991701	brain
linc_gga020439	chrJH375699.1	243	5294	0.987242	brain
linc_gga000326n	chr1	78921494	78921818	0.992526	brain
linc_gga004441	chr13	5320334	5393561	0.989401	brain
linc_gga014981	chr5	39370537	39387369	0.982637	brain
linc_gga020458	chrJH375713.1	1	1243	0.961049	brain
linc_gga014110	chr5	12586166	12587362	0.970557	brain
linc_gga019580	chrAADN03023950.1	2	1167	0.98054	brain
linc_gga017491	chr9	3701441	3703788	0.982875	brain
linc_gga001800n	chr23	2341194	2342572	0.970188	brain
linc_gga003078n	chr7	19395710	19404765	0.985945	brain
linc_gga000201n	chr1	174524654	174528272	0.967273	brain
linc_gga002492n	chr4	66625099	66626773	0.981297	brain
linc_gga000703	chr1	85851182	85893065	0.957329	brain
linc_gga018318	chrAADN03014006.1	36	1225	0.956371	brain
linc_gga001104	chr1	143528943	143532076	0.984226	brain
linc_gga011645	chr3	3462714	3465461	0.968801	brain
linc_gga001324n	chr2	14041292	14042341	0.982485	brain
linc_gga003205	chr10	13014135	13101907	0.978482	brain
linc_gga002356n	chr3	96861851	96862985	0.980512	brain
linc_gga002600n	chr4	43704240	43710360	0.982207	brain
linc_gga000728	chr1	88490075	88504364	0.993971	brain
linc_gga003723n	chrZ	44666645	44709906	0.958894	brain
linc_gga002327n	chr3	58702328	58703726	0.983399	brain
linc_gga003052n	chr7	2651203	2652626	0.986148	brain
linc_gga000676n	chr12	5668153	5669196	0.955852	brain
linc_gga016276	chr7	6436468	6452028	0.976114	brain
linc_gga021343	chrZ	29518336	29534329	0.991394	brain
linc_gga014189	chr5	19000562	19109299	0.983744	brain
linc_gga001613n	chr2	147584606	147588320	0.982792	brain
linc_gga002645n	chr4	69047758	69050306	0.979153	brain
linc_gga014190	chr5	19813507	19838097	0.991232	brain
linc_gga017109	chr8	22852312	22856251	0.957522	brain
linc_gga000882n	chr14	6803700	6805635	0.987132	brain
linc_gga018397	chrAADN03014648.1	98	607	0.983094	brain
linc_gga003672n	chrZ	60136505	60137543	0.9574	brain
linc_gga018810	chrAADN03017703.1	6	951	0.967174	brain
linc_gga001690n	chr20	9863217	9867876	0.951857	brain
linc_gga010464	chr28	458166	463923	0.985044	brain
linc_gga014654	chr5	4924276	4925891	0.997922	brain
linc_gga021821	chrZ	25899363	25901420	0.98993	brain
linc_gga003742n	chrZ	68513872	68522281	0.971348	brain
linc_gga004139	chr12	17351421	17366910	0.961069	brain
linc_gga018861	chrAADN03018016.1	145	1265	0.967469	brain
linc_gga000161n	chr1	125934049	125939999	0.968085	brain
linc_gga015088	chr5	52498181	52510104	0.985549	brain
linc_gga013402	chr4	15166213	15166814	0.982136	brain
linc_gga000898n	chr14	9240929	9244037	0.982839	brain
linc_gga015505	chr6	31868155	31869987	0.976724	brain
linc_gga016792	chr8	24248876	24249730	0.982368	brain
linc_gga003253n	chr8	27884520	27887529	0.975829	brain
linc_gga019294	chrAADN03021453.1	2	1319	0.972062	brain
linc_gga019295	chrAADN03021453.1	2	1319	0.964607	brain
linc_gga005876	chr17	9926883	9929036	0.994619	brain
linc_gga018011	chrAADN03011532.1	1	1092	0.960442	brain
linc_gga001375n	chr2	54313160	54320348	0.980759	brain
linc_gga004183	chr13	1555297	1570431	0.986885	brain
linc_gga001603n	chr2	131822622	131834258	0.979715	brain
linc_gga002093	chr1	79854675	79857733	0.97063	brain
linc_gga003360n	chr9	6935025	6947892	0.983482	brain
linc_gga001789n	chr22	2907765	2914967	0.980552	brain
linc_gga011358	chr3	73133654	73139391	0.988085	brain
linc_gga017630	chr9	15347182	15348217	0.974164	brain
linc_gga002507n	chr4	84107170	84161201	0.957108	brain
linc_gga020615	chrJH375831.1	3846	6150	0.990331	brain
linc_gga011372	chr3	76066463	76074516	0.977095	brain
linc_gga002063n	chr28	3460062	3469044	0.98583	brain
linc_gga003331n	chr8	28041264	28046170	0.997237	brain
linc_gga001776n	chr22	2952617	2954287	0.962705	brain
linc_gga013473	chr4	24136745	24204767	0.979019	brain
linc_gga007124	chr2	82653562	82678954	0.994687	brain
linc_gga002543	chr1	148593838	148597103	0.993277	brain
linc_gga002485n	chr4	64675970	64693993	0.959583	brain
linc_gga000640n	chr11	2425781	2430831	0.98794	brain
linc_gga018061	chrAADN03011963.1	479	825	0.954485	brain
linc_gga009220	chr22	981570	988856	0.969382	brain
linc_gga013485	chr4	26245376	26343166	0.973251	brain
linc_gga003430n	chr9	11071000	11361714	0.976697	brain
linc_gga011398	chr3	79468146	79491807	0.981676	brain
linc_gga003633n	chrZ	19911131	19914634	0.960796	brain
linc_gga004653	chr14	3236965	3242641	0.986208	brain
linc_gga014309	chr5	32795948	32805894	0.95109	brain
linc_gga012213	chr3	71437064	71533694	0.983569	brain
linc_gga009246	chr22	2502646	2511692	0.981896	brain
linc_gga011829	chr3	24169825	24180929	0.97051	brain
linc_gga001651n	chr20	10945142	10947451	0.972175	brain
linc_gga012224	chr3	72708742	72767678	0.985154	brain
linc_gga000036n	chr1	38320302	38456555	0.97597	brain
linc_gga001619n	chr20	286192	371838	0.987355	brain
linc_gga002352n	chr3	92882361	92883955	0.983564	brain
linc_gga002005n	chr27	4180291	4182317	0.964524	brain
linc_gga020688	chrJH375980.1	3054	4025	0.987647	brain
linc_gga001403n	chr2	85146754	85291761	0.983811	brain
linc_gga014341	chr5	36541925	36544456	0.99461	brain
linc_gga003703n	chrZ	16270501	16273313	0.965593	brain
linc_gga001055n	chr15	10970993	10998674	0.958281	brain
linc_gga002095n	chr28	3636903	3640809	0.9675	brain
linc_gga001841n	chr23	5241998	5243850	0.977341	brain
linc_gga013954	chr4	86262090	86298633	0.988553	brain
linc_gga013955	chr4	86507385	86530941	0.976345	brain
linc_gga000226n	chr1	194033127	194044237	0.969637	brain
linc_gga021513	chrZ	58188742	58193958	0.978065	brain
linc_gga007609	chr2	10198700	10222208	0.981085	brain
linc_gga000930	chr1	118817266	118819520	0.954975	brain
linc_gga008001	chr2	63789285	63803572	0.990371	brain
linc_gga001333	chr1	183794912	183853230	0.990389	brain
linc_gga002430n	chr4	29384963	29387540	0.970404	brain
linc_gga013975	chr4	89188251	89189404	0.969728	brain
linc_gga011886	chr3	30279400	30280677	0.982207	brain
linc_gga007628	chr2	14440571	14445540	0.952517	brain
linc_gga000528n	chr10	2989157	2991038	0.986156	brain
linc_gga012282	chr3	83763236	83765883	0.99271	brain
linc_gga000974n	chr15	2460399	2462327	0.98753	brain
linc_gga003553n	chrJH375751.1	3156	4775	0.980543	brain
linc_gga018593	chrAADN03016115.1	2	1094	0.987913	brain
linc_gga000929n	chr14	4128292	4130474	0.993421	brain
linc_gga001390	chr1	193528298	193529548	0.971747	brain
linc_gga003404n	chr9	1793405	1798540	0.978776	brain
linc_gga000258n	chr1	20146480	20147522	0.975936	brain
linc_gga008073	chr2	76864102	76898552	0.982349	brain
linc_gga003064n	chr7	14117690	14273574	0.983679	brain
linc_gga011056	chr3	34159212	34164676	0.970602	brain
linc_gga000120	chr1	15911098	15916381	0.984486	brain
linc_gga000122	chr1	16221724	16271324	0.968517	brain
linc_gga012753	chr4	25180554	25194087	0.972726	brain
linc_gga001422n	chr2	108464661	108642572	0.984505	brain
linc_gga001397n	chr2	79804930	79816918	0.975416	brain
linc_gga000601n	chr11	11029677	11577695	0.963889	brain
linc_gga012760	chr4	26962077	27026953	0.988284	brain
linc_gga000804n	chr13	2679428	2681546	0.971451	brain
linc_gga002342n	chr3	76936895	76943508	0.982906	brain
linc_gga000229n	chr1	194546092	194551814	0.965724	brain
linc_gga002529n	chr4	2048115	2057220	0.958378	brain
linc_gga014870	chr5	27644599	27645010	0.995443	brain
linc_gga017362	chr9	15489574	15502188	0.971154	brain
linc_gga012799	chr4	33559047	33563018	0.981829	brain
linc_gga002313n	chr3	41158499	41159721	0.984332	brain
linc_gga011523	chr3	102137909	102157923	0.976762	brain
linc_gga016997	chr8	11874573	11884249	0.977166	brain
linc_gga002271	chr1	108050502	108052960	0.962174	brain
linc_gga001883	chr1	58737122	58761722	0.97482	brain
linc_gga003655n	chrZ	34018956	34019814	0.977324	brain
linc_gga001566n	chr2	97080765	97082871	0.961085	brain
linc_gga001016n	chr15	1187799	1254215	0.963143	brain
linc_gga001785n	chr22	2502574	2511772	0.963839	brain
linc_gga000737n	chr12	12593762	12653709	0.969589	brain
linc_gga011544	chr3	104505387	104515442	0.95964	brain
linc_gga000090n	chr1	75449653	75452553	0.960908	brain
linc_gga018227	chrAADN03013306.1	10	1058	0.955067	brain
linc_gga000521n	chr10	1780422	1781545	0.986731	brain
linc_gga003642n	chrZ	24134983	24141183	0.96083	brain
linc_gga003311n	chr8	21583933	21585421	0.977003	brain
linc_gga000708n	chr12	2415847	2420235	0.984552	brain
linc_gga001038	chr1	134094734	134225340	0.984605	brain
linc_gga000061n	chr1	51130809	51145281	0.990347	brain
linc_gga017852	chrAADN03010678.1	59	684	0.97576	brain
linc_gga000649	chr1	79854504	79857734	0.959502	brain
linc_gga000029n	chr1	30448297	30459998	0.994413	brain
linc_gga019959	chrAADN03026966.1	5	1063	0.974201	brain
linc_gga001524n	chr2	47375373	47380314	0.963262	brain
linc_gga020852	chrJH376275.1	2883	5232	0.953127	brain
linc_gga000582n	chr11	1767468	1768765	0.964765	brain
linc_gga000785n	chr13	13684957	13694558	0.960331	brain
linc_gga003178	chr10	11346771	11381128	0.967683	brain
linc_gga002423n	chr4	21411924	21416321	0.976612	brain
linc_gga005278	chr15	733296	734996	0.956912	brain
linc_gga000318n	chr1	76441464	76447335	0.972431	brain
linc_gga001270n	chr19	9513117	9515722	0.97226	brain
linc_gga006985	chr2	60066260	60074866	0.951694	brain
linc_gga019120	chrAADN03019922.1	66	1143	0.990859	brain
linc_gga004891	chr14	3351596	3354658	0.955479	brain
linc_gga000417n	chr1	174072401	174107022	0.979689	brain
linc_gga001692n	chr20	9954300	9957243	0.993808	brain
linc_gga001126n	chr17	418466	419141	0.954441	brain
linc_gga018735	chrAADN03017233.1	1	1600	0.979469	brain
linc_gga003645n	chrZ	25908202	25937404	0.99395	brain
linc_gga001537	chr1	15078667	15080131	0.961948	brain
linc_gga000379n	chr1	129411141	129412845	0.953109	brain
linc_gga014579	chr5	58758114	58763615	0.984947	brain
linc_gga012489	chr4	678800	681950	0.971814	brain
linc_gga014582	chr5	58949646	58989592	0.979313	brain
linc_gga000478n	chr10	8180938	8192831	0.989816	brain
linc_gga018775	chrAADN03017493.1	1506	2853	0.98326	brain
linc_gga000714n	chr12	4609925	4654461	0.971724	brain
linc_gga016683	chr8	14168169	14323824	0.967164	brain
linc_gga019175	chrAADN03020442.1	2	1020	0.985637	brain
linc_gga008246	chr2	104026283	104030310	0.994939	brain
linc_gga020061	chrJH375204.1	2596	3081	0.988263	brain
linc_gga006154	chr18	8797208	8798289	0.993518	brain
linc_gga007858	chr2	44005060	44025752	0.972817	brain
linc_gga012921	chr4	48256364	48259520	0.989938	brain
linc_gga000270n	chr1	42256952	42394543	0.980332	brain
linc_gga002885n	chr5	53843619	53872810	0.978378	brain
linc_gga021773	chrZ	21521410	21528257	0.968619	brain
linc_gga001621n	chr20	532841	540679	0.974798	breast_muscle
linc_gga003693n	chrZ	796684	807221	0.966705	breast_muscle
linc_gga019628	chrAADN03024264.1	59	1233	0.961527	breast_muscle
linc_gga011277	chr3	62997828	62999290	0.98477	breast_muscle
linc_gga011278	chr3	63001324	63003335	0.977115	breast_muscle
linc_gga010888	chr3	16615508	16620305	0.98447	breast_muscle
linc_gga011296	chr3	65019429	65020147	0.992731	breast_muscle
linc_gga019686	chrAADN03024779.1	23	1134	0.971021	breast_muscle
linc_gga000801	chr1	103236757	103242992	0.993101	breast_muscle
linc_gga020595	chrJH375817.1	190	1422	0.961108	breast_muscle
linc_gga021416	chrZ	43611650	43616148	0.993718	breast_muscle
linc_gga003389	chr11	7725930	7809049	0.954111	breast_muscle
linc_gga008445	chr2	129040462	129055693	0.985054	breast_muscle
linc_gga007251	chr2	104817068	104832992	0.994295	breast_muscle
linc_gga012323	chr3	91408749	91425585	0.958922	breast_muscle
linc_gga017797	chrAADN03010239.1	118	541	0.962743	breast_muscle
linc_gga002871n	chr5	43218304	43231270	0.957085	breast_muscle
linc_gga003299n	chr8	15631524	15647417	0.974374	breast_muscle
linc_gga022084	chrZ	70191921	70202710	0.982201	breast_muscle
linc_gga002324	chr1	113648169	113650110	0.994334	breast_muscle
linc_gga000529n	chr10	2992277	2993560	0.958701	breast_muscle
linc_gga014129	chr5	14208378	14211403	0.986364	breast_muscle
linc_gga013738	chr4	59670625	59703709	0.965893	breast_muscle
linc_gga020484	chrJH375732.1	3822	5164	0.982642	breast_muscle
linc_gga020487	chrJH375732.1	3957	5163	0.997429	breast_muscle
linc_gga001091n	chr17	6146633	6147715	0.959859	breast_muscle
linc_gga015863	chr6	31454931	31458780	0.992008	breast_muscle
linc_gga016272	chr7	5994751	5999555	0.988081	breast_muscle
linc_gga021341	chrZ	28362342	28363785	0.988979	breast_muscle
linc_gga002939n	chr6	18206064	18215653	0.978851	breast_muscle
linc_gga007474	chr2	138981858	138992866	0.991295	breast_muscle
linc_gga000402n	chr1	155285593	155291230	0.99505	breast_muscle
linc_gga012580	chr4	6517568	6523499	0.992637	breast_muscle
linc_gga003630n	chrZ	13501483	13504747	0.97131	breast_muscle
linc_gga008352	chr2	117762816	117767946	0.989225	breast_muscle
linc_gga008824	chr20	5129648	5131092	0.99635	breast_muscle
linc_gga012227	chr3	74261191	74291610	0.986646	breast_muscle
linc_gga008865	chr20	8495086	8506205	0.976512	breast_muscle
linc_gga011840	chr3	25235809	25236816	0.986375	breast_muscle
linc_gga012241	chr3	76836396	76852692	0.990403	breast_muscle
linc_gga006782	chr2	32094212	32103332	0.959166	breast_muscle
linc_gga000923	chr1	117859752	117860449	0.953109	breast_muscle
linc_gga000309n	chr1	72196131	72201085	0.978097	breast_muscle
linc_gga011001	chr3	29773391	29775416	0.986337	breast_muscle
linc_gga018591	chrAADN03016089.1	6	881	0.99371	breast_muscle
linc_gga001419n	chr2	107053305	107061097	0.970416	breast_muscle
linc_gga021572	chrZ	70080005	70088123	0.996114	breast_muscle
linc_gga004320	chr13	13321611	13355305	0.989687	breast_muscle
linc_gga019462	chrAADN03022940.1	1	384	0.978373	breast_muscle
linc_gga000190	chr1	29960939	29962957	0.990889	breast_muscle
linc_gga002374n	chr4	535505	536329	0.98999	breast_muscle
linc_gga015766	chr6	22548280	22553850	0.987317	breast_muscle
linc_gga007392	chr2	126037550	126037933	0.987343	breast_muscle
linc_gga001329n	chr2	19597173	19598827	0.974694	breast_muscle
linc_gga002799n	chr5	13416830	13424394	0.980417	breast_muscle
linc_gga002455n	chr4	42647127	42650227	0.972315	breast_muscle
linc_gga012967	chr4	53068935	53085675	0.961354	colon_caecum
linc_gga001351n	chr2	34339280	34350361	0.991754	colon_caecum
linc_gga019672	chrAADN03024672.1	3275	7748	0.95467	colon_caecum
linc_gga002468	chr1	135509845	135516454	0.959511	colon_caecum
linc_gga000819	chr1	104973724	104979255	0.972264	colon_caecum
linc_gga000439n	chr1	192629728	192631199	0.953426	colon_caecum
linc_gga000846	chr1	108317029	108317742	0.961175	colon_caecum
linc_gga018466	chrAADN03015241.1	252	1152	0.974138	colon_caecum
linc_gga017271	chr9	7719378	7723786	0.978097	colon_caecum
linc_gga016024	chr7	16135315	16149927	0.988054	colon_caecum
linc_gga009363	chr23	1834569	1835504	0.951541	colon_caecum
linc_gga002524n	chr4	1306705	1311541	0.964286	colon_caecum
linc_gga000104n	chr1	77846689	77849797	0.973651	colon_caecum
linc_gga010280	chr27	3925767	3928169	0.97871	colon_caecum
linc_gga005651	chr17	7245363	7250225	0.979837	colon_caecum
linc_gga000238	chr1	36107606	36109786	0.978717	colon_caecum
linc_gga001668n	chr20	3996415	3998809	0.992101	colon_caecum
linc_gga000532n	chr10	3607916	3611900	0.953158	colon_caecum
linc_gga003177n	chr7	27877813	27881333	0.970737	colon_caecum
linc_gga020498	chrJH375740.1	86	1135	0.97543	colon_caecum
linc_gga000486n	chr10	10356886	10361800	0.984006	colon_caecum
linc_gga003135n	chr7	6920770	6922563	0.993961	colon_caecum
linc_gga003354n	chr9	4587415	4593777	0.954989	colon_caecum
linc_gga001799n	chr23	2106731	2107581	0.982287	colon_caecum
linc_gga021358	chrZ	33508815	33512348	0.976888	colon_caecum
linc_gga002003	chr1	73828243	73829654	0.971335	colon_caecum
linc_gga001455n	chr2	2332861	2334191	0.965616	colon_caecum
linc_gga002263n	chr3	13299881	13302810	0.976403	colon_caecum
linc_gga001635	chr1	31888954	31963134	0.984504	colon_caecum
linc_gga018860	chrAADN03018011.1	259	1392	0.986771	colon_caecum
linc_gga001599n	chr2	128510937	128514496	0.963638	colon_caecum
linc_gga000570n	chr11	319281	332519	0.988432	colon_caecum
linc_gga004194	chr13	2391567	2394684	0.957381	colon_caecum
linc_gga011360	chr3	74020476	74021585	0.977997	colon_caecum
linc_gga001747n	chr21	2608741	2609842	0.953846	colon_caecum
linc_gga018081	chrAADN03012092.1	1	553	0.981516	colon_caecum
linc_gga014324	chr5	35137812	35139467	0.975464	colon_caecum
linc_gga016427	chr7	22146365	22150309	0.996589	colon_caecum
linc_gga021090	chrLGE64	401941	487769	0.994326	colon_caecum
linc_gga000978	chr1	124410011	124411593	0.971871	colon_caecum
linc_gga001782n	chr22	830980	836328	0.953056	colon_caecum
linc_gga000357n	chr1	108311165	108318194	0.987495	colon_caecum
linc_gga011081	chr3	37671462	37676053	0.973259	colon_caecum
linc_gga011082	chr3	37682790	37695258	0.954693	colon_caecum
linc_gga002895n	chr5	56157756	56158952	0.982922	colon_caecum
linc_gga000219n	chr1	192231305	192243344	0.95858	colon_caecum
linc_gga009473	chr23	947299	948734	0.98877	colon_caecum
linc_gga018738	chrAADN03017243.1	51	1660	0.965094	colon_caecum
linc_gga010388	chr27	3546583	3548634	0.96979	colon_caecum
linc_gga012912	chr4	46253750	46258966	0.98017	colon_caecum
linc_gga018797	chrAADN03017664.1	1	1047	0.966913	colon_caecum
linc_gga003683	chr11	16680776	16688826	0.992782	embryo
linc_gga019614	chrAADN03024169.1	36	6248	0.981039	embryo
linc_gga000022n	chr1	18607023	18618814	0.972866	embryo
linc_gga001501n	chr2	34798875	34803337	0.952293	embryo
linc_gga001695n	chr20	10484682	10487501	0.964338	embryo
linc_gga004525	chr13	12037365	12038660	0.958837	embryo
linc_gga004527	chr13	12121998	12127050	0.974156	embryo
linc_gga002731n	chr5	33599035	33603653	0.962053	embryo
linc_gga007045	chr2	67071444	67076974	0.964234	embryo
linc_gga002239n	chr3	292103	296559	0.972079	embryo
linc_gga000944n	chr14	8413381	8414780	0.998614	embryo
linc_gga013824	chr4	69169151	69199158	0.985883	embryo
linc_gga002495	chr1	139218810	139222155	0.991372	embryo
linc_gga002496	chr1	139222491	139224954	0.99109	embryo
linc_gga002949	chr10	11502441	11524936	0.980098	embryo
linc_gga010094	chr26	799087	806916	0.978512	embryo
linc_gga021447	chrZ	50208333	50223106	0.984287	embryo
linc_gga001685n	chr20	8955884	8970197	0.979426	embryo
linc_gga013016	chr4	61676504	61694958	0.993864	embryo
linc_gga012628	chr4	11874749	11881968	0.991893	embryo
linc_gga016819	chr8	27135735	27154997	0.978739	embryo
linc_gga020204	chrJH375495.1	2529	4971	0.965367	embryo
linc_gga000520n	chr10	1129697	1136868	0.977104	embryo
linc_gga021495	chrZ	56124664	56129961	0.983388	embryo
linc_gga005912	chr18	2413264	2416446	0.977454	embryo
linc_gga002691n	chr5	21372120	21391106	0.974165	embryo
linc_gga003708n	chrZ	24775430	24777405	0.951167	embryo
linc_gga008413	chr2	126413909	126419505	0.979484	embryo
linc_gga017267	chr9	7596220	7600383	0.973512	embryo
linc_gga004247	chr13	9097174	9102669	0.984423	embryo
linc_gga012695	chr4	19249019	19258632	0.984751	embryo
linc_gga019378	chrAADN03022166.1	47	873	0.991031	embryo
linc_gga000461n	chr10	2595601	2607775	0.974746	embryo
linc_gga020261	chrJH375548.1	2938	4138	0.983165	embryo
linc_gga018985	chrAADN03018827.1	3	1007	0.991655	embryo
linc_gga002534n	chr4	3449282	3454006	0.966413	embryo
linc_gga006368	chr19	28000	31279	0.978157	embryo
linc_gga019399	chrAADN03022370.1	74	1194	0.980389	embryo
linc_gga019819	chrAADN03025823.1	35	1497	0.967066	embryo
linc_gga017733	chr9	23318176	23328881	0.987733	embryo
linc_gga002376n	chr4	1373858	1378891	0.956691	embryo
linc_gga011473	chr3	93998253	94025230	0.950815	embryo
linc_gga002798n	chr5	13288265	13353911	0.993083	embryo
linc_gga011475	chr3	94257609	94264297	0.994491	embryo
linc_gga008911	chr20	10590629	10594296	0.956874	embryo
linc_gga006822	chr2	38876357	38881036	0.990695	embryo
linc_gga001865n	chr24	5216446	5219307	0.989537	embryo
linc_gga007235	chr2	102422307	102433408	0.957522	embryo
linc_gga020750	chrJH376167.1	3	8421	0.993185	embryo
linc_gga000577	chr1	74927487	74933955	0.979897	embryo
linc_gga008943	chr20	12003514	12025809	0.961131	embryo
linc_gga020769	chrJH376185.1	32	1181	0.982889	embryo
linc_gga014412	chr5	44098868	44101284	0.963887	embryo
linc_gga007252	chr2	104843893	104856188	0.984137	embryo
linc_gga018604	chrAADN03016227.1	1007	2237	0.976558	embryo
linc_gga018605	chrAADN03016227.1	679	2237	0.953012	embryo
linc_gga014438	chr5	46237047	46239578	0.995809	embryo
linc_gga012343	chr3	94255405	94265532	0.953794	embryo
linc_gga018627	chrAADN03016457.1	82	1199	0.996971	embryo
linc_gga006883	chr2	45464440	45477364	0.988541	embryo
linc_gga008102	chr2	82593752	82599409	0.992677	embryo
linc_gga008104	chr2	83010207	83031085	0.986998	embryo
linc_gga010270	chr27	3619200	3620122	0.962323	embryo
linc_gga012375	chr3	100466224	100542024	0.98774	embryo
linc_gga022027	chrZ	60052236	60137318	0.954084	embryo
linc_gga011980	chr3	40308594	40310823	0.991138	embryo
linc_gga000406n	chr1	167673250	167673981	0.989979	embryo
linc_gga001458	chr1	1261622	1272314	0.982977	embryo
linc_gga011999	chr3	43294454	43311314	0.981128	embryo
linc_gga021644	chrZ	5034442	5039671	0.977638	embryo
linc_gga013205	chr4	85600345	85602403	0.968811	embryo
linc_gga014905	chr5	30504564	30505538	0.965208	embryo
linc_gga003634n	chrZ	20588102	20612892	0.984065	embryo
linc_gga014911	chr5	31925781	31993126	0.977231	embryo
linc_gga013229	chr4	89689715	89802715	0.992342	embryo
linc_gga010752	chr3	2778743	2794306	0.982179	embryo
linc_gga022089	chrZ	70544047	70550347	0.98188	embryo
linc_gga020419	chrJH375683.1	4774	5236	0.963292	embryo
linc_gga008605	chr20	4399092	4456723	0.973332	embryo
linc_gga008606	chr20	4505908	4621146	0.950696	embryo
linc_gga008607	chr20	4594902	4597949	0.958365	embryo
linc_gga002398n	chr4	11610501	11612591	0.96677	embryo
linc_gga019556	chrAADN03023754.1	2	1042	0.978588	embryo
linc_gga019557	chrAADN03023754.1	35	1035	0.983457	embryo
linc_gga001950	chr1	67578411	67600587	0.976768	embryo
linc_gga000069n	chr1	57876508	57889493	0.998546	embryo
linc_gga004475	chr13	8543310	8546464	0.969611	embryo
linc_gga004482	chr13	9140573	9143065	0.952189	embryo
linc_gga004483	chr13	9159809	9169059	0.954937	embryo
linc_gga003213	chr10	14195373	14202789	0.99512	embryo
linc_gga002228n	chr3	98783746	98787973	0.987505	embryo
linc_gga017946	chrAADN03011125.1	19917	21297	0.962127	embryo
linc_gga013762	chr4	61578779	61592799	0.987309	embryo
linc_gga002108n	chr3	3294845	3295865	0.973116	embryo
linc_gga003232	chr10	16968159	16970336	0.961378	embryo
linc_gga004956	chr14	6407868	6408498	0.979807	embryo
linc_gga005351	chr15	6685596	6686294	0.994615	embryo
linc_gga002533n	chr4	3228353	3244124	0.991203	embryo
linc_gga000786	chr1	99302646	99311297	0.980899	embryo
linc_gga019203	chrAADN03020675.1	134	1908	0.97378	embryo
linc_gga007470	chr2	138784552	138790773	0.982661	embryo
linc_gga021385	chrZ	37866416	37873329	0.978916	embryo
linc_gga002391n	chr4	8600074	8604550	0.950376	embryo
linc_gga001570n	chr2	102097343	102100174	0.974809	embryo
linc_gga012575	chr4	5269699	5333802	0.983163	embryo
linc_gga000799n	chr13	1851470	1854281	0.958555	embryo
linc_gga000249n	chr1	7170639	7221155	0.970232	embryo
linc_gga008327	chr2	114717705	114721374	0.972885	embryo
linc_gga018863	chrAADN03018021.1	16	1251	0.98793	embryo
linc_gga020144	chrJH375357.1	38031	41009	0.953989	embryo
linc_gga007934	chr2	53318848	53319782	0.990867	embryo
linc_gga021842	chrZ	28961057	28962816	0.972099	embryo
linc_gga021844	chrZ	30185829	30188022	0.993795	embryo
linc_gga003778	chr12	3213999	3216945	0.989305	embryo
linc_gga019293	chrAADN03021434.1	21	1073	0.983947	embryo
linc_gga020182	chrJH375463.1	2930	4254	0.968916	embryo
linc_gga020618	chrJH375832.1	3269	3842	0.981929	embryo
linc_gga000760n	chr13	2192721	2200798	0.978367	embryo
linc_gga008821	chr20	4985909	4987093	0.966103	embryo
linc_gga011394	chr3	79085904	79089147	0.995797	embryo
linc_gga019761	chrAADN03025393.1	4	1017	0.98833	embryo
linc_gga019762	chrAADN03025393.1	24	1016	0.992796	embryo
linc_gga002553	chr1	152454267	152648622	0.986827	embryo
linc_gga012209	chr3	70458735	70465791	0.997185	embryo
linc_gga007144	chr2	87367525	87370018	0.977865	embryo
linc_gga021055	chrLGE22C19W28_E50C23	42766	48017	0.96763	embryo
linc_gga013911	chr4	82135428	82138083	0.95038	embryo
linc_gga001416n	chr2	102298507	102299520	0.983282	embryo
linc_gga001320n	chr2	6166295	6173557	0.955903	embryo
linc_gga013933	chr4	84847507	84849521	0.974524	embryo
linc_gga002240n	chr3	310292	315082	0.981185	embryo
linc_gga002596	chr1	163715838	163733579	0.995344	embryo
linc_gga008002	chr2	63944798	64008667	0.977344	embryo
linc_gga021524	chrZ	60555986	60557723	0.997518	embryo
linc_gga003434	chr11	12796966	12802201	0.991684	embryo
linc_gga000560n	chr10	16584383	16595212	0.957295	embryo
linc_gga000968	chr1	122734518	122748857	0.974644	embryo
linc_gga000977	chr1	124184038	124185396	0.972541	embryo
linc_gga008045	chr2	69757342	69774067	0.987007	embryo
linc_gga008050	chr2	70351623	70354291	0.982227	embryo
linc_gga008055	chr2	71184445	71195134	0.993519	embryo
linc_gga021571	chrZ	69581656	69596931	0.991738	embryo
linc_gga008071	chr2	76516133	76520781	0.960681	embryo
linc_gga001534n	chr2	52559765	52665381	0.974096	embryo
linc_gga002777n	chr5	1415507	1416333	0.980714	embryo
linc_gga004336	chr13	14798981	14833701	0.950413	embryo
linc_gga016966	chr8	8502245	8505260	0.987157	embryo
linc_gga013181	chr4	83303340	83317307	0.967705	embryo
linc_gga003954	chr12	1140562	1150277	0.993747	embryo
linc_gga013612	chr4	42837210	42842700	0.992184	embryo
linc_gga020366	chrJH375642.1	24714	25785	0.995712	embryo
linc_gga020369	chrJH375646.1	3519	3858	0.983838	embryo
linc_gga017805	chrAADN03010364.1	122	1042	0.959063	embryo
linc_gga001032n	chr15	7182364	7187570	0.978854	embryo
linc_gga019917	chrAADN03026593.1	15	1692	0.963198	embryo
linc_gga001010	chr1	130979100	131002594	0.993627	embryo
linc_gga017830	chrAADN03010599.1	197	792	0.996337	embryo
linc_gga007304	chr2	112730471	112740816	0.972975	embryo
linc_gga020845	chrJH376271.1	3311	5951	0.968692	embryo
linc_gga002233n	chr3	105537159	105559875	0.979422	embryo
linc_gga000667	chr1	82572167	82573263	0.990972	embryo
linc_gga000897n	chr14	8849866	8853431	0.991799	embryo
linc_gga020850	chrJH376273.1	43	1438	0.976667	embryo
linc_gga014500	chr5	52381024	52391135	0.973518	embryo
linc_gga001064n	chr16	119249	119817	0.966503	embryo
linc_gga002001n	chr27	3584662	3585242	0.958136	embryo
linc_gga019106	chrAADN03019801.1	9	1729	0.973813	embryo
linc_gga001093	chr1	140498026	140517970	0.989314	embryo
linc_gga001095	chr1	140931348	140932907	0.998504	embryo
linc_gga002278n	chr3	18690140	18692323	0.977476	embryo
linc_gga002725n	chr5	30504565	30505311	0.993386	embryo
linc_gga018737	chrAADN03017240.1	72	1573	0.979099	embryo
linc_gga000077n	chr1	68321128	68335784	0.98163	embryo
linc_gga000508n	chr10	18170504	18170936	0.994792	embryo
linc_gga016654	chr8	10512077	10535312	0.97151	embryo
linc_gga019144	chrAADN03020137.1	1	1189	0.973362	embryo
linc_gga007817	chr2	41059860	41063809	0.99182	embryo
linc_gga018752	chrAADN03017356.1	14	5101	0.995233	embryo
linc_gga001545	chr1	16249832	16258026	0.991905	embryo
linc_gga002161n	chr3	29425150	29431918	0.974907	embryo
linc_gga018770	chrAADN03017476.1	2	1466	0.96114	embryo
linc_gga011211	chr3	52981950	52990947	0.989828	embryo
linc_gga004053	chr12	9265068	9270091	0.981303	embryo
linc_gga004054	chr12	9275420	9276217	0.985513	embryo
linc_gga018792	chrAADN03017625.1	3	991	0.973788	embryo
linc_gga000238n	chr1	993346	995324	0.982598	embryo
linc_gga020526	chrJH375762.1	14	634	0.984073	eye
linc_gga020531	chrJH375763.1	2878	5031	0.961995	eye
linc_gga004541	chr13	12591112	12592397	0.990237	eye
linc_gga020563	chrJH375786.1	3187	3835	0.981575	eye
linc_gga006687	chr2	16302090	16304600	0.995573	eye
linc_gga000244n	chr1	3817885	3820918	0.960671	eye
linc_gga000877n	chr14	6289026	6293262	0.960758	eye
linc_gga000546n	chr10	8409769	8416229	0.972436	eye
linc_gga018900	chrAADN03018297.1	108	676	0.98179	eye
linc_gga000073n	chr1	65277876	65280263	0.970699	eye
linc_gga021494	chrZ	56103840	56122894	0.966706	eye
linc_gga002199n	chr3	65429524	65432631	0.975273	eye
linc_gga009338	chr23	237257	239028	0.983317	eye
linc_gga000998n	chr15	8323534	8326227	0.980437	eye
linc_gga019011	chrAADN03019029.1	8	981	0.982348	eye
linc_gga018666	chrAADN03016776.1	90	1116	0.961507	eye
linc_gga003434n	chr9	13129410	13132290	0.952838	eye
linc_gga009074	chr21	6092087	6102095	0.996983	eye
linc_gga001658n	chr20	13594688	13604421	0.966648	eye
linc_gga001633	chr1	31408821	31410662	0.996252	eye
linc_gga001330n	chr2	19653423	19660809	0.976006	eye
linc_gga003282n	chr8	10018874	10020691	0.977337	eye
linc_gga018016	chrAADN03011546.1	3	689	0.99504	eye
linc_gga020610	chrJH375828.1	2664	4331	0.975026	eye
linc_gga000210n	chr1	179700761	179712657	0.956527	eye
linc_gga020645	chrJH375863.1	3867	4612	0.987589	eye
linc_gga020665	chrJH375876.1	608	1049	0.97439	eye
linc_gga011031	chr3	32178153	32191126	0.992719	eye
linc_gga011034	chr3	32314254	32365791	0.996279	eye
linc_gga010642	chr28	1418737	1419295	0.987272	eye
linc_gga011044	chr3	33221738	33231839	0.970272	eye
linc_gga003923	chr12	18651187	18683308	0.992257	eye
linc_gga013160	chr4	80947698	80953786	0.994591	eye
linc_gga019453	chrAADN03022865.1	2	1061	0.951636	eye
linc_gga000810n	chr13	7557093	7567039	0.957817	eye
linc_gga000769n	chr13	8798856	8802039	0.955934	eye
linc_gga012978	chr4	53815808	53832245	0.974246	face_prominence
linc_gga015906	chr7	2301057	2303589	0.967937	face_prominence
linc_gga004572	chr13	14927426	14934092	0.950566	face_prominence
linc_gga002931	chr10	10016011	10021309	0.98309	face_prominence
linc_gga002950	chr10	11567233	11568638	0.980548	face_prominence
linc_gga000976n	chr15	3494819	3495271	0.960667	face_prominence
linc_gga005473	chr16	136211	139119	0.977906	face_prominence
linc_gga009699	chr24	3467024	3467990	0.953873	face_prominence
linc_gga000490n	chr10	11570324	11572204	0.983058	face_prominence
linc_gga003387n	chr9	17506792	17509807	0.960597	face_prominence
linc_gga007245	chr2	103511186	103517194	0.958756	face_prominence
linc_gga013708	chr4	55044594	55102959	0.99787	face_prominence
linc_gga013710	chr4	55348088	55351822	0.989094	face_prominence
linc_gga014198	chr5	21132923	21135087	0.974703	face_prominence
linc_gga017187	chr8	28600952	28602335	0.98603	face_prominence
linc_gga017188	chr8	28621698	28624676	0.984823	face_prominence
linc_gga012758	chr4	26742402	26806755	0.979569	face_prominence
linc_gga012761	chr4	28205195	28255209	0.953216	face_prominence
linc_gga003179	chr10	11568390	11569913	0.986353	face_prominence
linc_gga004019	chr12	6119748	6123336	0.981022	face_prominence
linc_gga015471	chr6	29102094	29124634	0.96437	fat
linc_gga003133n	chr7	6522234	6525175	0.955852	fat
linc_gga012698	chr4	19680962	19687735	0.964824	fat
linc_gga005965	chr18	6456811	6460363	0.973738	fat
linc_gga000047n	chr1	47717316	47718853	0.966608	fat
linc_gga000702	chr1	85838883	85844426	0.971066	fat
linc_gga016274	chr7	6204504	6208108	0.963718	fat
linc_gga001822n	chr23	1520358	1523001	0.957454	fat
linc_gga002550	chr1	151702359	151708172	0.98538	fat
linc_gga002381n	chr4	3015447	3017565	0.980619	fat
linc_gga003458	chr11	16080624	16084131	0.972468	fat
linc_gga002181n	chr3	48076882	48077748	0.974854	fat
linc_gga003464	chr11	16447100	16448984	0.978221	fat
linc_gga001013n	chr15	26944	32000	0.993529	fat
linc_gga013130	chr4	76698360	76725231	0.953539	fat
linc_gga002201	chr1	95956696	95977505	0.96678	fat
linc_gga000502n	chr10	14321501	14438060	0.962642	fat
linc_gga002275n	chr3	16331964	16344154	0.972527	fat
linc_gga000633	chr1	78361758	78364914	0.981596	fat
linc_gga006973	chr2	57566152	57569867	0.972453	fat
linc_gga002618n	chr4	53264564	53271235	0.950449	fat
linc_gga021729	chrZ	16042447	16048785	0.962759	fat
linc_gga011265	chr3	61140630	61156020	0.98953	feather_epithelium
linc_gga002367n	chr3	108683295	108686297	0.984649	feather_epithelium
linc_gga003750n	chrZ	78340927	78344240	0.987277	feather_epithelium
linc_gga012132	chr3	61153696	61189232	0.991153	feather_epithelium
linc_gga011781	chr3	18560458	18561915	0.97584	feather_epithelium
linc_gga002071n	chr28	97503	99322	0.970619	feather_epithelium
linc_gga007565	chr2	3374362	3375432	0.994646	feather_epithelium
linc_gga013036	chr4	64868011	64874152	0.981228	feather_epithelium
linc_gga017224	chr9	3422835	3435412	0.986093	feather_epithelium
linc_gga021491	chrZ	55768798	55777019	0.98765	feather_epithelium
linc_gga004248	chr13	9115469	9116950	0.995024	feather_epithelium
linc_gga015195	chr6	1800249	1809393	0.973026	feather_epithelium
linc_gga004288	chr13	11606356	11609541	0.993449	feather_epithelium
linc_gga003059	chr10	19860911	19862810	0.981897	feather_epithelium
linc_gga007255	chr2	105736209	105738886	0.99332	feather_epithelium
linc_gga019038	chrAADN03019168.1	1	979	0.987573	feather_epithelium
linc_gga011986	chr3	40894376	40937450	0.994856	feather_epithelium
linc_gga001649n	chr20	10884842	10885877	0.993846	feather_epithelium
linc_gga008132	chr2	86586141	86587357	0.990703	feather_epithelium
linc_gga016583	chr8	4883237	4892840	0.995152	feather_epithelium
linc_gga000496n	chr10	13458843	13462219	0.984851	feather_epithelium
linc_gga008174	chr2	94299454	94315886	0.988536	feather_epithelium
linc_gga009889	chr25	770450	771435	0.997759	feather_epithelium
linc_gga001275n	chr19	1411915	1416002	0.981218	feather_epithelium
linc_gga009892	chr25	788951	790853	0.992004	feather_epithelium
linc_gga000561n	chr10	16779828	16788059	0.983185	feather_epithelium
linc_gga002370	chr1	121652187	121655284	0.991203	feather_epithelium
linc_gga004480	chr13	9109609	9114492	0.981946	feather_epithelium
linc_gga020917	chrJH376322.1	14660	16095	0.981595	feather_epithelium
linc_gga001156	chr1	155089787	155150440	0.996532	feather_epithelium
linc_gga001157	chr1	155108983	155116182	0.984911	feather_epithelium
linc_gga012093	chr3	55380456	55409681	0.989808	feather_epithelium
linc_gga003573n	chrJH376279.1	51263	51561	0.965803	feather_epithelium
linc_gga002005	chr1	73973402	73983786	0.985593	feather_epithelium
linc_gga007480	chr2	139702148	139710229	0.991568	feather_epithelium
linc_gga021806	chrZ	24407375	24408579	0.991001	feather_epithelium
linc_gga002535	chr1	145651273	145653844	0.963683	feather_epithelium
linc_gga011826	chr3	23701849	23705951	0.990897	feather_epithelium
linc_gga019784	chrAADN03025563.1	1	939	0.97839	feather_epithelium
linc_gga021503	chrZ	56904801	56907048	0.974356	feather_epithelium
linc_gga007189	chr2	94392921	94420305	0.989732	feather_epithelium
linc_gga008026	chr2	67472218	67472613	0.977608	feather_epithelium
linc_gga003444	chr11	14234800	14237357	0.994169	feather_epithelium
linc_gga003924	chr12	18683561	18694627	0.968662	feather_epithelium
linc_gga009799	chr25	778465	780023	0.995653	feather_epithelium
linc_gga017382	chr9	17674920	17682468	0.958037	feather_epithelium
linc_gga017816	chrAADN03010467.1	14368	15344	0.992288	feather_epithelium
linc_gga019944	chrAADN03026853.1	2	1050	0.998393	feather_epithelium
linc_gga021250	chrZ	16337223	16339962	0.979831	feather_epithelium
linc_gga021251	chrZ	16348839	16355358	0.983271	feather_epithelium
linc_gga018709	chrAADN03017034.1	64	992	0.984347	feather_epithelium
linc_gga005700	chr17	10053860	10057894	0.965935	feather_epithelium
linc_gga000842n	chr13	16495885	16511057	0.963084	feather_epithelium
linc_gga008255	chr2	105683356	105722839	0.981101	feather_epithelium
linc_gga008280	chr2	109029810	109052740	0.956628	hair_cell
linc_gga015446	chr6	26812511	26821726	0.959105	hair_cell
linc_gga004515	chr13	11312333	11316330	0.990531	hair_cell
linc_gga007001	chr2	61850395	61862795	0.966551	hair_cell
linc_gga015470	chr6	28977767	28980318	0.984991	hair_cell
linc_gga007034	chr2	65849148	65861098	0.971686	hair_cell
linc_gga017576	chr9	11695111	11696568	0.955207	hair_cell
linc_gga001116n	chr17	9598677	9601417	0.983438	hair_cell
linc_gga002465	chr1	134748574	134751799	0.977053	hair_cell
linc_gga020569	chrJH375790.1	3836	5803	0.951216	hair_cell
linc_gga019687	chrAADN03024779.1	14	1134	0.966895	hair_cell
linc_gga017597	chr9	13257521	13278413	0.985092	hair_cell
linc_gga008765	chr20	13216755	13303610	0.954607	hair_cell
linc_gga013834	chr4	70084913	70098206	0.988902	hair_cell
linc_gga013835	chr4	70100703	70101679	0.975427	hair_cell
linc_gga012158	chr3	63788041	63791371	0.982462	hair_cell
linc_gga001224	chr1	169272741	169288999	0.951588	hair_cell
linc_gga012164	chr3	64534540	64549330	0.964311	hair_cell
linc_gga016355	chr7	15854950	15857743	0.991458	hair_cell
linc_gga003050n	chr7	1061003	1066472	0.96305	hair_cell
linc_gga016365	chr7	16772421	16776704	0.985104	hair_cell
linc_gga005445	chr15	11209433	11210906	0.98016	hair_cell
linc_gga003358	chr11	4097807	4101087	0.966031	hair_cell
linc_gga003555n	chrJH376079.1	9763	11746	0.953012	hair_cell
linc_gga005450	chr15	11553205	11554415	0.953964	hair_cell
linc_gga002969	chr10	12638990	12639931	0.95949	hair_cell
linc_gga016394	chr7	20136434	20165256	0.967075	hair_cell
linc_gga002977	chr10	13467060	13472339	0.958624	hair_cell
linc_gga017227	chr9	3838911	3839797	0.982552	hair_cell
linc_gga000819n	chr13	10604842	10612073	0.950884	hair_cell
linc_gga018941	chrAADN03018552.1	1	1192	0.986535	hair_cell
linc_gga009696	chr24	3275735	3277974	0.971367	hair_cell
linc_gga016860	chr8	617917	629758	0.971537	hair_cell
linc_gga016861	chr8	647438	704600	0.967675	hair_cell
linc_gga016862	chr8	707978	708815	0.968851	hair_cell
linc_gga000905n	chr14	12933038	12934174	0.986705	hair_cell
linc_gga005945	chr18	4849968	4853694	0.954788	hair_cell
linc_gga018972	chrAADN03018770.1	1	1072	0.9542	hair_cell
linc_gga021957	chrZ	49408450	49428082	0.990726	hair_cell
linc_gga017297	chr9	10887712	10907877	0.966665	hair_cell
linc_gga017298	chr9	10935206	10943430	0.96367	hair_cell
linc_gga001125n	chr17	307653	308902	0.987778	hair_cell
linc_gga002392n	chr4	8966411	8972429	0.970749	hair_cell
linc_gga019839	chrAADN03025945.1	7	1031	0.958369	hair_cell
linc_gga007210	chr2	98261775	98263550	0.986842	hair_cell
linc_gga013573	chr4	36508114	36565344	0.955934	hair_cell
linc_gga007222	chr2	100176351	100178087	0.9885	hair_cell
linc_gga000554	chr1	72383873	72403803	0.96047	hair_cell
linc_gga000924n	chr14	2550941	2555727	0.988338	hair_cell
linc_gga019886	chrAADN03026431.1	2793	4051	0.972225	hair_cell
linc_gga019896	chrAADN03026468.1	44	1490	0.980265	hair_cell
linc_gga019897	chrAADN03026468.1	24	1490	0.974185	hair_cell
linc_gga003428n	chr9	10955860	10967467	0.952027	hair_cell
linc_gga016569	chr8	4060144	4061095	0.950095	hair_cell
linc_gga011985	chr3	40738895	40739861	0.976547	hair_cell
linc_gga002147n	chr3	21411996	21426434	0.964854	hair_cell
linc_gga005657	chr17	7565258	7578073	0.981585	hair_cell
linc_gga005658	chr17	7585842	7599671	0.976169	hair_cell
linc_gga006059	chr18	11213506	11214820	0.977544	hair_cell
linc_gga012827	chr4	36667060	36669954	0.959666	hair_cell
linc_gga010732	chr28	4662918	4670872	0.957494	hair_cell
linc_gga000227	chr1	35004721	35006641	0.989636	hair_cell
linc_gga002340n	chr3	74995991	75057892	0.965258	hair_cell
linc_gga002320	chr1	112705756	112709393	0.97949	hair_cell
linc_gga010772	chr3	3874779	3880483	0.964398	hair_cell
linc_gga002527n	chr4	1441057	1441627	0.950055	hair_cell
linc_gga002339	chr1	117582563	117597463	0.95355	hair_cell
linc_gga011192	chr3	50405178	50419837	0.960759	hair_cell
linc_gga013716	chr4	56311716	56315301	0.974878	hair_cell
linc_gga003289n	chr8	12427286	12479130	0.962642	hair_cell
linc_gga012049	chr3	50270590	50273171	0.978211	hair_cell
linc_gga011676	chr3	8770077	8770696	0.99273	hair_cell
linc_gga014165	chr5	16801383	16803919	0.955226	hair_cell
linc_gga015879	chr6	34069763	34071550	0.981013	hair_cell
linc_gga009530	chr23	4078646	4079367	0.990394	hair_cell
linc_gga016281	chr7	6687066	6687601	0.973527	hair_cell
linc_gga018812	chrAADN03017707.1	5	456	0.968199	hair_cell
linc_gga003704	chr11	17772186	17777612	0.961137	hair_cell
linc_gga014648	chr5	3841763	3850177	0.972959	hair_cell
linc_gga003440n	chr9	13817014	13818741	0.969464	hair_cell
linc_gga008314	chr2	112515075	112517052	0.957141	hair_cell
linc_gga017184	chr8	28319340	28322718	0.988921	hair_cell
linc_gga010920	chr3	21198918	21209022	0.960584	hair_cell
linc_gga001049n	chr15	9817649	9820651	0.974411	hair_cell
linc_gga020171	chrJH375455.1	3905	5741	0.967526	hair_cell
linc_gga001715n	chr21	2115067	2117565	0.971923	hair_cell
linc_gga019709	chrAADN03025003.1	28	2366	0.974252	hair_cell
linc_gga019710	chrAADN03025003.1	645	2366	0.974819	hair_cell
linc_gga021881	chrZ	36866875	36911916	0.953391	hair_cell
linc_gga003675n	chrZ	60323723	60326064	0.953752	hair_cell
linc_gga020605	chrJH375826.1	1	742	0.988045	hair_cell
linc_gga004604	chr13	17312384	17317760	0.959781	hair_cell
linc_gga019728	chrAADN03025197.1	31	947	0.974531	hair_cell
linc_gga008380	chr2	121742585	121746622	0.982786	hair_cell
linc_gga015542	chr6	34909401	34910869	0.969388	hair_cell
linc_gga010966	chr3	26230113	26231549	0.969526	hair_cell
linc_gga010967	chr3	26234180	26239510	0.965631	hair_cell
linc_gga004610	chr13	17741750	17744947	0.975231	hair_cell
linc_gga007101	chr2	78563531	78567914	0.968781	hair_cell
linc_gga009215	chr22	584566	587896	0.960935	hair_cell
linc_gga004635	chr14	1970349	1973609	0.978556	hair_cell
linc_gga013498	chr4	28358835	28361695	0.971743	hair_cell
linc_gga015590	chr6	6836801	6865632	0.985006	hair_cell
linc_gga015591	chr6	6927097	6951946	0.958358	hair_cell
linc_gga017695	chr9	21099984	21108133	0.971063	hair_cell
linc_gga017696	chr9	21119366	21133848	0.976301	hair_cell
linc_gga017699	chr9	21302992	21398393	0.977799	hair_cell
linc_gga000573n	chr11	598131	600620	0.980413	hair_cell
linc_gga021525	chrZ	60580474	60601867	0.980372	hair_cell
linc_gga000859n	chr14	2655518	2701388	0.970081	hair_cell
linc_gga013970	chr4	88686897	88692083	0.954654	hair_cell
linc_gga003665n	chrZ	46261819	46262965	0.974804	hair_cell
linc_gga001026n	chr15	5868820	5871537	0.980063	hair_cell
linc_gga007633	chr2	14737450	14754409	0.969176	hair_cell
linc_gga007634	chr2	14754565	14793874	0.975965	hair_cell
linc_gga000399n	chr1	153335156	153343927	0.968099	hair_cell
linc_gga000862n	chr14	3521028	3521967	0.956478	hair_cell
linc_gga000750n	chr12	19390580	19399402	0.966967	hair_cell
linc_gga011033	chr3	32307065	32308798	0.977505	hair_cell
linc_gga000386n	chr1	136691157	136692359	0.960069	hair_cell
linc_gga001806	chr1	50905054	50910220	0.950342	hair_cell
linc_gga021586	chrZ	71992319	71999773	0.986667	hair_cell
linc_gga016948	chr8	6580617	6581443	0.982707	hair_cell
linc_gga001844n	chr23	5433897	5435220	0.970594	hair_cell
linc_gga001828n	chr23	2234802	2235253	0.966132	hair_cell
linc_gga013175	chr4	82638113	82639309	0.976231	hair_cell
linc_gga003246n	chr8	25273532	25311424	0.966123	hair_cell
linc_gga002249	chr1	105030016	105036994	0.98932	hair_cell
linc_gga004344	chr13	15081305	15082569	0.970399	hair_cell
linc_gga003150n	chr7	15324562	15326799	0.982822	hair_cell
linc_gga018225	chrAADN03013271.1	8	1316	0.957422	hair_cell
linc_gga014042	chr5	3788516	3790147	0.966829	hair_cell
linc_gga000376n	chr1	121267007	121270601	0.970269	hair_cell
linc_gga000595n	chr11	9498094	9500198	0.9601	hair_cell
linc_gga000579n	chr11	1506259	1509338	0.960152	hair_cell
linc_gga002345n	chr3	82167200	82168178	0.950328	hair_cell
linc_gga021238	chrZ	14807879	14823663	0.952213	hair_cell
linc_gga021244	chrZ	15843989	15860322	0.996445	hair_cell
linc_gga007343	chr2	118826137	118857551	0.979429	hair_cell
linc_gga019977	chrJH375151.1	100	2496	0.985689	hair_cell
linc_gga001283n	chr19	5140814	5142029	0.993035	hair_cell
linc_gga015798	chr6	25882039	25898438	0.957192	hair_cell
linc_gga002775	chr1	189629281	189639606	0.969811	hair_cell
linc_gga001714n	chr21	1382641	1384110	0.968433	hair_cell
linc_gga003674n	chrZ	60286306	60287903	0.984377	hair_cell
linc_gga002853n	chr5	33216843	33220609	0.990139	hair_cell
linc_gga002497n	chr4	69443923	69444932	0.99584	hair_cell
linc_gga020020	chrJH375179.1	2060	4375	0.981171	hair_cell
linc_gga017059	chr8	19051667	19053110	0.95448	hair_cell
linc_gga002931n	chr6	16782531	16853510	0.971151	hair_cell
linc_gga021748	chrZ	17754746	17758792	0.971944	hair_cell
linc_gga012957	chr4	51580061	51588534	0.992798	heart
linc_gga001559n	chr2	89396004	89396569	0.98458	heart
linc_gga002049n	chr28	1181831	1184002	0.986763	heart
linc_gga010894	chr3	17211557	17216484	0.984043	heart
linc_gga020540	chrJH375773.1	6556	7563	0.976671	heart
linc_gga015483	chr6	30041442	30044104	0.975667	heart
linc_gga002458n	chr4	43113684	43123124	0.971693	heart
linc_gga007503	chr2	145888218	145971613	0.978091	heart
linc_gga001164n	chr18	4257322	4264225	0.953072	heart
linc_gga005456	chr15	12259492	12265539	0.987509	heart
linc_gga007566	chr2	3388558	3402981	0.977281	heart
linc_gga002988	chr10	14247816	14248431	0.97046	heart
linc_gga014765	chr5	16539303	16542735	0.988403	heart
linc_gga004232	chr13	7955622	7956518	0.976847	heart
linc_gga013090	chr4	70340318	70364239	0.994529	heart
linc_gga016889	chr8	3533127	3551512	0.978068	heart
linc_gga015619	chr6	10136288	10139779	0.991306	heart
linc_gga008487	chr2	137634630	137637639	0.973833	heart
linc_gga006399	chr19	2256541	2272920	0.97866	heart
linc_gga000558	chr1	72791530	72808541	0.994593	heart
linc_gga003692n	chrZ	762096	767374	0.989955	heart
linc_gga001587n	chr2	116496901	116499023	0.988956	heart
linc_gga000298n	chr1	58043588	58049140	0.984593	heart
linc_gga022026	chrZ	59900850	59902218	0.988684	heart
linc_gga016568	chr8	3890436	3895671	0.971908	heart
linc_gga008130	chr2	86059689	86064307	0.965997	heart
linc_gga002457n	chr4	43048773	43053079	0.98607	heart
linc_gga012877	chr4	43185519	43192312	0.996359	heart
linc_gga000850n	chr14	784302	785560	0.990648	heart
linc_gga015833	chr6	29076452	29079102	0.958441	heart
linc_gga015887	chr6	34458131	34463990	0.980114	heart
linc_gga005369	chr15	7876403	7876954	0.957241	heart
linc_gga020971	chrJH376377.1	50041	51724	0.997376	heart
linc_gga002942n	chr6	19429536	19438196	0.987052	heart
linc_gga007496	chr2	144738197	144756840	0.97327	heart
linc_gga006244	chr19	2310554	2316233	0.983176	heart
linc_gga004150	chr12	18605098	18607164	0.967997	heart
linc_gga002076	chr1	78384384	78388690	0.988043	heart
linc_gga001487n	chr2	24783774	24790065	0.991973	heart
linc_gga020184	chrJH375465.1	266	1874	0.982235	heart
linc_gga020185	chrJH375465.1	3801	4737	0.963344	heart
linc_gga011343	chr3	70629581	70633029	0.98822	heart
linc_gga001490n	chr2	28228671	28230494	0.981232	heart
linc_gga017651	chr9	16925835	16927879	0.987089	heart
linc_gga017652	chr9	16931214	16943182	0.987277	heart
linc_gga020639	chrJH375857.1	3593	4131	0.989209	heart
linc_gga016401	chr7	21373913	21374874	0.977432	heart
linc_gga005538	chr17	1167653	1168293	0.971387	heart
linc_gga000962	chr1	121906539	121931651	0.992363	heart
linc_gga013102	chr4	72169714	72172991	0.992914	heart
linc_gga000531n	chr10	3572636	3573079	0.96404	heart
linc_gga013119	chr4	74544145	74544684	0.971551	heart
linc_gga001547n	chr2	64726586	64731116	0.977772	heart
linc_gga012723	chr4	22049028	22075097	0.978627	heart
linc_gga008051	chr2	70550291	70566312	0.991542	heart
linc_gga011069	chr3	36858457	36883196	0.956835	heart
linc_gga002228	chr1	102967092	102972351	0.98016	heart
linc_gga001368n	chr2	47852257	47861760	0.975686	heart
linc_gga002288n	chr3	25550275	25555984	0.954327	heart
linc_gga004370	chr13	16740620	16743597	0.968049	heart
linc_gga018223	chrAADN03013260.1	21	980	0.962773	heart
linc_gga016158	chr7	28672777	28674368	0.981166	heart
linc_gga015762	chr6	22484551	22485906	0.982494	heart
linc_gga017873	chrAADN03010736.1	820	1218	0.964353	heart
linc_gga001069	chr1	137239141	137250169	0.980615	heart
linc_gga002765	chr1	187931433	187933898	0.979306	heart
linc_gga015793	chr6	25560050	25575959	0.953442	heart
linc_gga015794	chr6	25597087	25603482	0.963085	heart
linc_gga007355	chr2	120737905	120751804	0.98694	heart
linc_gga005280	chr15	886871	897609	0.990587	heart
linc_gga020019	chrJH375176.1	33230	36664	0.953637	heart
linc_gga001546	chr1	16674542	16677447	0.973096	heart
linc_gga008221	chr2	101447203	101479317	0.988148	heart
linc_gga001555	chr1	19393351	19612696	0.977327	heart
linc_gga001556	chr1	19520179	19522203	0.984419	heart
linc_gga001557	chr1	19558311	19569393	0.985803	heart
linc_gga000730n	chr12	9685461	9689230	0.950629	heart
linc_gga011237	chr3	55608537	55611215	0.969322	heart
linc_gga002401	chr1	126107327	126145780	0.993467	hepatocellular_carcinoma_cell
linc_gga002410	chr1	128020519	128025419	0.972715	hepatocellular_carcinoma_cell
linc_gga021798	chrZ	23835227	23840625	0.988126	hepatocellular_carcinoma_cell
linc_gga008286	chr2	109229523	109247405	0.974569	hepatocellular_carcinoma_cell
linc_gga007000	chr2	61721228	61731136	0.963522	hepatocellular_carcinoma_cell
linc_gga017570	chr9	10411961	10433449	0.981501	hepatocellular_carcinoma_cell
linc_gga007054	chr2	67895304	67897960	0.984804	hepatocellular_carcinoma_cell
linc_gga007061	chr2	68944310	68960823	0.99536	hepatocellular_carcinoma_cell
linc_gga007066	chr2	70103414	70104519	0.990285	hepatocellular_carcinoma_cell
linc_gga018419	chrAADN03014815.1	93	1535	0.966853	hepatocellular_carcinoma_cell
linc_gga007076	chr2	72534601	72535731	0.980799	hepatocellular_carcinoma_cell
linc_gga000260n	chr1	24732436	24733904	0.984093	hepatocellular_carcinoma_cell
linc_gga007549	chr2	1583636	1627037	0.988399	hepatocellular_carcinoma_cell
linc_gga001272	chr1	175673474	175679229	0.9921	hepatocellular_carcinoma_cell
linc_gga018933	chrAADN03018502.1	2	895	0.960265	hepatocellular_carcinoma_cell
linc_gga012663	chr4	14557848	14574241	0.961039	hepatocellular_carcinoma_cell
linc_gga000040	chr1	3495426	3501917	0.988764	hepatocellular_carcinoma_cell
linc_gga001568n	chr2	98005944	98036010	0.987827	hepatocellular_carcinoma_cell
linc_gga006823	chr2	38933916	38943168	0.967527	hepatocellular_carcinoma_cell
linc_gga020737	chrJH376146.1	3637	5610	0.95836	hepatocellular_carcinoma_cell
linc_gga002683	chr1	175658240	175665801	0.99077	hepatocellular_carcinoma_cell
linc_gga002684	chr1	175671383	175672148	0.992052	hepatocellular_carcinoma_cell
linc_gga019064	chrAADN03019442.1	1	1491	0.970273	hepatocellular_carcinoma_cell
linc_gga021646	chrZ	5984499	6012275	0.974027	hepatocellular_carcinoma_cell
linc_gga003091n	chr7	24704567	24705203	0.981596	hepatocellular_carcinoma_cell
linc_gga008197	chr2	98037386	98088278	0.990457	hepatocellular_carcinoma_cell
linc_gga011186	chr3	48853684	48879983	0.990409	hepatocellular_carcinoma_cell
linc_gga012888	chr4	44197980	44199211	0.967691	hepatocellular_carcinoma_cell
linc_gga009025	chr21	2626996	2630194	0.959418	hepatocellular_carcinoma_cell
linc_gga009032	chr21	2976817	2980744	0.950386	hepatocellular_carcinoma_cell
linc_gga011615	chr3	649138	672117	0.975948	hepatocellular_carcinoma_cell
linc_gga012032	chr3	48873757	48879879	0.98876	hepatocellular_carcinoma_cell
linc_gga002398	chr1	125300182	125306870	0.990481	hepatocellular_carcinoma_cell
linc_gga018348	chrAADN03014358.1	23	1277	0.958543	hepatocellular_carcinoma_cell
linc_gga001178	chr1	163928816	163935552	0.955834	hepatocellular_carcinoma_cell
linc_gga017101	chr8	21373475	21417793	0.994342	hepatocellular_carcinoma_cell
linc_gga007468	chr2	138461612	138466502	0.98273	hepatocellular_carcinoma_cell
linc_gga003295n	chr8	14041995	14043489	0.950203	hepatocellular_carcinoma_cell
linc_gga008361	chr2	119387528	119389313	0.991324	hepatocellular_carcinoma_cell
linc_gga002505	chr1	140864942	140883240	0.980453	hepatocellular_carcinoma_cell
linc_gga018077	chrAADN03012069.1	461	1022	0.984215	hepatocellular_carcinoma_cell
linc_gga003269n	chr8	4883247	4899475	0.975866	hepatocellular_carcinoma_cell
linc_gga013923	chr4	83274636	83280868	0.989642	hepatocellular_carcinoma_cell
linc_gga000915	chr1	116941385	116945967	0.955162	hepatocellular_carcinoma_cell
linc_gga001953n	chr26	3135608	3136009	0.978251	hepatocellular_carcinoma_cell
linc_gga008022	chr2	66816327	66844107	0.974107	hepatocellular_carcinoma_cell
linc_gga003455	chr11	15278092	15328009	0.988929	hepatocellular_carcinoma_cell
linc_gga003469	chr11	16982284	16984541	0.979409	hepatocellular_carcinoma_cell
linc_gga016914	chr8	4806237	4808897	0.979882	hepatocellular_carcinoma_cell
linc_gga008061	chr2	74583899	74599315	0.990241	hepatocellular_carcinoma_cell
linc_gga009772	chr25	215200	248592	0.989233	hepatocellular_carcinoma_cell
linc_gga008080	chr2	78341252	78344098	0.978988	hepatocellular_carcinoma_cell
linc_gga001827	chr1	52330361	52334704	0.987775	hepatocellular_carcinoma_cell
linc_gga000142	chr1	20520983	20558132	0.978141	hepatocellular_carcinoma_cell
linc_gga000171	chr1	25596147	25600060	0.964428	hepatocellular_carcinoma_cell
linc_gga020806	chrJH376249.1	3931	5631	0.993285	hepatocellular_carcinoma_cell
linc_gga007345	chr2	118945809	118967161	0.955035	hepatocellular_carcinoma_cell
linc_gga021269	chrZ	19424915	19428061	0.991369	hepatocellular_carcinoma_cell
linc_gga005266	chr15	920	1716	0.95258	hepatocellular_carcinoma_cell
linc_gga005267	chr15	2598	3603	0.955878	hepatocellular_carcinoma_cell
linc_gga020887	chrJH376291.1	35383	39059	0.973322	hepatocellular_carcinoma_cell
linc_gga005297	chr15	3505180	3522697	0.992449	hepatocellular_carcinoma_cell
linc_gga012472	chr4	9585	13096	0.960821	hepatocellular_carcinoma_cell
linc_gga008219	chr2	101076407	101101276	0.990823	hepatocellular_carcinoma_cell
linc_gga001647n	chr20	10630128	10631263	0.987128	hepatocellular_carcinoma_cell
linc_gga003656	chr11	13198226	13213529	0.990847	hepatocellular_carcinoma_cell
linc_gga001569	chr1	21634496	21643018	0.98759	hepatocellular_carcinoma_cell
linc_gga004083	chr12	11273848	11275366	0.960828	kidney
linc_gga011267	chr3	61599347	61605016	0.998219	kidney
linc_gga012977	chr4	53796981	53799974	0.972844	kidney
linc_gga007027	chr2	64915877	64919512	0.978359	kidney
linc_gga019668	chrAADN03024667.1	343	1374	0.992953	kidney
linc_gga019669	chrAADN03024667.1	8	1436	0.985107	kidney
linc_gga002460	chr1	134325637	134327886	0.9518	kidney
linc_gga016307	chr7	10113328	10126067	0.987051	kidney
linc_gga011729	chr3	14035587	14037691	0.981516	kidney
linc_gga019688	chrAADN03024814.1	660	1321	0.998106	kidney
linc_gga008757	chr20	12705910	12707615	0.991306	kidney
linc_gga008758	chr20	12707723	12709176	0.995066	kidney
linc_gga020570	chrJH375790.1	1169	1772	0.976773	kidney
linc_gga001193n	chr18	10386113	10388059	0.988807	kidney
linc_gga020598	chrJH375818.1	3448	4197	0.98786	kidney
linc_gga018443	chrAADN03015027.1	217	1375	0.983223	kidney
linc_gga013867	chr4	76873226	76882915	0.992558	kidney
linc_gga011774	chr3	17599745	17602216	0.987431	kidney
linc_gga014279	chr5	28606162	28626034	0.986968	kidney
linc_gga000858	chr1	109129334	109132221	0.995382	kidney
linc_gga003357	chr11	4046908	4051418	0.991888	kidney
linc_gga018476	chrAADN03015311.1	1	1314	0.96839	kidney
linc_gga004201	chr13	3295966	3297069	0.996858	kidney
linc_gga016839	chr8	28367726	28392202	0.987788	kidney
linc_gga002042n	chr28	958369	961536	0.95597	kidney
linc_gga005493	chr16	398029	398496	0.977433	kidney
linc_gga006349	chr19	8666150	8667621	0.991974	kidney
linc_gga016017	chr7	15768374	15772389	0.988021	kidney
linc_gga019817	chrAADN03025807.1	1	1141	0.981471	kidney
linc_gga019823	chrAADN03025855.1	7	1251	0.973886	kidney
linc_gga006817	chr2	37995916	38000385	0.969983	kidney
linc_gga016068	chr7	19655980	19656474	0.982681	kidney
linc_gga011487	chr3	96075730	96083883	0.987984	kidney
linc_gga019861	chrAADN03026102.1	1617	2985	0.990347	kidney
linc_gga019863	chrAADN03026111.1	817	1244	0.983711	kidney
linc_gga004767	chr14	10241126	10266556	0.993553	kidney
linc_gga008952	chr20	12709868	12711700	0.996803	kidney
linc_gga008953	chr20	12784212	12789925	0.96221	kidney
linc_gga010234	chr27	2349966	2352396	0.986441	kidney
linc_gga000323n	chr1	77236604	77238593	0.974504	kidney
linc_gga009800	chr25	781441	788484	0.993342	kidney
linc_gga018653	chrAADN03016623.1	48	1097	0.978488	kidney
linc_gga014496	chr5	51983851	51989633	0.988633	kidney
linc_gga012813	chr4	34201908	34202217	0.998109	kidney
linc_gga017401	chr9	20287226	20295748	0.963697	kidney
linc_gga017402	chr9	20319862	20338542	0.969403	kidney
linc_gga013226	chr4	89378274	89382746	0.983332	kidney
linc_gga004415	chr13	1675779	1688558	0.985509	kidney
linc_gga019532	chrAADN03023511.1	1	958	0.992663	kidney
linc_gga019536	chrAADN03023547.1	1	1507	0.984761	kidney
linc_gga002329	chr1	113935728	113948634	0.956736	kidney
linc_gga006512	chr19	8324127	8328536	0.992246	kidney
linc_gga013293	chr4	2745020	2752005	0.98174	kidney
linc_gga017485	chr9	3472980	3508094	0.971223	kidney
linc_gga013711	chr4	55357725	55492631	0.957497	kidney
linc_gga020471	chrJH375722.1	91	1441	0.971968	kidney
linc_gga015829	chr6	28905114	28925928	0.991902	kidney
linc_gga015831	chr6	28969970	28979158	0.984872	kidney
linc_gga002463n	chr4	45130920	45133222	0.996355	kidney
linc_gga007411	chr2	128303614	128307611	0.970221	kidney
linc_gga000766	chr1	93952072	93989795	0.985157	kidney
linc_gga003097n	chr7	25939393	25946728	0.985915	kidney
linc_gga018811	chrAADN03017707.1	1	581	0.983419	kidney
linc_gga019257	chrAADN03021184.1	17	934	0.966316	kidney
linc_gga002867n	chr5	38534574	38535596	0.973217	kidney
linc_gga018898	chrAADN03018266.1	34	976	0.989001	kidney
linc_gga002221n	chr3	87624359	87625591	0.956417	kidney
linc_gga020183	chrJH375465.1	267	1877	0.983954	kidney
linc_gga002854n	chr5	35307697	35318805	0.974318	kidney
linc_gga021890	chrZ	38035090	38059917	0.995423	kidney
linc_gga001702n	chr20	11390639	11395997	0.981614	kidney
linc_gga020617	chrJH375832.1	83	1323	0.969087	kidney
linc_gga002191n	chr3	54082578	54084955	0.984032	kidney
linc_gga020625	chrJH375839.1	4436	6003	0.97188	kidney
linc_gga004633	chr14	1782483	1789711	0.990992	kidney
linc_gga020640	chrJH375858.1	1	1185	0.978283	kidney
linc_gga007140	chr2	86293498	86295980	0.984744	kidney
linc_gga011827	chr3	23755124	23763378	0.986228	kidney
linc_gga020675	chrJH375931.1	369	862	0.998379	kidney
linc_gga001854n	chr24	1555621	1560684	0.959042	kidney
linc_gga009261	chr22	3021761	3023717	0.986908	kidney
linc_gga000913	chr1	116443575	116453603	0.994595	kidney
linc_gga001622n	chr20	867332	868006	0.994259	kidney
linc_gga007192	chr2	94736452	94743539	0.993531	kidney
linc_gga021516	chrZ	59171726	59175765	0.977117	kidney
linc_gga008007	chr2	64916371	64919512	0.985758	kidney
linc_gga021527	chrZ	61543256	61547237	0.991856	kidney
linc_gga002964n	chr6	28821183	28825487	0.980125	kidney
linc_gga009715	chr24	4161519	4165897	0.980727	kidney
linc_gga011005	chr3	29949361	29952381	0.979378	kidney
linc_gga018585	chrAADN03016044.1	26	1046	0.970132	kidney
linc_gga019403	chrAADN03022396.1	1	1043	0.982817	kidney
linc_gga019432	chrAADN03022692.1	9	947	0.975144	kidney
linc_gga014875	chr5	28077321	28079175	0.958569	kidney
linc_gga019901	chrAADN03026504.1	1	1065	0.955241	kidney
linc_gga003497n	chrAADN03025503.1	3451	4131	0.960858	kidney
linc_gga020836	chrJH376267.1	2566	3833	0.959817	kidney
linc_gga019955	chrAADN03026936.1	1	2239	0.988438	kidney
linc_gga019956	chrAADN03026936.1	1	2239	0.981209	kidney
linc_gga002750	chr1	185023194	185027158	0.987694	kidney
linc_gga004893	chr14	3412131	3425068	0.978195	kidney
linc_gga020025	chrJH375182.1	168586	172381	0.993545	kidney
linc_gga021725	chrZ	15494650	15620838	0.991896	kidney
linc_gga014583	chr5	59002564	59009627	0.988233	kidney
linc_gga003057n	chr7	7480530	7490476	0.988467	kidney
linc_gga002439n	chr4	34039763	34041809	0.966202	kidney
linc_gga003400n	chr9	86126	88724	0.95199	kidney
linc_gga015428	chr6	25427501	25468713	0.964501	len_retinal
linc_gga017523	chr9	4957410	4969031	0.979339	len_retinal
linc_gga002426n	chr4	24732352	24738697	0.973947	len_retinal
linc_gga020092	chrJH375219.1	6175	7456	0.982946	len_retinal
linc_gga002103n	chr28	4641335	4655512	0.987716	len_retinal
linc_gga012959	chr4	51740647	51744164	0.992863	len_retinal
linc_gga001720n	chr21	2916972	2918499	0.991583	len_retinal
linc_gga009999	chr26	1838302	1839732	0.992389	len_retinal
linc_gga004544	chr13	12753427	12758254	0.993874	len_retinal
linc_gga012113	chr3	57495911	57505568	0.99024	len_retinal
linc_gga013826	chr4	69265281	69269220	0.992239	len_retinal
linc_gga013827	chr4	69289890	69291350	0.997502	len_retinal
linc_gga002494	chr1	139151774	139155774	0.958826	len_retinal
linc_gga016363	chr7	16720212	16721497	0.980534	len_retinal
linc_gga011787	chr3	18841737	18845122	0.96157	len_retinal
linc_gga003364	chr11	5397448	5400332	0.978461	len_retinal
linc_gga003654n	chrZ	33621747	33643223	0.991711	len_retinal
linc_gga003371	chr11	6108926	6109593	0.968953	len_retinal
linc_gga000736n	chr12	11847917	11853970	0.98274	len_retinal
linc_gga000172n	chr1	138502646	138504441	0.961389	len_retinal
linc_gga002229n	chr3	103823961	103827154	0.979942	len_retinal
linc_gga001408n	chr2	90887326	90909763	0.953872	len_retinal
linc_gga002894n	chr5	55585247	55626378	0.961886	len_retinal
linc_gga003053n	chr7	6011965	6016401	0.990335	len_retinal
linc_gga013084	chr4	69248130	69259920	0.995024	len_retinal
linc_gga001688n	chr20	9621569	9653766	0.953492	len_retinal
linc_gga002186n	chr3	51164672	51190996	0.971297	len_retinal
linc_gga018126	chrAADN03012407.1	260	4268	0.953453	len_retinal
linc_gga000279n	chr1	48155572	48156638	0.981288	len_retinal
linc_gga007206	chr2	97379034	97384503	0.990681	len_retinal
linc_gga003516n	chrJH375221.1	36833	38423	0.970891	len_retinal
linc_gga019859	chrAADN03026096.1	1	1189	0.958745	len_retinal
linc_gga004757	chr14	9478570	9480345	0.987738	len_retinal
linc_gga001430n	chr2	114828589	114829151	0.993576	len_retinal
linc_gga002222n	chr3	87764573	87767740	0.968968	len_retinal
linc_gga003126n	chr7	3583960	3587175	0.962775	len_retinal
linc_gga008108	chr2	83663534	83669614	0.987209	len_retinal
linc_gga006019	chr18	9879881	9882205	0.971684	len_retinal
linc_gga022022	chrZ	59236087	59238365	0.966796	len_retinal
linc_gga001115n	chr17	9017081	9019451	0.973078	len_retinal
linc_gga003187n	chr7	34055978	34057809	0.972911	len_retinal
linc_gga012396	chr3	102828826	102830551	0.995441	len_retinal
linc_gga012397	chr3	102874499	102911497	0.984843	len_retinal
linc_gga002788n	chr5	7539023	7541459	0.973819	len_retinal
linc_gga021662	chrZ	7849231	7852658	0.98419	len_retinal
linc_gga012826	chr4	36656790	36659505	0.978689	len_retinal
linc_gga000587n	chr11	5434292	5569549	0.960617	len_retinal
linc_gga003393n	chr9	21613741	21616488	0.989656	len_retinal
linc_gga002305	chr1	111509730	111514700	0.969297	len_retinal
linc_gga006092	chr18	4034335	4039746	0.952926	len_retinal
linc_gga003033n	chr6	24999925	25050019	0.980986	len_retinal
linc_gga000107n	chr1	79292540	79294440	0.98816	len_retinal
linc_gga004463	chr13	7778855	7786050	0.991925	len_retinal
linc_gga002588n	chr4	32763931	32773767	0.97667	len_retinal
linc_gga008669	chr20	9029180	9036747	0.987711	len_retinal
linc_gga001105n	chr17	7906437	7909667	0.975279	len_retinal
linc_gga011659	chr3	5349414	5352097	0.989563	len_retinal
linc_gga001770n	chr22	425970	429891	0.995471	len_retinal
linc_gga002778n	chr5	1449290	1452057	0.985594	len_retinal
linc_gga002832	chr1	195152496	195155884	0.984729	len_retinal
linc_gga002877n	chr5	49498922	49499781	0.981468	len_retinal
linc_gga021348	chrZ	31560208	31562488	0.997386	len_retinal
linc_gga000770	chr1	94850941	94869489	0.998034	len_retinal
linc_gga000799	chr1	102507096	102572359	0.988475	len_retinal
linc_gga003325n	chr8	26401515	26403295	0.987888	len_retinal
linc_gga001198	chr1	166809777	166814829	0.99297	len_retinal
linc_gga020991	chrJH376398.1	39257	51699	0.973874	len_retinal
linc_gga001625	chr1	30953118	30957386	0.979917	len_retinal
linc_gga009585	chr24	736078	742174	0.974255	len_retinal
linc_gga007494	chr2	143647166	143647712	0.992512	len_retinal
linc_gga007498	chr2	145233623	145235259	0.972962	len_retinal
linc_gga000174n	chr1	139145263	139152877	0.960745	len_retinal
linc_gga005833	chr17	7665948	7670618	0.997102	len_retinal
linc_gga006241	chr19	1425430	1428191	0.970388	len_retinal
linc_gga021878	chrZ	36392310	36401766	0.977642	len_retinal
linc_gga004193	chr13	2375148	2451622	0.956419	len_retinal
linc_gga013459	chr4	22116415	22125087	0.990001	len_retinal
linc_gga008813	chr20	3835016	3842944	0.982545	len_retinal
linc_gga013470	chr4	23672324	23675445	0.992142	len_retinal
linc_gga015589	chr6	6615604	6663078	0.978609	len_retinal
linc_gga006754	chr2	26944145	27133236	0.997365	len_retinal
linc_gga011820	chr3	22779633	22788582	0.986544	len_retinal
linc_gga011839	chr3	25187914	25191371	0.978798	len_retinal
linc_gga008866	chr20	8517600	8520343	0.98582	len_retinal
linc_gga016428	chr7	22602840	22614142	0.982566	len_retinal
linc_gga009279	chr22	439007	440927	0.953279	len_retinal
linc_gga021507	chrZ	57214730	57219721	0.996971	len_retinal
linc_gga021528	chrZ	61907516	61966542	0.988433	len_retinal
linc_gga009712	chr24	4091135	4094957	0.981385	len_retinal
linc_gga002935n	chr6	17122754	17127876	0.961506	len_retinal
linc_gga010628	chr28	1032757	1035172	0.958037	len_retinal
linc_gga000718n	chr12	6082673	6085943	0.973812	len_retinal
linc_gga003305n	chr8	19878617	19881782	0.952899	len_retinal
linc_gga001383	chr1	192948806	192956032	0.953525	len_retinal
linc_gga005574	chr17	3647977	3652189	0.966777	len_retinal
linc_gga012737	chr4	23672350	23678967	0.996368	len_retinal
linc_gga000576n	chr11	716629	724167	0.973386	len_retinal
linc_gga000443n	chr1	194083981	194087203	0.955821	len_retinal
linc_gga014899	chr5	30069392	30094896	0.95246	len_retinal
linc_gga000170	chr1	25490931	25492451	0.995784	len_retinal
linc_gga001711n	chr20	14288861	14293056	0.973609	len_retinal
linc_gga003096n	chr7	25885905	25887655	0.990396	len_retinal
linc_gga000643	chr1	79261918	79267920	0.981798	len_retinal
linc_gga006930	chr2	51517236	51525711	0.955567	len_retinal
linc_gga000662	chr1	82194523	82195569	0.957469	len_retinal
linc_gga001615n	chr2	148235621	148240523	0.983424	len_retinal
linc_gga000251n	chr1	13738747	13742087	0.966257	len_retinal
linc_gga019985	chrJH375159.1	66451	68158	0.967183	len_retinal
linc_gga000537n	chr10	5316688	5322573	0.974097	len_retinal
linc_gga007372	chr2	122999236	123014655	0.993228	len_retinal
linc_gga021282	chrZ	21202050	21205980	0.989769	len_retinal
linc_gga014555	chr5	56983612	56984357	0.987153	len_retinal
linc_gga001879n	chr24	1469318	1472964	0.95855	len_retinal
linc_gga000420n	chr1	175792518	175831558	0.983984	len_retinal
linc_gga016686	chr8	14628116	14640709	0.971596	len_retinal
linc_gga000051n	chr1	48018441	48022572	0.977695	len_retinal
linc_gga002407	chr1	127842624	127846050	0.963507	liver
linc_gga008285	chr2	109219519	109220377	0.994661	liver
linc_gga011279	chr3	63109981	63111608	0.990632	liver
linc_gga019648	chrAADN03024447.1	597	1604	0.996912	liver
linc_gga006661	chr2	13052706	13061418	0.974659	liver
linc_gga014228	chr5	23643601	23644741	0.974396	liver
linc_gga001207	chr1	167688496	167691561	0.989651	liver
linc_gga020588	chrJH375810.1	25	1142	0.976955	liver
linc_gga018442	chrAADN03015027.1	103	1374	0.98824	liver
linc_gga002544n	chr4	9278043	9281601	0.980548	liver
linc_gga001148n	chr17	8770099	8772418	0.987054	liver
linc_gga009615	chr24	4118482	4122323	0.965837	liver
linc_gga011790	chr3	19293862	19294307	0.974173	liver
linc_gga021441	chrZ	48357991	48364275	0.975957	liver
linc_gga002531n	chr4	2316636	2321467	0.987711	liver
linc_gga010528	chr28	2253598	2263729	0.964949	liver
linc_gga016804	chr8	25783664	25791985	0.984243	liver
linc_gga016393	chr7	19792641	19793672	0.996155	liver
linc_gga019311	chrAADN03021524.1	106	1193	0.956183	liver
linc_gga019312	chrAADN03021524.1	104	1109	0.953418	liver
linc_gga005914	chr18	2478682	2481732	0.986434	liver
linc_gga018953	chrAADN03018710.1	2781	3349	0.979868	liver
linc_gga019356	chrAADN03021983.1	513	1143	0.982316	liver
linc_gga008421	chr2	126987814	127007924	0.990587	liver
linc_gga000143n	chr1	107502511	107505698	0.994645	liver
linc_gga010597	chr28	4348448	4350305	0.992173	liver
linc_gga015181	chr5	59277747	59291451	0.990059	liver
linc_gga015182	chr5	59280719	59291225	0.990752	liver
linc_gga000680n	chr12	10891998	10907709	0.980807	liver
linc_gga021968	chrZ	51821458	51825712	0.977054	liver
linc_gga005972	chr18	6756634	6759831	0.977191	liver
linc_gga000092	chr1	13392246	13395903	0.970299	liver
linc_gga002633n	chr4	60885867	60900049	0.983906	liver
linc_gga020287	chrJH375564.1	1	2394	0.974595	liver
linc_gga015631	chr6	10792461	10794363	0.974669	liver
linc_gga000870n	chr14	5107862	5112615	0.976268	liver
linc_gga021126	chrZ	426004	428349	0.973622	liver
linc_gga021129	chrZ	749449	752996	0.988079	liver
linc_gga002483n	chr4	62607796	62609353	0.977093	liver
linc_gga011480	chr3	95369254	95375008	0.956435	liver
linc_gga012302	chr3	87624638	87652057	0.982825	liver
linc_gga008937	chr20	11778378	11780924	0.995004	liver
linc_gga009330	chr22	3208622	3212963	0.99608	liver
linc_gga009339	chr23	392195	406033	0.986433	liver
linc_gga001414n	chr2	100690695	100693678	0.959931	liver
linc_gga000352n	chr1	104513219	104514964	0.992202	liver
linc_gga021184	chrZ	8503467	8504365	0.986987	liver
linc_gga007278	chr2	108167041	108184713	0.980339	liver
linc_gga012377	chr3	101006338	101008931	0.975777	liver
linc_gga018660	chrAADN03016687.1	62	1071	0.997296	liver
linc_gga012394	chr3	102273039	102290669	0.975938	liver
linc_gga001468	chr1	3616429	3618917	0.969243	liver
linc_gga002813n	chr5	16075162	16077412	0.962312	liver
linc_gga000943n	chr14	7677350	7679831	0.983416	liver
linc_gga008165	chr2	91845380	91847852	0.98367	liver
linc_gga014947	chr5	36446665	36447844	0.951653	liver
linc_gga008611	chr20	4880522	4906920	0.995482	liver
linc_gga003228n	chr8	15353440	15359720	0.97238	liver
linc_gga008624	chr20	5470109	5471777	0.974388	liver
linc_gga001246n	chr19	5635906	5636526	0.985638	liver
linc_gga013701	chr4	53382971	53390350	0.981961	liver
linc_gga004456	chr13	7397499	7407849	0.98445	liver
linc_gga015800	chr6	25930143	26022549	0.988682	liver
linc_gga015801	chr6	25942752	25991481	0.988322	liver
linc_gga012026	chr3	47692335	47693809	0.983224	liver
linc_gga012027	chr3	47696051	47713305	0.986525	liver
linc_gga015814	chr6	28068144	28091243	0.996219	liver
linc_gga016225	chr7	349494	364364	0.981512	liver
linc_gga000300n	chr1	60120983	60126867	0.988212	liver
linc_gga001195n	chr18	10839127	10839969	0.989967	liver
linc_gga003707n	chrZ	23249106	23269648	0.986764	liver
linc_gga004929	chr14	5432212	5436913	0.991519	liver
linc_gga007415	chr2	128659637	128668665	0.982613	liver
linc_gga001140	chr1	152476204	152512229	0.983441	liver
linc_gga002984n	chr6	3990198	3991247	0.977669	liver
linc_gga007442	chr2	134788799	134814014	0.97922	liver
linc_gga000774	chr1	96582600	96603133	0.993521	liver
linc_gga002185n	chr3	50990769	50994980	0.967445	liver
linc_gga000780	chr1	97876656	97895470	0.995816	liver
linc_gga001182	chr1	164759870	164765371	0.991736	liver
linc_gga007469	chr2	138715170	138721096	0.987176	liver
linc_gga014639	chr5	2537923	2631578	0.986532	liver
linc_gga001626	chr1	30979973	30989803	0.98925	liver
linc_gga001629	chr1	31069481	31069992	0.979755	liver
linc_gga015053	chr5	49053265	49127831	0.952863	liver
linc_gga015054	chr5	49174494	49181351	0.987935	liver
linc_gga005827	chr17	7214907	7217988	0.983337	liver
linc_gga015060	chr5	49682222	49689425	0.982782	liver
linc_gga011327	chr3	67736483	67740011	0.981424	liver
linc_gga016794	chr8	24540665	24547310	0.971268	liver
linc_gga019701	chrAADN03024959.1	5	800	0.955543	liver
linc_gga010950	chr3	24265103	24275835	0.98633	liver
linc_gga019737	chrAADN03025256.1	5	471	0.992749	liver
linc_gga019747	chrAADN03025328.1	1	1368	0.957452	liver
linc_gga008823	chr20	5085751	5129319	0.961172	liver
linc_gga013488	chr4	27141985	27183688	0.985515	liver
linc_gga007133	chr2	84535686	84544366	0.981396	liver
linc_gga013903	chr4	81637389	81640060	0.990576	liver
linc_gga020672	chrJH375909.1	3480	6439	0.972043	liver
linc_gga002873n	chr5	44780079	44782339	0.98592	liver
linc_gga001274n	chr19	561703	563200	0.973631	liver
linc_gga003347n	chr9	4046958	4060242	0.963874	liver
linc_gga007637	chr2	15083789	15101125	0.992553	liver
linc_gga003457	chr11	15993184	15994883	0.977871	liver
linc_gga015216	chr6	3998558	4011609	0.979122	liver
linc_gga003475	chr11	17480610	17486045	0.971753	liver
linc_gga021587	chrZ	72308241	72309931	0.993648	liver
linc_gga000373n	chr1	118472213	118475406	0.981933	liver
linc_gga001829	chr1	52481151	52488890	0.984914	liver
linc_gga000026n	chr1	20581392	20639604	0.992174	liver
linc_gga008513	chr2	141636286	141640306	0.995844	liver
linc_gga013180	chr4	83181591	83185664	0.970533	liver
linc_gga011095	chr3	39185112	39189939	0.97714	liver
linc_gga000169	chr1	25421310	25443189	0.983517	liver
linc_gga013192	chr4	84518755	84523003	0.979423	liver
linc_gga001866	chr1	56696302	56701661	0.968447	liver
linc_gga000172	chr1	26276713	26278953	0.961269	liver
linc_gga002184n	chr3	50969128	50985021	0.969835	liver
linc_gga001251n	chr19	5983152	5995917	0.981063	liver
linc_gga021206	chrZ	9765763	9771558	0.981414	liver
linc_gga003294n	chr8	13999032	14001243	0.967371	liver
linc_gga009411	chr23	3936314	3942709	0.974572	liver
linc_gga003147	chr10	8163860	8168397	0.957416	liver
linc_gga002113n	chr3	4389673	4390678	0.989873	liver
linc_gga001500	chr1	10676080	10684676	0.997139	liver
linc_gga001501	chr1	10688290	10688762	0.998189	liver
linc_gga001805n	chr23	3191320	3196821	0.96574	liver
linc_gga001528	chr1	14012924	14018352	0.981224	liver
linc_gga009481	chr23	1357483	1362204	0.991464	liver
linc_gga007398	chr2	126669111	126669820	0.986284	liver
linc_gga003627	chr11	9790558	9795496	0.957686	liver
linc_gga012485	chr4	381351	421260	0.957975	liver
linc_gga003655	chr11	13126553	13150386	0.991692	liver
linc_gga015406	chr6	22808520	22809935	0.961832	liver
linc_gga005766	chr17	3704600	3710090	0.98819	liver
linc_gga002869n	chr5	39707857	39720608	0.956593	liver
linc_gga002856n	chr5	35879478	35884325	0.98927	lung
linc_gga002431	chr1	131232722	131234121	0.95979	lung
linc_gga009117	chr21	1604417	1614609	0.973247	lung
linc_gga011292	chr3	64497720	64503032	0.984868	lung
linc_gga006645	chr2	9715165	9720702	0.983413	lung
linc_gga011718	chr3	12515565	12527791	0.966124	lung
linc_gga010031	chr26	3199153	3202915	0.961249	lung
linc_gga004579	chr13	15330628	15336110	0.98968	lung
linc_gga007065	chr2	69690751	69701951	0.975913	lung
linc_gga012137	chr3	61660749	61661214	0.996879	lung
linc_gga020587	chrJH375807.1	588	4679	0.981264	lung
linc_gga002226n	chr3	96064423	96066004	0.992702	lung
linc_gga003018n	chr6	20731130	20734582	0.97727	lung
linc_gga007537	chr2	642121	646579	0.961559	lung
linc_gga007546	chr2	1113268	1113620	0.98052	lung
linc_gga001015n	chr15	969763	987559	0.951098	lung
linc_gga002987	chr10	14202154	14204546	0.990578	lung
linc_gga021484	chrZ	55012395	55035407	0.977244	lung
linc_gga021485	chrZ	55147662	55201273	0.973419	lung
linc_gga002992	chr10	14621727	14625638	0.951514	lung
linc_gga002110	chr1	81899752	81904889	0.950527	lung
linc_gga000037	chr1	3207941	3210850	0.970792	lung
linc_gga002998n	chr6	11828096	11832067	0.981379	lung
linc_gga000047	chr1	4475397	4487210	0.992206	lung
linc_gga003836	chr12	9299885	9300773	0.984778	lung
linc_gga015169	chr5	58318408	58326372	0.978534	lung
linc_gga002145	chr1	85623513	85629737	0.983862	lung
linc_gga003843	chr12	10046221	10047151	0.979975	lung
linc_gga020250	chrJH375537.1	3626	4538	0.964771	lung
linc_gga013096	chr4	70940665	70964866	0.987422	lung
linc_gga011412	chr3	81793629	81794750	0.995819	lung
linc_gga016886	chr8	2882617	2974452	0.985529	lung
linc_gga000079	chr1	11620533	11621766	0.956849	lung
linc_gga005966	chr18	6491352	6515642	0.981739	lung
linc_gga008450	chr2	130037786	130040348	0.954485	lung
linc_gga017723	chr9	22893520	22896476	0.964635	lung
linc_gga018121	chrAADN03012345.1	4	1085	0.958632	lung
linc_gga018128	chrAADN03012428.1	2	2377	0.968277	lung
linc_gga004708	chr14	6217218	6219708	0.976589	lung
linc_gga005108	chr15	1536963	1539010	0.99646	lung
linc_gga005990	chr18	8538193	8540228	0.989118	lung
linc_gga003441n	chr9	14402107	14405311	0.968767	lung
linc_gga000175n	chr1	139300013	139337153	0.98826	lung
linc_gga002630	chr1	168771778	168775279	0.965763	lung
linc_gga017751	chrAADN03009401.1	1	397	0.963591	lung
linc_gga003743n	chrZ	68792526	69141652	0.976571	lung
linc_gga001211n	chr18	6424067	6435392	0.975081	lung
linc_gga004753	chr14	9145779	9153445	0.985919	lung
linc_gga004759	chr14	9691394	9696790	0.989949	lung
linc_gga002131n	chr3	14904214	14908444	0.975961	lung
linc_gga016505	chr7	33098226	33101958	0.992392	lung
linc_gga004763	chr14	9810801	9823321	0.987531	lung
linc_gga003238n	chr8	19320629	19322097	0.977457	lung
linc_gga002699	chr1	178178505	178184716	0.974866	lung
linc_gga022001	chrZ	55862780	55866571	0.996454	lung
linc_gga000451n	chr10	828536	830718	0.988315	lung
linc_gga003580n	chrJH376323.1	2331	5347	0.98994	lung
linc_gga001128n	chr17	896053	902027	0.958744	lung
linc_gga011991	chr3	41517898	41673200	0.972535	lung
linc_gga021640	chrZ	3742631	3760529	0.989632	lung
linc_gga021647	chrZ	6332351	6351308	0.983347	lung
linc_gga008161	chr2	91020143	91023655	0.995217	lung
linc_gga011148	chr3	45018520	45033487	0.993881	lung
linc_gga001719n	chr21	2638821	2641863	0.977584	lung
linc_gga000220	chr1	33811370	33816013	0.985638	lung
linc_gga008601	chr20	4214325	4240452	0.972765	lung
linc_gga000239	chr1	36110718	36125787	0.982483	lung
linc_gga013260	chr4	1458720	1460476	0.97638	lung
linc_gga001936	chr1	66334288	66336822	0.975214	lung
linc_gga008613	chr20	5140532	5143281	0.993628	lung
linc_gga014992	chr5	41621763	41648908	0.993435	lung
linc_gga008657	chr20	8127145	8130763	0.975652	lung
linc_gga016213	chr7	35957411	35958635	0.966839	lung
linc_gga000072n	chr1	62348982	62350475	0.983068	lung
linc_gga012046	chr3	50003035	50006135	0.995569	lung
linc_gga003081n	chr7	21322268	21325876	0.953858	lung
linc_gga003292n	chr8	13977417	13979236	0.993293	lung
linc_gga016248	chr7	3551068	3553894	0.955274	lung
linc_gga001626n	chr20	4197673	4212817	0.951913	lung
linc_gga011693	chr3	10078319	10091022	0.992911	lung
linc_gga011698	chr3	10534714	10587134	0.994094	lung
linc_gga001163	chr1	157263020	157266809	0.997766	lung
linc_gga015003	chr5	42579672	42624201	0.988441	lung
linc_gga015897	chr7	355738	356160	0.989663	lung
linc_gga001199	chr1	166819858	166827416	0.970171	lung
linc_gga003309n	chr8	20815095	20816769	0.979069	lung
linc_gga001538n	chr2	56666393	56667928	0.988216	lung
linc_gga001638	chr1	32434049	32438551	0.993167	lung
linc_gga021822	chrZ	26031909	26035688	0.994917	lung
linc_gga019716	chrAADN03025093.1	10	1283	0.969429	lung
linc_gga021893	chrZ	39367385	39370979	0.989327	lung
linc_gga017635	chr9	15469467	15472597	0.964452	lung
linc_gga015546	chr6	36672	61822	0.977688	lung
linc_gga002825n	chr5	17702569	17708035	0.985025	lung
linc_gga011387	chr3	78012631	78016370	0.983385	lung
linc_gga000284n	chr1	49745907	49746735	0.959383	lung
linc_gga016400	chr7	21037208	21044608	0.991546	lung
linc_gga016402	chr7	21375041	21381919	0.972999	lung
linc_gga021063	chrLGE22C19W28_E50C23	408909	410176	0.964798	lung
linc_gga002575	chr1	157262597	157263676	0.997386	lung
linc_gga002591	chr1	162140705	162209467	0.979454	lung
linc_gga001718n	chr21	2637119	2637928	0.981302	lung
linc_gga006788	chr2	32483900	32485122	0.987425	lung
linc_gga003414	chr11	9780208	9780553	0.973691	lung
linc_gga007194	chr2	94993752	95005272	0.9955	lung
linc_gga000931	chr1	119087919	119090749	0.991678	lung
linc_gga012264	chr3	80618010	80666128	0.98844	lung
linc_gga003428	chr11	11805099	11819980	0.994131	lung
linc_gga012297	chr3	87194113	87199923	0.990649	lung
linc_gga007659	chr2	17172607	17188900	0.985396	lung
linc_gga003382n	chr9	15857917	15861785	0.976718	lung
linc_gga013170	chr4	81963580	81978392	0.991122	lung
linc_gga012790	chr4	32686918	32688437	0.988343	lung
linc_gga000167	chr1	25042971	25051512	0.994363	lung
linc_gga001877	chr1	57883241	57889376	0.981839	lung
linc_gga001879	chr1	58266752	58280771	0.990953	lung
linc_gga001355n	chr2	39746755	39788918	0.977984	lung
linc_gga001002	chr1	129693823	129698266	0.996913	lung
linc_gga000280n	chr1	48168706	48180170	0.962872	lung
linc_gga002783n	chr5	6062606	6147695	0.985225	lung
linc_gga004867	chr14	1557852	1561623	0.992818	lung
linc_gga004872	chr14	1842263	1846816	0.964972	lung
linc_gga003619	chr11	9037559	9153234	0.982753	lung
linc_gga008206	chr2	99332188	99336377	0.989446	lung
linc_gga011207	chr3	52062047	52077848	0.991915	lung
linc_gga003659	chr11	13946619	13948915	0.950554	lung
linc_gga003663	chr11	14244975	14403598	0.982812	lung
linc_gga020062	chrJH375204.1	498	1545	0.987359	lung
linc_gga004065	chr12	10126719	10139274	0.980737	lung
linc_gga006162	chr18	9348319	9354727	0.986842	lung
linc_gga006163	chr18	9371279	9378087	0.964974	lung
linc_gga013327	chr4	6024430	6039184	0.986052	lung
linc_gga011238	chr3	55630732	55645501	0.985912	lung
linc_gga013330	chr4	6403807	6408446	0.995354	lymphocyte
linc_gga013331	chr4	6409570	6431054	0.988336	lymphocyte
linc_gga003242n	chr8	22851205	22852134	0.990332	lymphocyte
linc_gga009104	chr21	779566	788638	0.991557	lymphocyte
linc_gga011294	chr3	64700430	64814424	0.987143	lymphocyte
linc_gga007047	chr2	67472218	67472788	0.968221	lymphocyte
linc_gga020568	chrJH375789.1	8	1008	0.955281	lymphocyte
linc_gga002908	chr10	7322240	7326368	0.975139	lymphocyte
linc_gga013017	chr4	62016335	62056456	0.994268	lymphocyte
linc_gga021489	chrZ	55585025	55590675	0.963109	lymphocyte
linc_gga017236	chr9	4134614	4139222	0.95768	lymphocyte
linc_gga021951	chrZ	46765649	46845664	0.988323	lymphocyte
linc_gga000071	chr1	10437842	10444261	0.993735	lymphocyte
linc_gga000072	chr1	10461471	10464865	0.99062	lymphocyte
linc_gga000082	chr1	12453841	12457436	0.987404	lymphocyte
linc_gga020709	chrJH376058.1	1358	2318	0.952973	lymphocyte
linc_gga004714	chr14	6486330	6487041	0.965505	lymphocyte
linc_gga001021n	chr15	4442165	4443364	0.970655	lymphocyte
linc_gga000809n	chr13	7143525	7147896	0.99403	lymphocyte
linc_gga011910	chr3	32511558	32541969	0.982997	lymphocyte
linc_gga018619	chrAADN03016412.1	495	1220	0.980751	lymphocyte
linc_gga012342	chr3	94182107	94241840	0.96276	lymphocyte
linc_gga019061	chrAADN03019423.1	23	780	0.965994	lymphocyte
linc_gga000860n	chr14	3129033	3129449	0.983342	lymphocyte
linc_gga007784	chr2	34660236	34758954	0.961712	lymphocyte
linc_gga000273	chr1	42658691	42659602	0.995294	lymphocyte
linc_gga019599	chrAADN03024037.1	5	1098	0.959429	lymphocyte
linc_gga013765	chr4	62015889	62024956	0.989905	lymphocyte
linc_gga001410n	chr2	93686807	93689984	0.981643	lymphocyte
linc_gga001161	chr1	156873374	156874616	0.992175	lymphocyte
linc_gga004973	chr14	7196051	7216925	0.990169	lymphocyte
linc_gga009573	chr24	111753	112630	0.966335	lymphocyte
linc_gga015043	chr5	46363249	46376505	0.996037	lymphocyte
linc_gga018851	chrAADN03017986.1	3	1199	0.991329	lymphocyte
linc_gga008322	chr2	114317762	114361957	0.984736	lymphocyte
linc_gga008337	chr2	115522518	115525156	0.980939	lymphocyte
linc_gga019726	chrAADN03025183.1	114	1020	0.997336	lymphocyte
linc_gga013462	chr4	22659600	22663950	0.992853	lymphocyte
linc_gga001445n	chr2	142777617	142780957	0.970385	lymphocyte
linc_gga019758	chrAADN03025367.1	204	804	0.983745	lymphocyte
linc_gga001331	chr1	183426246	183478494	0.999317	lymphocyte
linc_gga012284	chr3	84682437	84689187	0.994687	lymphocyte
linc_gga008028	chr2	67512770	67529070	0.978439	lymphocyte
linc_gga000408n	chr1	168690398	168694545	0.953288	lymphocyte
linc_gga000124	chr1	16746615	16749256	0.993879	lymphocyte
linc_gga009784	chr25	575508	575951	0.985268	lymphocyte
linc_gga019457	chrAADN03022898.1	1	1220	0.963114	lymphocyte
linc_gga011502	chr3	97572880	97603605	0.98759	lymphocyte
linc_gga017804	chrAADN03010360.1	2	963	0.950997	lymphocyte
linc_gga000740n	chr12	15306689	15307355	0.985704	lymphocyte
linc_gga002535n	chr4	3527082	3557832	0.974204	lymphocyte
linc_gga001486n	chr2	22827282	22834484	0.950013	lymphocyte
linc_gga003124n	chr7	2154341	2161924	0.964842	lymphocyte
linc_gga001511	chr1	12453433	12458626	0.980885	lymphocyte
linc_gga015429	chr6	25439887	25441868	0.991066	ovary
linc_gga003682	chr11	16528952	16540809	0.997666	ovary
linc_gga003685	chr11	16946443	16953213	0.991497	ovary
linc_gga003686	chr11	16964797	16968131	0.997001	ovary
linc_gga003689	chr11	17009459	17021190	0.996639	ovary
linc_gga001717n	chr21	2270307	2273645	0.988228	ovary
linc_gga002757n	chr5	50594347	50602414	0.992348	ovary
linc_gga001158n	chr18	3688619	3702172	0.995128	ovary
linc_gga002402	chr1	126526307	126528573	0.997833	ovary
linc_gga002992n	chr6	10233205	10236380	0.993854	ovary
linc_gga021785	chrZ	22813854	22818666	0.994213	ovary
linc_gga017527	chr9	5205439	5218570	0.981047	ovary
linc_gga017528	chr9	5277920	5285820	0.992942	ovary
linc_gga002976n	chr6	34466025	34486682	0.989952	ovary
linc_gga017529	chr9	5303746	5343195	0.997627	ovary
linc_gga003690	chr11	17036213	17048230	0.968546	ovary
linc_gga004509	chr13	10426096	10429366	0.995019	ovary
linc_gga000800n	chr13	2545220	2547685	0.992502	ovary
linc_gga000320	chr1	48287133	48287602	0.995046	ovary
linc_gga017535	chr9	6210929	6220462	0.993863	ovary
linc_gga012956	chr4	51252213	51299797	0.995709	ovary
linc_gga015442	chr6	26545870	26558620	0.996432	ovary
linc_gga015444	chr6	26783466	26786919	0.993417	ovary
linc_gga008282	chr2	109101647	109106114	0.973184	ovary
linc_gga015445	chr6	26806458	26810992	0.969897	ovary
linc_gga015447	chr6	26928011	26952509	0.996121	ovary
linc_gga010860	chr3	14842820	14843517	0.992555	ovary
linc_gga010862	chr3	14968239	14991342	0.990949	ovary
linc_gga013359	chr4	10923425	10927878	0.98455	ovary
linc_gga002525n	chr4	1312237	1316601	0.988524	ovary
linc_gga007009	chr2	62710992	62715140	0.976163	ovary
linc_gga007893	chr2	48062343	48069000	0.996956	ovary
linc_gga012962	chr4	52339918	52365524	0.997057	ovary
linc_gga008291	chr2	109802467	109806597	0.997521	ovary
linc_gga013363	chr4	11015679	11022213	0.996176	ovary
linc_gga013367	chr4	11080733	11084977	0.993387	ovary
linc_gga009103	chr21	753257	797474	0.983694	ovary
linc_gga009107	chr21	874517	880548	0.984837	ovary
linc_gga017551	chr9	8570166	8590395	0.994269	ovary
linc_gga012971	chr4	53446899	53459161	0.993149	ovary
linc_gga003130n	chr7	4982387	5007070	0.990397	ovary
linc_gga006624	chr2	7055514	7084181	0.9986	ovary
linc_gga006625	chr2	7119583	7147851	0.991345	ovary
linc_gga001244n	chr19	5071769	5079651	0.977764	ovary
linc_gga006639	chr2	8759871	8772696	0.952352	ovary
linc_gga011291	chr3	64475199	64475862	0.995676	ovary
linc_gga019662	chrAADN03024613.1	382	1256	0.996725	ovary
linc_gga007038	chr2	66179124	66220082	0.980176	ovary
linc_gga012107	chr3	56802125	56811801	0.996268	ovary
linc_gga012108	chr3	56847274	56854119	0.996133	ovary
linc_gga017579	chr9	12090391	12099177	0.952261	ovary
linc_gga015482	chr6	29979083	29979485	0.993887	ovary
linc_gga000067n	chr1	56696755	56701477	0.968711	ovary
linc_gga000861n	chr14	3352827	3353610	0.98579	ovary
linc_gga013808	chr4	68032830	68043547	0.996253	ovary
linc_gga006647	chr2	9767328	9768334	0.994049	ovary
linc_gga011716	chr3	12358447	12409483	0.993738	ovary
linc_gga011719	chr3	12548426	12566021	0.985849	ovary
linc_gga003416n	chr9	4935244	4938757	0.977255	ovary
linc_gga010023	chr26	2821692	2823978	0.995477	ovary
linc_gga015907	chr7	2315798	2330457	0.985013	ovary
linc_gga000497n	chr10	13969430	13987002	0.99602	ovary
linc_gga015498	chr6	31101232	31112803	0.993423	ovary
linc_gga015499	chr6	31138583	31150661	0.99735	ovary
linc_gga016303	chr7	9959843	9962685	0.985715	ovary
linc_gga016304	chr7	9976957	9978215	0.982588	ovary
linc_gga011720	chr3	12722860	12726272	0.99681	ovary
linc_gga002271n	chr3	15500555	15575169	0.979084	ovary
linc_gga004563	chr13	14201258	14203814	0.996703	ovary
linc_gga011732	chr3	14501693	14502594	0.99455	ovary
linc_gga004575	chr13	15159542	15171466	0.996321	ovary
linc_gga014224	chr5	23559569	23561608	0.995952	ovary
linc_gga014226	chr5	23628626	23630819	0.997093	ovary
linc_gga014227	chr5	23638180	23642727	0.993546	ovary
linc_gga014229	chr5	23662533	23667140	0.996056	ovary
linc_gga012135	chr3	61559220	61578519	0.990177	ovary
linc_gga012136	chr3	61647677	61648115	0.997386	ovary
linc_gga015920	chr7	4479028	4480377	0.986283	ovary
linc_gga008762	chr20	12914949	12921618	0.997541	ovary
linc_gga008764	chr20	13175923	13285108	0.993405	ovary
linc_gga013836	chr4	71060279	71064292	0.995066	ovary
linc_gga004580	chr13	15376922	15378413	0.989432	ovary
linc_gga001533n	chr2	52402209	52406792	0.993068	ovary
linc_gga004594	chr13	16966816	16975656	0.993901	ovary
linc_gga004595	chr13	16993300	17002483	0.992591	ovary
linc_gga004598	chr13	17126273	17130189	0.99832	ovary
linc_gga004599	chr13	17144083	17146146	0.991112	ovary
linc_gga002916	chr10	8455807	8470153	0.993672	ovary
linc_gga016348	chr7	15202943	15212515	0.984091	ovary
linc_gga007092	chr2	78045707	78056529	0.997537	ovary
linc_gga002923	chr10	9427137	9428608	0.981361	ovary
linc_gga009600	chr24	2691855	2694231	0.996402	ovary
linc_gga009601	chr24	2742096	2772585	0.990257	ovary
linc_gga014266	chr5	27477410	27480624	0.957691	ovary
linc_gga005423	chr15	10165510	10166228	0.99128	ovary
linc_gga005424	chr15	10456125	10457356	0.990316	ovary
linc_gga005425	chr15	10457937	10463847	0.996263	ovary
linc_gga005426	chr15	10491685	10495135	0.998181	ovary
linc_gga005427	chr15	10526218	10555983	0.990031	ovary
linc_gga005428	chr15	10570971	10578302	0.996488	ovary
linc_gga002747n	chr5	45841616	45844604	0.994857	ovary
linc_gga009613	chr24	3988946	3989956	0.997538	ovary
linc_gga002982n	chr6	3300431	3304772	0.959049	ovary
linc_gga011780	chr3	18516444	18518031	0.998308	ovary
linc_gga011782	chr3	18572394	18576620	0.998423	ovary
linc_gga011783	chr3	18656978	18673355	0.987621	ovary
linc_gga011786	chr3	18811147	18814922	0.998469	ovary
linc_gga002948	chr10	11417120	11419816	0.997691	ovary
linc_gga005431	chr15	10682823	10689488	0.998243	ovary
linc_gga010099	chr26	921990	927613	0.995461	ovary
linc_gga011799	chr3	20746094	20749103	0.993426	ovary
linc_gga012604	chr4	9893834	9898104	0.993831	ovary
linc_gga012606	chr4	10359190	10360564	0.997427	ovary
linc_gga012190	chr3	66798253	66799619	0.979422	ovary
linc_gga012608	chr4	10534296	10538992	0.994088	ovary
linc_gga015983	chr7	11736210	11749431	0.982319	ovary
linc_gga013890	chr4	79524454	79525081	0.99702	ovary
linc_gga014297	chr5	30933416	30934308	0.989936	ovary
linc_gga002200n	chr3	65470524	65479676	0.972741	ovary
linc_gga005455	chr15	12221577	12224740	0.981325	ovary
linc_gga000880n	chr14	6746235	6748106	0.994082	ovary
linc_gga016395	chr7	20285216	20298433	0.996596	ovary
linc_gga002972	chr10	12671161	12673300	0.966874	ovary
linc_gga002973	chr10	13019287	13020051	0.994832	ovary
linc_gga013026	chr4	63099863	63112375	0.997648	ovary
linc_gga014722	chr5	13318670	13350903	0.992876	ovary
linc_gga017210	chr9	1713238	1733461	0.98365	ovary
linc_gga007569	chr2	3723313	3742408	0.995907	ovary
linc_gga002985	chr10	14183697	14185368	0.990401	ovary
linc_gga002986	chr10	14196446	14201102	0.991206	ovary
linc_gga002258n	chr3	12421526	12425507	0.990507	ovary
linc_gga002989	chr10	14250151	14308933	0.99775	ovary
linc_gga015122	chr5	54926798	54929833	0.981136	ovary
linc_gga015123	chr5	54933555	54942175	0.996453	ovary
linc_gga001298	chr1	179104636	179106872	0.99777	ovary
linc_gga009666	chr24	771348	780387	0.997508	ovary
linc_gga009668	chr24	822583	845588	0.989052	ovary
linc_gga019316	chrAADN03021566.1	367	4554	0.99733	ovary
linc_gga019317	chrAADN03021566.1	24	4702	0.994806	ovary
linc_gga014737	chr5	14614612	14620404	0.979078	ovary
linc_gga002998	chr10	15496988	15513885	0.991903	ovary
linc_gga005487	chr16	349870	350335	0.989844	ovary
linc_gga015135	chr5	55939377	55951922	0.97518	ovary
linc_gga003809	chr12	6208847	6277168	0.989525	ovary
linc_gga002924n	chr6	15069649	15123337	0.992514	ovary
linc_gga003397	chr11	8060204	8109437	0.987928	ovary
linc_gga003399	chr11	8136222	8136661	0.980659	ovary
linc_gga001716	chr1	44594766	44599801	0.980444	ovary
linc_gga001717	chr1	44610845	44619878	0.991523	ovary
linc_gga001718	chr1	44649259	44667187	0.989563	ovary
linc_gga004208	chr13	6083452	6330415	0.98069	ovary
linc_gga004209	chr13	6332963	6338755	0.995745	ovary
linc_gga007584	chr2	5887295	5916785	0.991369	ovary
linc_gga005909	chr18	2330918	2332770	0.99764	ovary
linc_gga003810	chr12	6255148	6255751	0.998329	ovary
linc_gga015147	chr5	57208387	57211498	0.992537	ovary
linc_gga015148	chr5	57344135	57348817	0.993005	ovary
linc_gga003819	chr12	7253793	7256465	0.997897	ovary
linc_gga004211	chr13	6581579	6601572	0.995128	ovary
linc_gga009682	chr24	2500646	2507296	0.954667	ovary
linc_gga009689	chr24	2736241	2742045	0.997983	ovary
linc_gga007594	chr2	7762046	7764935	0.996622	ovary
linc_gga005910	chr18	2343276	2345239	0.995768	ovary
linc_gga005911	chr18	2352682	2360672	0.994045	ovary
linc_gga012662	chr4	14388485	14390895	0.986687	ovary
linc_gga008401	chr2	125111652	125112482	0.991897	ovary
linc_gga008402	chr2	125116745	125118394	0.995992	ovary
linc_gga000375n	chr1	118817019	118820012	0.992529	ovary
linc_gga008404	chr2	125348130	125350970	0.991579	ovary
linc_gga015151	chr5	57408738	57409785	0.993979	ovary
linc_gga013061	chr4	67410298	67456792	0.994219	ovary
linc_gga013062	chr4	67466390	67483811	0.998046	ovary
linc_gga000603n	chr11	13430564	13433937	0.997039	ovary
linc_gga016852	chr8	12845	13400	0.995234	ovary
linc_gga016853	chr8	17978	20224	0.99627	ovary
linc_gga009693	chr24	3083142	3084556	0.99332	ovary
linc_gga002125n	chr3	11354568	11362876	0.981458	ovary
linc_gga000822n	chr13	11435872	11436949	0.996221	ovary
linc_gga005928	chr18	3822630	3894893	0.994801	ovary
linc_gga008419	chr2	126945065	126949164	0.988305	ovary
linc_gga004233	chr13	7981796	7990965	0.997865	ovary
linc_gga004235	chr13	8036183	8037421	0.994536	ovary
linc_gga004236	chr13	8050953	8055892	0.990832	ovary
linc_gga016863	chr8	795791	810416	0.993623	ovary
linc_gga014776	chr5	17719934	17732144	0.992704	ovary
linc_gga017269	chr9	7635430	7661083	0.992581	ovary
linc_gga008420	chr2	126977881	126978713	0.997714	ovary
linc_gga015173	chr5	58511980	58520191	0.984213	ovary
linc_gga015177	chr5	59055670	59063271	0.997826	ovary
linc_gga015178	chr5	59068452	59070996	0.997105	ovary
linc_gga015179	chr5	59082639	59089830	0.992896	ovary
linc_gga000127n	chr1	91317071	91318146	0.9765	ovary
linc_gga013089	chr4	70243987	70312693	0.984759	ovary
linc_gga004245	chr13	8915388	8919654	0.997305	ovary
linc_gga004246	chr13	8939135	8945594	0.996494	ovary
linc_gga001945n	chr26	2475451	2476304	0.970092	ovary
linc_gga015184	chr5	59349561	59373270	0.996606	ovary
linc_gga003856	chr12	10847273	10849684	0.991189	ovary
linc_gga013093	chr4	70610551	70616475	0.99282	ovary
linc_gga013095	chr4	70806142	70814707	0.996801	ovary
linc_gga016887	chr8	3192144	3275520	0.989448	ovary
linc_gga021950	chrZ	46673155	46675271	0.99804	ovary
linc_gga002331n	chr3	62723210	62726920	0.991502	ovary
linc_gga001282n	chr19	5129398	5135599	0.964282	ovary
linc_gga015602	chr6	8106413	8109132	0.995522	ovary
linc_gga016000	chr7	13862846	13864786	0.991572	ovary
linc_gga016001	chr7	14008744	14017457	0.993178	ovary
linc_gga011428	chr3	85358909	85363872	0.997478	ovary
linc_gga002518n	chr4	89647719	89653783	0.995678	ovary
linc_gga021964	chrZ	50851790	50855756	0.997214	ovary
linc_gga017709	chr9	22115569	22119439	0.998539	ovary
linc_gga000664n	chr12	171227	180004	0.994829	ovary
linc_gga017296	chr9	10436326	10519134	0.995757	ovary
linc_gga008459	chr2	131671787	131677687	0.997345	ovary
linc_gga013523	chr4	30781036	30790212	0.995837	ovary
linc_gga013528	chr4	31831097	31854439	0.991517	ovary
linc_gga016015	chr7	15448257	15454610	0.992565	ovary
linc_gga000552n	chr10	11994515	11998957	0.997385	ovary
linc_gga015626	chr6	10651755	10700318	0.990567	ovary
linc_gga008465	chr2	132360424	132361171	0.992047	ovary
linc_gga013533	chr4	32664950	32679299	0.996555	ovary
linc_gga011440	chr3	87639074	87643638	0.988038	ovary
linc_gga003342n	chr9	3203903	3207665	0.995977	ovary
linc_gga000739n	chr12	14275508	14288231	0.997448	ovary
linc_gga005981	chr18	7969224	7973584	0.978036	ovary
linc_gga018120	chrAADN03012315.1	504	1111	0.991055	ovary
linc_gga003011n	chr6	18695092	18701456	0.993228	ovary
linc_gga003898	chr12	14832497	14902420	0.995086	ovary
linc_gga004290	chr13	12122963	12123507	0.99323	ovary
linc_gga005992	chr18	8697177	8752360	0.997222	ovary
linc_gga002157n	chr3	27180207	27215007	0.998156	ovary
linc_gga005994	chr18	8862187	8875834	0.995171	ovary
linc_gga000529	chr1	69398283	69400542	0.992718	ovary
linc_gga003425n	chr9	8743271	8747788	0.994803	ovary
linc_gga005110	chr15	1999347	2007631	0.995058	ovary
linc_gga003110n	chr7	30744860	30746223	0.985323	ovary
linc_gga005112	chr15	2078492	2081449	0.990175	ovary
linc_gga005117	chr15	3393860	3395649	0.993951	ovary
linc_gga000507n	chr10	16922468	16923808	0.988708	ovary
linc_gga003026	chr10	18026779	18030930	0.9931	ovary
linc_gga015653	chr6	14115137	14126614	0.987825	ovary
linc_gga003027	chr10	18046718	18047370	0.992258	ovary
linc_gga006814	chr2	37671290	37675154	0.995178	ovary
linc_gga006815	chr2	37706054	37708368	0.996309	ovary
linc_gga002264n	chr3	13499451	13539224	0.987976	ovary
linc_gga011471	chr3	93410354	93412205	0.994767	ovary
linc_gga011479	chr3	94981652	94988308	0.9929	ovary
linc_gga013577	chr4	37287150	37289819	0.996214	ovary
linc_gga013578	chr4	37302518	37306733	0.996902	ovary
linc_gga004731	chr14	7232630	7233391	0.993053	ovary
linc_gga006831	chr2	40318815	40342780	0.996376	ovary
linc_gga016072	chr7	20180935	20190434	0.996516	ovary
linc_gga011491	chr3	96162030	96167465	0.996892	ovary
linc_gga019860	chrAADN03026096.1	480	1092	0.986908	ovary
linc_gga008933	chr20	11457786	11463900	0.996063	ovary
linc_gga015688	chr6	17439943	17442477	0.993148	ovary
linc_gga000696n	chr12	18556477	18561080	0.987624	ovary
linc_gga006847	chr2	42003462	42021515	0.995068	ovary
linc_gga009333	chr22	3530880	3548613	0.997106	ovary
linc_gga009334	chr22	3629110	3678833	0.994786	ovary
linc_gga009335	chr22	3724453	3755097	0.997604	ovary
linc_gga011912	chr3	32735625	32739702	0.988827	ovary
linc_gga004756	chr14	9457234	9470249	0.994175	ovary
linc_gga014404	chr5	43190548	43191905	0.993004	ovary
linc_gga007243	chr2	103134100	103136424	0.99575	ovary
linc_gga012315	chr3	90423840	90429122	0.992202	ovary
linc_gga017789	chrAADN03010064.1	8803	11463	0.975197	ovary
linc_gga010229	chr27	2262495	2263254	0.997223	ovary
linc_gga009340	chr23	558399	561315	0.988571	ovary
linc_gga001836n	chr23	2638424	2644299	0.986877	ovary
linc_gga017792	chrAADN03010133.1	10711	18330	0.996633	ovary
linc_gga012327	chr3	91749015	91752123	0.995656	ovary
linc_gga017793	chrAADN03010133.1	18381	19775	0.995781	ovary
linc_gga010230	chr27	2264789	2269154	0.995875	ovary
linc_gga011936	chr3	36196049	36232052	0.9969	ovary
linc_gga011937	chr3	36268542	36286802	0.995783	ovary
linc_gga014425	chr5	44785600	44794354	0.997551	ovary
linc_gga007265	chr2	106729726	106735567	0.997086	ovary
linc_gga007267	chr2	106984647	106994974	0.994439	ovary
linc_gga021177	chrZ	7851448	7852331	0.992363	ovary
linc_gga012330	chr3	92582115	92587340	0.994355	ovary
linc_gga012338	chr3	93823711	93825913	0.988756	ovary
linc_gga001173n	chr18	5873127	5876759	0.996198	ovary
linc_gga006870	chr2	44448202	44449764	0.991462	ovary
linc_gga016523	chr7	35312793	35341114	0.993422	ovary
linc_gga016524	chr7	35421226	35512450	0.997292	ovary
linc_gga014435	chr5	45967525	45971211	0.992113	ovary
linc_gga014436	chr5	46181635	46198319	0.995637	ovary
linc_gga002409n	chr4	14271716	14274462	0.987592	ovary
linc_gga010255	chr27	3235023	3239042	0.994254	ovary
linc_gga016535	chr7	36167067	36174089	0.977338	ovary
linc_gga014440	chr5	46345653	46349710	0.991033	ovary
linc_gga007282	chr2	109940104	109941428	0.994265	ovary
linc_gga010263	chr27	3461292	3462693	0.986719	ovary
linc_gga008984	chr21	722471	723243	0.987113	ovary
linc_gga008985	chr21	771015	772906	0.998162	ovary
linc_gga001428	chr1	195167265	195168255	0.992857	ovary
linc_gga009383	chr23	2644444	2648488	0.982268	ovary
linc_gga009387	chr23	3036839	3037783	0.992423	ovary
linc_gga014456	chr5	48855742	48863895	0.998356	ovary
linc_gga008103	chr2	82613899	82631613	0.997368	ovary
linc_gga016553	chr8	2299847	2303496	0.996953	ovary
linc_gga008110	chr2	83776935	83781970	0.993871	ovary
linc_gga001793n	chr23	701571	807221	0.968021	ovary
linc_gga001462n	chr2	5980607	5997434	0.992109	ovary
linc_gga007731	chr2	28300557	28326495	0.995953	ovary
linc_gga014481	chr5	50919796	50924729	0.980704	ovary
linc_gga001098n	chr17	7419101	7432247	0.997078	ovary
linc_gga005643	chr17	6941157	6948187	0.9746	ovary
linc_gga008136	chr2	87671773	87676829	0.996814	ovary
linc_gga002382n	chr4	3057935	3061052	0.985089	ovary
linc_gga014903	chr5	30424281	30442159	0.996381	ovary
linc_gga007747	chr2	30950193	30957953	0.990278	ovary
linc_gga014499	chr5	52253612	52264284	0.996616	ovary
linc_gga005652	chr17	7252177	7258527	0.993503	ovary
linc_gga005654	chr17	7298758	7321635	0.978188	ovary
linc_gga010728	chr28	4344804	4350775	0.993895	ovary
linc_gga018683	chrAADN03016868.1	1	1041	0.980941	ovary
linc_gga011128	chr3	42244500	42250465	0.996125	ovary
linc_gga014912	chr5	32016824	32019821	0.990778	ovary
linc_gga007751	chr2	31067959	31069878	0.990459	ovary
linc_gga014915	chr5	32437794	32450876	0.991827	ovary
linc_gga014918	chr5	32745010	32745625	0.992454	ovary
linc_gga012821	chr4	34957901	34958962	0.997738	ovary
linc_gga017409	chr9	20719500	20724112	0.995923	ovary
linc_gga005660	chr17	7634911	7635954	0.993969	ovary
linc_gga005661	chr17	7640046	7650042	0.997148	ovary
linc_gga012824	chr4	36498705	36568144	0.978525	ovary
linc_gga005662	chr17	7692989	7700888	0.997772	ovary
linc_gga012829	chr4	36763183	36796746	0.984385	ovary
linc_gga008150	chr2	89869878	89877577	0.997895	ovary
linc_gga008158	chr2	90673322	90686437	0.997076	ovary
linc_gga008159	chr2	90674233	90676413	0.994162	ovary
linc_gga000612n	chr11	17646346	17724594	0.993211	ovary
linc_gga011130	chr3	42336283	42338004	0.993156	ovary
linc_gga011132	chr3	42934072	42984538	0.990557	ovary
linc_gga014921	chr5	33394796	33412221	0.996509	ovary
linc_gga007760	chr2	31867991	31870357	0.995551	ovary
linc_gga015324	chr6	16764177	16778108	0.987907	ovary
linc_gga013230	chr4	90009738	90013003	0.997024	ovary
linc_gga013235	chr4	210448	212184	0.993897	ovary
linc_gga006078	chr18	2529560	2534328	0.992343	ovary
linc_gga001496	chr1	9184832	9195567	0.997572	ovary
linc_gga022081	chrZ	69095407	69112384	0.986378	ovary
linc_gga013240	chr4	699126	702426	0.984576	ovary
linc_gga013241	chr4	729869	741796	0.988423	ovary
linc_gga013242	chr4	786100	789766	0.99691	ovary
linc_gga013243	chr4	802305	813148	0.989555	ovary
linc_gga013244	chr4	829804	834848	0.995797	ovary
linc_gga006083	chr18	3021555	3036783	0.991121	ovary
linc_gga013246	chr4	903841	912057	0.997636	ovary
linc_gga013247	chr4	962993	964054	0.993807	ovary
linc_gga011157	chr3	46286106	46319001	0.998477	ovary
linc_gga014940	chr5	35830605	35840700	0.998367	ovary
linc_gga014948	chr5	36731886	36841638	0.994309	ovary
linc_gga005699	chr17	10020157	10039684	0.996528	ovary
linc_gga008182	chr2	96314008	96317882	0.995968	ovary
linc_gga006096	chr18	4125066	4131220	0.996871	ovary
linc_gga012864	chr4	40922423	40926960	0.996038	ovary
linc_gga008603	chr20	4324650	4336761	0.995636	ovary
linc_gga008604	chr20	4390821	4410350	0.99173	ovary
linc_gga008608	chr20	4629849	4688381	0.988625	ovary
linc_gga008609	chr20	4720048	4743962	0.988072	ovary
linc_gga015354	chr6	19215148	19238171	0.993875	ovary
linc_gga008198	chr2	98075926	98106045	0.994883	ovary
linc_gga009000	chr21	1593043	1627845	0.986765	ovary
linc_gga013269	chr4	1679239	1681751	0.993622	ovary
linc_gga009007	chr21	1916784	1923258	0.979084	ovary
linc_gga004424	chr13	2071831	2078327	0.994795	ovary
linc_gga011173	chr3	47662465	47704038	0.994601	ovary
linc_gga011178	chr3	48140382	48143347	0.993787	ovary
linc_gga003260n	chr8	2009487	2016246	0.986037	ovary
linc_gga002336	chr1	117216336	117218513	0.992131	ovary
linc_gga001706n	chr20	12291702	12296465	0.994706	ovary
linc_gga001697n	chr20	11041086	11044481	0.990733	ovary
linc_gga000246	chr1	36856776	36861839	0.972534	ovary
linc_gga008610	chr20	4810918	4813637	0.9965	ovary
linc_gga000248	chr1	37776330	37779943	0.994769	ovary
linc_gga008614	chr20	5151269	5155487	0.995648	ovary
linc_gga008615	chr20	5174648	5179198	0.997565	ovary
linc_gga010788	chr3	5379741	5387686	0.99544	ovary
linc_gga013270	chr4	1686667	1697764	0.995897	ovary
linc_gga002965n	chr6	30111977	30116344	0.997225	ovary
linc_gga013277	chr4	1897554	1902549	0.95093	ovary
linc_gga001947	chr1	67435064	67440999	0.997421	ovary
linc_gga001949	chr1	67529940	67564747	0.991449	ovary
linc_gga004434	chr13	3196213	3197995	0.998686	ovary
linc_gga000011n	chr1	5604005	5607956	0.988446	ovary
linc_gga000254	chr1	38961139	38971106	0.991789	ovary
linc_gga010790	chr3	5652032	5734310	0.996926	ovary
linc_gga006531	chr19	9733139	9733793	0.997253	ovary
linc_gga001959	chr1	68222687	68224603	0.960114	ovary
linc_gga004443	chr13	5834186	5835372	0.992895	ovary
linc_gga004444	chr13	5920525	6005135	0.994344	ovary
linc_gga011190	chr3	50122873	50123493	0.997338	ovary
linc_gga012000	chr3	43335796	43344090	0.99087	ovary
[truncated: 1,382 more rows]

## Sheet: Sheet2
Tissue-specific lincRNAs from the 'rsgcc' R package with tissue specificity scores >=0.75
LincRNAs	Chromosome	Start	End	Tsmaxscore	Specific tissue
linc_gga000029n	chr1	30448297	30459998	0.939206	brain
linc_gga001189n	chr18	9938427	10002147	0.753666	brain
linc_gga001333	chr1	183794912	183853230	0.803893	brain
linc_gga002023n	chr27	1501615	1502725	0.836129	brain
linc_gga002352n	chr3	92882361	92883955	0.837964	brain
linc_gga004768	chr14	11625330	11628703	0.822489	brain
linc_gga007124	chr2	82653562	82678954	0.930033	brain
linc_gga008751	chr20	12382099	12398683	0.824083	brain
linc_gga011398	chr3	79468146	79491807	0.768075	brain
linc_gga012213	chr3	71437064	71533694	0.793448	brain
linc_gga012224	chr3	72708742	72767678	0.92525	brain
linc_gga000190	chr1	29960939	29962957	0.812846	breast_muscle
linc_gga000402n	chr1	155285593	155291230	0.762639	breast_muscle
linc_gga008352	chr2	117762816	117767946	0.904247	breast_muscle
linc_gga012241	chr3	76836396	76852692	0.826222	breast_muscle
linc_gga016272	chr7	5994751	5999555	0.774614	breast_muscle
linc_gga021572	chrZ	70080005	70088123	0.918678	breast_muscle
linc_gga003213	chr10	14195373	14202789	0.801567	embryo
linc_gga003683	chr11	16680776	16688826	0.805061	embryo
linc_gga007470	chr2	138784552	138790773	0.752007	embryo
linc_gga008045	chr2	69757342	69774067	0.78811	embryo
linc_gga008055	chr2	71184445	71195134	0.854318	embryo
linc_gga008102	chr2	82593752	82599409	0.926276	embryo
linc_gga011394	chr3	79085904	79089147	0.862432	embryo
linc_gga012209	chr3	70458735	70465791	0.789482	embryo
linc_gga020366	chrJH375642.1	24714	25785	0.865317	embryo
linc_gga021844	chrZ	30185829	30188022	0.796977	embryo
linc_gga009074	chr21	6092087	6102095	0.832603	eye
linc_gga000702	chr1	85838883	85844426	0.807052	fat
linc_gga006973	chr2	57566152	57569867	0.949742	fat
linc_gga021729	chrZ	16042447	16048785	0.837593	fat
linc_gga004248	chr13	9115469	9116950	0.79192	feather_epithelium
linc_gga009889	chr25	770450	771435	0.840833	feather_epithelium
linc_gga011265	chr3	61140630	61156020	0.875595	feather_epithelium
linc_gga011986	chr3	40894376	40937450	0.837509	feather_epithelium
linc_gga012132	chr3	61153696	61189232	0.800325	feather_epithelium
linc_gga007633	chr2	14737450	14754409	0.783262	hair_cell
linc_gga013716	chr4	56311716	56315301	0.755899	hair_cell
linc_gga017184	chr8	28319340	28322718	0.799016	hair_cell
linc_gga021525	chrZ	60580474	60601867	0.86203	hair_cell
linc_gga000962	chr1	121906539	121931651	0.812207	heart
linc_gga001487n	chr2	24783774	24790065	0.809006	heart
linc_gga002076	chr1	78384384	78388690	0.757295	heart
linc_gga001272	chr1	175673474	175679229	0.763837	hepatocellular_carcinoma_cell
linc_gga002398	chr1	125300182	125306870	0.813127	hepatocellular_carcinoma_cell
linc_gga003656	chr11	13198226	13213529	0.850175	hepatocellular_carcinoma_cell
linc_gga011186	chr3	48853684	48879983	0.819384	hepatocellular_carcinoma_cell
linc_gga020806	chrJH376249.1	3931	5631	0.767674	hepatocellular_carcinoma_cell
linc_gga000858	chr1	109129334	109132221	0.821455	kidney
linc_gga003357	chr11	4046908	4051418	0.756695	kidney
linc_gga008952	chr20	12709868	12711700	0.859959	kidney
linc_gga020025	chrJH375182.1	168586	172381	0.761857	kidney
linc_gga005833	chr17	7665948	7670618	0.871166	len_retinal
linc_gga007372	chr2	122999236	123014655	0.888275	len_retinal
linc_gga012737	chr4	23672350	23678967	0.85394	len_retinal
linc_gga000169	chr1	25421310	25443189	0.784797	liver
linc_gga000774	chr1	96582600	96603133	0.751959	liver
linc_gga001500	chr1	10676080	10684676	0.783997	liver
linc_gga001501	chr1	10688290	10688762	0.882602	liver
linc_gga003655	chr11	13126553	13150386	0.795673	liver
linc_gga003707n	chrZ	23249106	23269648	0.804882	liver
linc_gga004929	chr14	5432212	5436913	0.772546	liver
linc_gga013903	chr4	81637389	81640060	0.757224	liver
linc_gga015054	chr5	49174494	49181351	0.797171	liver
linc_gga015814	chr6	28068144	28091243	0.838541	liver
linc_gga016225	chr7	349494	364364	0.774443	liver
linc_gga021441	chrZ	48357991	48364275	0.874058	liver
linc_gga021587	chrZ	72308241	72309931	0.94991	liver
linc_gga001002	chr1	129693823	129698266	0.90906	lung
linc_gga002575	chr1	157262597	157263676	0.820259	lung
linc_gga007194	chr2	94993752	95005272	0.815463	lung
linc_gga011148	chr3	45018520	45033487	0.843957	lung
linc_gga011693	chr3	10078319	10091022	0.75497	lung
linc_gga012046	chr3	50003035	50006135	0.818328	lung
linc_gga016505	chr7	33098226	33101958	0.794545	lung
linc_gga021893	chrZ	39367385	39370979	0.876598	lung
linc_gga000071	chr1	10437842	10444261	0.843833	lymphocyte
linc_gga000809n	chr13	7143525	7147896	0.755962	lymphocyte
linc_gga013017	chr4	62016335	62056456	0.855981	lymphocyte
linc_gga000268	chr1	41179593	41189425	0.783544	ovary
linc_gga000440	chr1	59561807	59562331	0.750042	ovary
linc_gga000461	chr1	61233099	61240459	0.811943	ovary
linc_gga000499	chr1	65699392	65715252	0.841295	ovary
linc_gga000547n	chr10	8465990	8487158	0.792328	ovary
linc_gga000552n	chr10	11994515	11998957	0.802807	ovary
linc_gga000694n	chr12	17632441	17646633	0.794176	ovary
linc_gga000695n	chr12	17762233	17766799	0.830953	ovary
linc_gga000700	chr1	85506536	85536800	0.765177	ovary
linc_gga000712	chr1	87533012	87544783	0.870586	ovary
linc_gga000715	chr1	87754717	87758725	0.899808	ovary
linc_gga000732	chr1	89030412	89031438	0.754268	ovary
linc_gga000734n	chr12	11220899	11228965	0.811349	ovary
linc_gga000739n	chr12	14275508	14288231	0.876126	ovary
linc_gga000762	chr1	92627108	92631396	0.922876	ovary
linc_gga000888n	chr14	7912023	7935650	0.873592	ovary
linc_gga000903	chr1	113160616	113162860	0.77252	ovary
linc_gga000965n	chr15	419934	435720	0.757407	ovary
linc_gga001098n	chr17	7419101	7432247	0.903161	ovary
linc_gga001173n	chr18	5873127	5876759	0.777176	ovary
linc_gga001298	chr1	179104636	179106872	0.926329	ovary
linc_gga001481n	chr2	19214148	19215462	0.781693	ovary
linc_gga001496	chr1	9184832	9195567	0.811753	ovary
linc_gga001631	chr1	31294445	31297860	0.934085	ovary
linc_gga001643	chr1	33226831	33231624	0.760889	ovary
linc_gga001676	chr1	37773728	37776216	0.824088	ovary
linc_gga001687n	chr20	9263013	9268491	0.907376	ovary
linc_gga001740n	chr21	1244507	1251410	0.847999	ovary
linc_gga002172n	chr3	39521343	39530950	0.811839	ovary
linc_gga002217	chr1	99819832	99825317	0.783898	ovary
linc_gga002279n	chr3	20128568	20165132	0.862712	ovary
linc_gga002346n	chr3	82486140	82495587	0.893233	ovary
linc_gga002402	chr1	126526307	126528573	0.815162	ovary
linc_gga002518n	chr4	89647719	89653783	0.811017	ovary
linc_gga002716n	chr5	26582187	26586854	0.769495	ovary
linc_gga002797n	chr5	13253054	13261754	0.764355	ovary
linc_gga002989	chr10	14250151	14308933	0.79234	ovary
linc_gga003065n	chr7	14512672	14514268	0.784391	ovary
linc_gga003170n	chr7	26892258	26893334	0.895153	ovary
linc_gga003188	chr10	12199983	12225846	0.829417	ovary
linc_gga003215	chr10	14798780	14800684	0.918755	ovary
linc_gga003260	chr10	19004486	19011544	0.837678	ovary
linc_gga003401	chr11	8506978	8510644	0.860445	ovary
linc_gga003682	chr11	16528952	16540809	0.900399	ovary
linc_gga003686	chr11	16964797	16968131	0.891151	ovary
linc_gga003689	chr11	17009459	17021190	0.83086	ovary
linc_gga003819	chr12	7253793	7256465	0.879639	ovary
linc_gga003921	chr12	18582358	18589401	0.890719	ovary
linc_gga004067	chr12	10247934	10252549	0.843159	ovary
linc_gga004068	chr12	10279144	10297734	0.791839	ovary
linc_gga004124	chr12	15431851	15436638	0.876557	ovary
linc_gga004128	chr12	15857713	15859629	0.878512	ovary
linc_gga004132	chr12	16369332	16374338	0.78004	ovary
linc_gga004233	chr13	7981796	7990965	0.828239	ovary
linc_gga004245	chr13	8915388	8919654	0.892778	ovary
linc_gga004246	chr13	8939135	8945594	0.751439	ovary
linc_gga004303	chr13	12497416	12500309	0.816782	ovary
linc_gga004307	chr13	12643089	12646332	0.776637	ovary
linc_gga004424	chr13	2071831	2078327	0.805232	ovary
linc_gga004509	chr13	10426096	10429366	0.793962	ovary
linc_gga004563	chr13	14201258	14203814	0.847244	ovary
linc_gga004575	chr13	15159542	15171466	0.853221	ovary
linc_gga004594	chr13	16966816	16975656	0.798803	ovary
linc_gga004598	chr13	17126273	17130189	0.951144	ovary
linc_gga004600	chr13	17193503	17202145	0.931814	ovary
linc_gga004674	chr14	4483542	4486390	0.815098	ovary
linc_gga004756	chr14	9457234	9470249	0.807178	ovary
linc_gga004870	chr14	1788334	1798146	0.839646	ovary
linc_gga004933	chr14	5500868	5514002	0.908296	ovary
linc_gga004934	chr14	5516975	5523795	0.81352	ovary
linc_gga004942	chr14	5699331	5702032	0.820607	ovary
linc_gga005079	chr14	14530246	14532521	0.850972	ovary
linc_gga005110	chr15	1999347	2007631	0.843533	ovary
linc_gga005232	chr15	10266671	10271786	0.774385	ovary
linc_gga005359	chr15	7368303	7376332	0.855719	ovary
linc_gga005425	chr15	10457937	10463847	0.920168	ovary
linc_gga005426	chr15	10491685	10495135	0.759889	ovary
linc_gga005428	chr15	10570971	10578302	0.836269	ovary
linc_gga005431	chr15	10682823	10689488	0.921597	ovary
linc_gga005555	chr17	2088845	2093710	0.910553	ovary
linc_gga005569	chr17	3516678	3522739	0.822654	ovary
linc_gga005579	chr17	3958882	3960486	0.834812	ovary
linc_gga005583	chr17	4419529	4420306	0.760153	ovary
linc_gga005699	chr17	10020157	10039684	0.786466	ovary
linc_gga005754	chr17	2085044	2087357	0.767337	ovary
linc_gga005770	chr17	4263288	4277909	0.891195	ovary
linc_gga005806	chr17	6320450	6323118	0.91158	ovary
linc_gga005909	chr18	2330918	2332770	0.89802	ovary
linc_gga006096	chr18	4125066	4131220	0.859646	ovary
linc_gga006155	chr18	8999705	9001566	0.843708	ovary
linc_gga006242	chr19	2179728	2185736	0.761016	ovary
linc_gga006273	chr19	4709248	4716768	0.837054	ovary
linc_gga006705	chr2	20330344	20334434	0.905485	ovary
linc_gga006727	chr2	23391540	23398602	0.798619	ovary
linc_gga006815	chr2	37706054	37708368	0.894633	ovary
linc_gga007092	chr2	78045707	78056529	0.785323	ovary
linc_gga007265	chr2	106729726	106735567	0.889937	ovary
linc_gga007267	chr2	106984647	106994974	0.797623	ovary
linc_gga007350	chr2	119954685	119957074	0.801311	ovary
linc_gga007594	chr2	7762046	7764935	0.777964	ovary
linc_gga007610	chr2	10227527	10231247	0.891789	ovary
linc_gga007670	chr2	18648176	18652164	0.81446	ovary
linc_gga007695	chr2	21333158	21343236	0.88925	ovary
linc_gga007751	chr2	31067959	31069878	0.768687	ovary
linc_gga007901	chr2	49185480	49188196	0.805662	ovary
linc_gga008047	chr2	69931964	69933164	0.791764	ovary
linc_gga008060	chr2	73996680	73999794	0.7704	ovary
linc_gga008110	chr2	83776935	83781970	0.804869	ovary
linc_gga008158	chr2	90673322	90686437	0.763293	ovary
linc_gga008182	chr2	96314008	96317882	0.815271	ovary
linc_gga008260	chr2	105898250	105907512	0.842457	ovary
linc_gga008420	chr2	126977881	126978713	0.80952	ovary
linc_gga008459	chr2	131671787	131677687	0.912013	ovary
linc_gga008594	chr20	3099404	3115137	0.881879	ovary
linc_gga008610	chr20	4810918	4813637	0.914808	ovary
linc_gga008614	chr20	5151269	5155487	0.768375	ovary
linc_gga008762	chr20	12914949	12921618	0.808116	ovary
linc_gga008764	chr20	13175923	13285108	0.78498	ovary
linc_gga008820	chr20	4946580	4950976	0.874866	ovary
linc_gga008933	chr20	11457786	11463900	0.78091	ovary
linc_gga008985	chr21	771015	772906	0.876228	ovary
linc_gga009335	chr22	3724453	3755097	0.810865	ovary
linc_gga009402	chr23	3594559	3596278	0.896789	ovary
linc_gga009666	chr24	771348	780387	0.859839	ovary
linc_gga009689	chr24	2736241	2742045	0.88205	ovary
linc_gga009798	chr25	777269	778281	0.754582	ovary
linc_gga010023	chr26	2821692	2823978	0.789079	ovary
linc_gga010099	chr26	921990	927613	0.894017	ovary
linc_gga010230	chr27	2264789	2269154	0.87068	ovary
linc_gga010382	chr27	3305836	3307769	0.81946	ovary
linc_gga010812	chr3	8775094	8792771	0.825403	ovary
linc_gga010834	chr3	11297689	11350920	0.829595	ovary
linc_gga010904	chr3	18315321	18329243	0.844141	ovary
linc_gga010937	chr3	22532717	22581156	0.763257	ovary
linc_gga010939	chr3	22717070	22721467	0.848153	ovary
linc_gga010946	chr3	23744008	23760332	0.875912	ovary
linc_gga010991	chr3	29439214	29441529	0.767144	ovary
linc_gga011060	chr3	34995530	34997173	0.868276	ovary
linc_gga011077	chr3	37581236	37587330	0.801237	ovary
linc_gga011089	chr3	38737321	38743509	0.801569	ovary
linc_gga011128	chr3	42244500	42250465	0.813675	ovary
linc_gga011130	chr3	42336283	42338004	0.804689	ovary
linc_gga011157	chr3	46286106	46319001	0.851994	ovary
linc_gga011173	chr3	47662465	47704038	0.751767	ovary
linc_gga011190	chr3	50122873	50123493	0.781032	ovary
linc_gga011234	chr3	55197572	55213305	0.837696	ovary
linc_gga011346	chr3	70979211	70985321	0.894288	ovary
linc_gga011347	chr3	71039320	71041371	0.908197	ovary
linc_gga011348	chr3	71047811	71055448	0.78942	ovary
linc_gga011396	chr3	79174415	79177060	0.759768	ovary
linc_gga011428	chr3	85358909	85363872	0.811408	ovary
linc_gga011491	chr3	96162030	96167465	0.810255	ovary
linc_gga011661	chr3	6354792	6395189	0.936115	ovary
linc_gga011716	chr3	12358447	12409483	0.769636	ovary
linc_gga011780	chr3	18516444	18518031	0.904733	ovary
linc_gga011782	chr3	18572394	18576620	0.924938	ovary
linc_gga011786	chr3	18811147	18814922	0.864105	ovary
linc_gga011936	chr3	36196049	36232052	0.779972	ovary
linc_gga012012	chr3	45026187	45027844	0.866345	ovary
linc_gga012013	chr3	45053580	45060942	0.81796	ovary
linc_gga012035	chr3	49091752	49106241	0.884164	ovary
linc_gga012036	chr3	49283571	49284513	0.852345	ovary
linc_gga012090	chr3	54740410	54747415	0.894759	ovary
linc_gga012107	chr3	56802125	56811801	0.78403	ovary
linc_gga012108	chr3	56847274	56854119	0.892182	ovary
linc_gga012594	chr4	9125756	9176374	0.854972	ovary
linc_gga012724	chr4	22126529	22131577	0.764814	ovary
linc_gga012821	chr4	34957901	34958962	0.827166	ovary
linc_gga012864	chr4	40922423	40926960	0.771307	ovary
linc_gga012917	chr4	47256970	47280487	0.776212	ovary
linc_gga013026	chr4	63099863	63112375	0.965605	ovary
linc_gga013062	chr4	67466390	67483811	0.85948	ovary
linc_gga013095	chr4	70806142	70814707	0.940331	ovary
linc_gga013155	chr4	80624037	80646525	0.789648	ovary
linc_gga013230	chr4	90009738	90013003	0.8638	ovary
linc_gga013242	chr4	786100	789766	0.911739	ovary
linc_gga013246	chr4	903841	912057	0.883797	ovary
linc_gga013303	chr4	3677933	3684727	0.901394	ovary
linc_gga013363	chr4	11015679	11022213	0.829475	ovary
linc_gga013460	chr4	22228593	22233460	0.914904	ovary
linc_gga013606	chr4	41705780	41711315	0.927001	ovary
linc_gga013730	chr4	58851848	58857095	0.820871	ovary
linc_gga013787	chr4	65664603	65680054	0.959563	ovary
linc_gga013953	chr4	86228513	86239926	0.790942	ovary
linc_gga013984	chr4	90109220	90122760	0.837884	ovary
linc_gga014224	chr5	23559569	23561608	0.805717	ovary
linc_gga014226	chr5	23628626	23630819	0.879789	ovary
linc_gga014229	chr5	23662533	23667140	0.765674	ovary
linc_gga014425	chr5	44785600	44794354	0.766988	ovary
linc_gga014456	chr5	48855742	48863895	0.851738	ovary
linc_gga014499	chr5	52253612	52264284	0.851177	ovary
linc_gga014515	chr5	53393107	53405935	0.7555	ovary
linc_gga014580	chr5	58795078	58795453	0.926633	ovary
linc_gga014903	chr5	30424281	30442159	0.863903	ovary
linc_gga014921	chr5	33394796	33412221	0.864846	ovary
linc_gga014993	chr5	41820866	41825965	0.966362	ovary
linc_gga015034	chr5	45054593	45060856	0.780328	ovary
linc_gga015074	chr5	51233243	51258893	0.899093	ovary
linc_gga015123	chr5	54933555	54942175	0.88475	ovary
linc_gga015177	chr5	59055670	59063271	0.861989	ovary
linc_gga015178	chr5	59068452	59070996	0.909447	ovary
linc_gga015184	chr5	59349561	59373270	0.855393	ovary
linc_gga015283	chr6	11248108	11299887	0.767638	ovary
linc_gga015419	chr6	23882969	23898982	0.756458	ovary
linc_gga015442	chr6	26545870	26558620	0.858146	ovary
linc_gga015499	chr6	31138583	31150661	0.812023	ovary
linc_gga015567	chr6	3473440	3489359	0.929322	ovary
linc_gga015593	chr6	7064810	7083752	0.786689	ovary
linc_gga015764	chr6	22529244	22531418	0.883727	ovary
linc_gga015818	chr6	28590136	28593789	0.831113	ovary
linc_gga015822	chr6	28637269	28641288	0.880793	ovary
linc_gga015862	chr6	31435798	31449488	0.845113	ovary
linc_gga015882	chr6	34182616	34192120	0.861633	ovary
linc_gga016072	chr7	20180935	20190434	0.864971	ovary
linc_gga016106	chr7	22296936	22313665	0.825592	ovary
linc_gga016107	chr7	22319087	22322863	0.803184	ovary
linc_gga016157	chr7	28472883	28562185	0.87843	ovary
linc_gga016177	chr7	30852870	30859798	0.794038	ovary
linc_gga016477	chr7	27956748	27957838	0.75921	ovary
linc_gga016553	chr8	2299847	2303496	0.939092	ovary
linc_gga016676	chr8	13408261	13417600	0.789768	ovary
linc_gga016708	chr8	17018062	17021833	0.81047	ovary
linc_gga016751	chr8	20443948	20454831	0.811505	ovary
linc_gga016915	chr8	4810137	4814979	0.750928	ovary
linc_gga016930	chr8	5627889	5630944	0.759843	ovary
linc_gga016969	chr8	9038611	9041978	0.766171	ovary
linc_gga017018	chr8	13876253	13881676	0.760467	ovary
linc_gga017090	chr8	20633653	20641122	0.771776	ovary
linc_gga017092	chr8	20696938	20698605	0.795996	ovary
linc_gga017164	chr8	26526257	26529111	0.840226	ovary
linc_gga017486	chr9	3561420	3566379	0.77619	ovary
linc_gga017529	chr9	5303746	5343195	0.8991	ovary
linc_gga017709	chr9	22115569	22119439	0.936772	ovary
linc_gga017793	chrAADN03010133.1	18381	19775	0.776683	ovary
linc_gga019316	chrAADN03021566.1	367	4554	0.903588	ovary
linc_gga021785	chrZ	22813854	22818666	0.83313	ovary
linc_gga001349	chr1	186454958	186458786	0.824561	pituitary
linc_gga002759	chr1	186083459	186085653	0.791626	pituitary
linc_gga006570	chr2	1167222	1168954	0.94396	pituitary
linc_gga013952	chr4	85901334	85903312	0.893297	pituitary
linc_gga006932	chr2	51671968	51678912	0.83135	spleen_marrow
linc_gga011229	chr3	54758974	54773780	0.852947	spleen_marrow
linc_gga011329	chr3	67921995	67933199	0.827544	spleen_marrow
linc_gga011803	chr3	21213830	21218072	0.839687	spleen_marrow
linc_gga021222	chrZ	12286681	12291276	0.775894	spleen_marrow
linc_gga000100	chr1	13998270	14000941	0.918752	testis
linc_gga000161	chr1	24124809	24136741	0.889249	testis
linc_gga000204	chr1	31155862	31160993	0.864411	testis
linc_gga000208	chr1	32176693	32192030	0.84087	testis
linc_gga000242	chr1	36375087	36376057	0.76964	testis
linc_gga000323	chr1	48593231	48596416	0.914268	testis
linc_gga000530	chr1	69832382	69838133	0.876858	testis
linc_gga000717n	chr12	6012533	6013234	0.796972	testis
linc_gga000736	chr1	89229599	89248330	0.776443	testis
linc_gga000800	chr1	102945016	102961761	0.758889	testis
linc_gga000826	chr1	105725896	105727035	0.891123	testis
linc_gga000912	chr1	116332881	116336777	0.754728	testis
linc_gga000950	chr1	120965757	120966475	0.805228	testis
linc_gga000972n	chr15	2043410	2089339	0.802422	testis
linc_gga001007	chr1	130261702	130285796	0.798472	testis
linc_gga001169n	chr18	4677989	4680472	0.755273	testis
linc_gga001181	chr1	164706066	164713168	0.824111	testis
linc_gga001273	chr1	175701025	175702866	0.831974	testis
linc_gga001326	chr1	182238219	182239984	0.898111	testis
linc_gga001345	chr1	185247072	185250937	0.903021	testis
linc_gga001462	chr1	2943232	2944404	0.837311	testis
linc_gga001543	chr1	15876189	15877269	0.869206	testis
linc_gga001566	chr1	20240309	20245493	0.922861	testis
linc_gga001600	chr1	26791635	26801316	0.896114	testis
linc_gga001655	chr1	34776341	34777781	0.834597	testis
linc_gga001660	chr1	35146729	35149242	0.824346	testis
linc_gga001672	chr1	37162369	37181372	0.775459	testis
linc_gga001786n	chr22	2538950	2540160	0.805026	testis
linc_gga001969	chr1	69037036	69037861	0.762836	testis
linc_gga002101	chr1	80685121	80693355	0.87049	testis
linc_gga002103	chr1	80891372	80894925	0.840051	testis
linc_gga002114n	chr3	5585222	5599064	0.830032	testis
linc_gga002140n	chr3	16746738	16748380	0.797978	testis
linc_gga002209n	chr3	75441516	75442590	0.904467	testis
linc_gga002227	chr1	102778623	102788671	0.84553	testis
linc_gga002269	chr1	107580586	107585783	0.892902	testis
linc_gga002311	chr1	111947114	111950049	0.818067	testis
linc_gga002345	chr1	117837289	117841704	0.818507	testis
linc_gga002383	chr1	122832160	122832609	0.911269	testis
linc_gga002569	chr1	155615461	155618526	0.761015	testis
linc_gga002571	chr1	156473798	156482273	0.79851	testis
linc_gga002594n	chr4	34720837	34722593	0.761878	testis
linc_gga002611n	chr4	49825427	49827996	0.76863	testis
linc_gga002735	chr1	182687297	182692080	0.908736	testis
linc_gga002742n	chr5	43913415	43918224	0.769339	testis
linc_gga002757	chr1	185515202	185517386	0.880139	testis
linc_gga002777	chr1	190346588	190357524	0.766806	testis
linc_gga003010	chr10	17101284	17107817	0.804603	testis
linc_gga003036n	chr6	28132893	28144585	0.843902	testis
linc_gga003041	chr10	18930287	18932592	0.896659	testis
linc_gga003061n	chr7	11522583	11524926	0.789046	testis
linc_gga003266n	chr8	3886191	3897125	0.779243	testis
linc_gga003328n	chr8	27587141	27591352	0.80201	testis
linc_gga003727	chr11	18700836	18706809	0.754332	testis
linc_gga003858	chr12	11190593	11192518	0.788082	testis
linc_gga003901	chr12	15455037	15458748	0.917089	testis
linc_gga004137	chr12	17330814	17332847	0.822469	testis
linc_gga004147	chr12	18345740	18353205	0.786788	testis
linc_gga004273	chr13	10409284	10411250	0.930434	testis
linc_gga004616	chr14	527603	529055	0.821698	testis
linc_gga004644	chr14	2450431	2455741	0.833651	testis
linc_gga004696	chr14	5646192	5648526	0.885972	testis
linc_gga004730	chr14	7225856	7230063	0.886657	testis
linc_gga004760	chr14	9722504	9726138	0.790906	testis
linc_gga004818	chr14	13967852	13968779	0.872498	testis
linc_gga004886	chr14	2669978	2671805	0.921627	testis
linc_gga004928	chr14	5355207	5396884	0.848283	testis
linc_gga004974	chr14	7224989	7226407	0.880281	testis
linc_gga005151	chr15	6166855	6168753	0.840437	testis
linc_gga005255	chr15	11753617	11756370	0.928596	testis
linc_gga005429	chr15	10603670	10604535	0.833622	testis
linc_gga005793	chr17	5554719	5563487	0.784963	testis
linc_gga005832	chr17	7655873	7657533	0.792814	testis
linc_gga005838	chr17	7762696	7763519	0.83067	testis
linc_gga005845	chr17	8181440	8184184	0.780168	testis
linc_gga006080	chr18	2686750	2703232	0.754968	testis
linc_gga006364	chr19	9684290	9685233	0.758964	testis
linc_gga006397	chr19	2073221	2076860	0.859687	testis
linc_gga006584	chr2	2994844	3010743	0.845797	testis
linc_gga006646	chr2	9765935	9776424	0.790704	testis
linc_gga006677	chr2	15000310	15001490	0.905998	testis
linc_gga006731	chr2	23806405	23825372	0.820835	testis
linc_gga006733	chr2	24002299	24003609	0.813755	testis
linc_gga006757	chr2	27500333	27515679	0.867796	testis
linc_gga006825	chr2	39111293	39112799	0.77311	testis
linc_gga006941	chr2	52599780	52601541	0.807308	testis
linc_gga006954	chr2	54533123	54533794	0.808232	testis
linc_gga006994	chr2	60851742	60874157	0.838933	testis
linc_gga007048	chr2	67567361	67568389	0.777754	testis
linc_gga007212	chr2	98604073	98604679	0.813223	testis
linc_gga007254	chr2	105534486	105537667	0.905179	testis
linc_gga007259	chr2	105960149	105961698	0.898958	testis
linc_gga007301	chr2	112383540	112393974	0.857491	testis
linc_gga007310	chr2	113961250	113966621	0.816598	testis
linc_gga007338	chr2	117954663	117955838	0.86855	testis
linc_gga007373	chr2	123029125	123032389	0.847102	testis
linc_gga007386	chr2	125344331	125346184	0.922005	testis
linc_gga007440	chr2	134413299	134418352	0.807107	testis
linc_gga007475	chr2	139234300	139236064	0.754978	testis
linc_gga007559	chr2	2402395	2421098	0.901832	testis
linc_gga007562	chr2	2757467	2759336	0.912294	testis
linc_gga007607	chr2	9759998	9766006	0.853323	testis
linc_gga007801	chr2	38692488	38699890	0.8339	testis
linc_gga007806	chr2	39119551	39138116	0.816059	testis
linc_gga007826	chr2	41646368	41649745	0.874985	testis
linc_gga007827	chr2	41684392	41685641	0.82543	testis
linc_gga007912	chr2	50480464	50480994	0.802722	testis
linc_gga007971	chr2	59946144	59947438	0.839057	testis
linc_gga008105	chr2	83091743	83093254	0.808747	testis
linc_gga008272	chr2	107468335	107471397	0.793326	testis
linc_gga008277	chr2	108494251	108527901	0.826119	testis
linc_gga008315	chr2	112568866	112574055	0.805438	testis
linc_gga008332	chr2	114909031	114910508	0.835917	testis
linc_gga008338	chr2	115737057	115742514	0.829457	testis
linc_gga008362	chr2	119732947	119752909	0.91008	testis
linc_gga008395	chr2	124413538	124427122	0.862412	testis
linc_gga008398	chr2	124757520	124759740	0.752871	testis
linc_gga008400	chr2	124978926	124983443	0.794163	testis
linc_gga008492	chr2	137927998	137959050	0.77248	testis
linc_gga008503	chr2	139900883	139902320	0.820176	testis
linc_gga008530	chr2	145811036	145826578	0.862293	testis
linc_gga008588	chr20	2719958	2721995	0.781798	testis
linc_gga009075	chr21	6194254	6198021	0.779672	testis
linc_gga009168	chr21	4733714	4740461	0.779977	testis
linc_gga009480	chr23	1347753	1353506	0.895538	testis
linc_gga009707	chr24	3951415	4000126	0.776732	testis
linc_gga010852	chr3	14501122	14502071	0.875465	testis
linc_gga010895	chr3	17315087	17316543	0.846821	testis
linc_gga011004	chr3	29932523	29933949	0.878724	testis
linc_gga011500	chr3	97280872	97282479	0.906196	testis
linc_gga011853	chr3	26628408	26630756	0.821929	testis
linc_gga011868	chr3	29496923	29498655	0.900593	testis
linc_gga011997	chr3	43133246	43134722	0.837866	testis
linc_gga012156	chr3	63544568	63545524	0.79417	testis
linc_gga012202	chr3	67985954	67994113	0.825394	testis
linc_gga012360	chr3	96683466	96684806	0.877696	testis
linc_gga012364	chr3	97385478	97415547	0.920227	testis
linc_gga012372	chr3	100086415	100089100	0.779573	testis
linc_gga012393	chr3	102188595	102205653	0.75103	testis
linc_gga012445	chr3	106927904	106929749	0.867663	testis
linc_gga012599	chr4	9477151	9482023	0.778603	testis
linc_gga012693	chr4	18919648	18934401	0.886179	testis
linc_gga012757	chr4	26533158	26537868	0.86463	testis
linc_gga012865	chr4	41324200	41330418	0.895693	testis
linc_gga013028	chr4	63838160	63840606	0.847166	testis
linc_gga013107	chr4	73089477	73091427	0.800706	testis
linc_gga013163	chr4	81238133	81240993	0.799761	testis
linc_gga013178	chr4	83152119	83165166	0.907208	testis
linc_gga013179	chr4	83167513	83173865	0.764033	testis
linc_gga013214	chr4	87703058	87708540	0.809611	testis
linc_gga013336	chr4	7960671	7977074	0.893301	testis
linc_gga013400	chr4	14306547	14308570	0.885718	testis
linc_gga013484	chr4	26184933	26186029	0.838731	testis
linc_gga013570	chr4	36101943	36104223	0.839891	testis
linc_gga013587	chr4	38356639	38360153	0.877132	testis
linc_gga013603	chr4	41247359	41289341	0.788047	testis
linc_gga013651	chr4	48285455	48296707	0.87481	testis
linc_gga013860	chr4	76159276	76161169	0.807386	testis
linc_gga013925	chr4	83521663	83524335	0.880456	testis
linc_gga014137	chr5	15293013	15295886	0.842368	testis
linc_gga014264	chr5	27378349	27384099	0.802163	testis
linc_gga014498	chr5	52095411	52100743	0.883385	testis
linc_gga014501	chr5	52515914	52516854	0.876988	testis
linc_gga014550	chr5	56415182	56477537	0.900388	testis
linc_gga014786	chr5	19434258	19436842	0.875274	testis
linc_gga014798	chr5	21355235	21362305	0.802239	testis
linc_gga015180	chr5	59246814	59253122	0.77508	testis
linc_gga015209	chr6	2739713	2747921	0.885261	testis
linc_gga015210	chr6	2789071	2792576	0.750698	testis
linc_gga015342	chr6	18331314	18364053	0.832266	testis
linc_gga015474	chr6	29495653	29497782	0.869536	testis
linc_gga015583	chr6	5239933	5241898	0.90116	testis
linc_gga015584	chr6	5285555	5286407	0.81828	testis
linc_gga015786	chr6	24527544	24534501	0.899824	testis
linc_gga015930	chr7	5614314	5623635	0.782181	testis
linc_gga016062	chr7	19260566	19264119	0.754083	testis
linc_gga016152	chr7	27965423	27966911	0.792371	testis
linc_gga016195	chr7	34500312	34503251	0.816682	testis
linc_gga016264	chr7	4892711	4893741	0.866179	testis
linc_gga016269	chr7	5627980	5630770	0.839898	testis
linc_gga016282	chr7	6764243	6769684	0.83233	testis
linc_gga016559	chr8	2822900	2828024	0.829517	testis
linc_gga016587	chr8	5079728	5086916	0.762465	testis
linc_gga016767	chr8	22433207	22436918	0.769039	testis
linc_gga016812	chr8	26577746	26579045	0.859389	testis
linc_gga016949	chr8	6639644	6640866	0.858841	testis
linc_gga016995	chr8	11434169	11441017	0.839719	testis
linc_gga016999	chr8	12236021	12245284	0.891589	testis
linc_gga017319	chr9	12729744	12740848	0.881654	testis
linc_gga017537	chr9	6530311	6562175	0.84656	testis
linc_gga017656	chr9	17520552	17523155	0.782457	testis
linc_gga021154	chrZ	2376774	2379882	0.7845	testis
linc_gga021164	chrZ	5882919	5885353	0.879666	testis
linc_gga021168	chrZ	6587166	6590295	0.848011	testis
linc_gga021171	chrZ	7360391	7364724	0.83655	testis
linc_gga021233	chrZ	13768349	13770935	0.800976	testis
linc_gga021380	chrZ	36763999	36776247	0.834049	testis
linc_gga021418	chrZ	43649198	43651152	0.813861	testis
linc_gga021490	chrZ	55634868	55638641	0.921716	testis
linc_gga021501	chrZ	56776135	56788350	0.970264	testis
linc_gga021558	chrZ	66359716	66361961	0.755305	testis
linc_gga021584	chrZ	71920398	71924220	0.801342	testis
linc_gga021604	chrZ	79134875	79140538	0.761242	testis
linc_gga021641	chrZ	3944957	3946329	0.846006	testis
linc_gga021663	chrZ	7968726	7970805	0.867705	testis
linc_gga021685	chrZ	9301511	9304398	0.775178	testis
linc_gga021733	chrZ	16402752	16406071	0.80363	testis
linc_gga021738	chrZ	16581814	16583109	0.887817	testis
linc_gga021784	chrZ	22636583	22642837	0.76718	testis
linc_gga021995	chrZ	54661760	54664916	0.894356	testis
