# Supplementary material for: Annotating long intergenic non-coding RNAs under artificial selection during chicken domestication
Source: BMC Evol Biol. 2017 Aug 15;17:192. doi: 10.1186/s12862-017-1036-6 (PMC5558714; doi:10.1186/s12862-017-1036-6)
Supplement: Supplementary file 11 — Differentially expressed lincRNAs from six NCBI projects. (XLSX 15 kb) [file 12862_2017_1036_MOESM11_ESM.xlsx]

## Sheet: Sheet1
Differentially expressed lincRNAs from 6 NCBI projects
NCBI project id	DE lincRNA	chromosome	Start	End	FPKM of case	FPKM of control	Fold change	Benjamini-Hochberg-corrected p-value
					43℃	37℃
SRP038918	linc_gga007251	2	104817068	104832992	0.498109	2.38055	0.209241	0.0293999
SRP038918	linc_gga002414n	4	16556022	16561123	0.437624	2.09427	0.208963	0.00915593
SRP038918	linc_gga001647n	20	10630128	10631263	1.73436	9.44203	0.183685	0.00174753
SRP038918	linc_gga020887	JH376291.1	35383	39059	7.50885	2.9835	2.51679	0.00359584
SRP038918	linc_gga007000	2	61721228	61731136	0.578252	1.73948	0.332428	0.0313624
SRP038918	linc_gga005611	17	5536943	5540464	7.6654	3.55692	2.15507	0.00174753
SRP038918	linc_gga019037	AADN03019167.1	1	1910	42.0256	3.9482	10.6442	0.0257272
SRP038918	linc_gga002718n	5	26693739	26699909	0.336531	1.90021	0.177102	0.0205744
SRP038918	linc_gga003723n	Z	44666645	44709906	3.14158	0.240621	13.0561	0.00722506
SRP038918	linc_gga009235	22	2166532	2174005	4.11595	0.764733	5.3822	0.00950732
SRP038918	linc_gga002737n	5	38392748	38405174	2.67995	6.3122	0.424567	0.0313624
SRP038918	linc_gga011667	3	7795559	7802496	0.131148	1.08615	0.120746	0.0203773
					fat line	lean line
SRP017597	linc_gga000502n	10	14321501	14438060	0.419816	4.87766	0.086069	0.0331796
SRP017597	linc_gga018866	AADN03018046.1	1	1677	0.307512	7.20967	0.0426527	0.0331796
SRP017597	linc_gga007546	2	1113268	1113620	8.70604	23.9036	0.364214	0.0331796
					high growth	low growth
SRP028166	linc_gga002854n	5	35307697	35318805	0.624831	1.4092	0.443395	0.000528724
SRP028166	linc_gga000769n	13	8798856	8802039	0.631313	2.07372	0.304434	0.00476563
SRP028166	linc_gga001994n	27	2426075	2428073	43.4799	20.4934	2.12165	0.000355253
SRP028166	linc_gga019240	AADN03021006.1	89	979	2.64757	0.878468	3.01385	0.0188015
SRP028166	linc_gga014648	5	3841763	3850177	0.370424	1.6538	0.223984	0.0028206
SRP028166	linc_gga000283n	1	49543411	49545674	1.57287	4.444	0.35393	0.000666701
SRP028166	linc_gga000209n	1	179485256	179490759	0.522977	1.39933	0.373735	0.00238375
SRP028166	linc_gga002275n	3	16331964	16344154	2.35847	0.0309997	76.0804	0.000666701
SRP028166	linc_gga018265	AADN03013558.1	44	1012	0.0592341	3.53084	0.0167762	0.00897142
SRP028166	linc_gga014947	5	36446665	36447844	0.37192	1.89867	0.195885	0.00226507
SRP028166	linc_gga020734	JH376145.1	1	1006	1.61323	0.426877	3.77914	0.00345274
SRP028166	linc_gga002735n	5	37599390	37606993	1.02713	3.49565	0.293831	0.0053094
SRP028166	linc_gga002868n	5	38536161	38541503	0.725931	2.22539	0.326204	0.00222634
SRP028166	linc_gga000074n	1	65574182	65577556	4.27297	10.9427	0.390488	5.04716e-05
SRP028166	linc_gga003028n	6	23338863	23349073	0.974736	2.69776	0.361313	0.0294759
SRP028166	linc_gga019762	AADN03025393.1	24	1016	0.583485	1.39569	0.418061	0.0161608
SRP028166	linc_gga002912n	6	7657921	7669398	2.31056	0.893244	2.5867	0.00503751
SRP028166	linc_gga008744	20	11802090	11820418	0.720908	2.30719	0.312462	3.7449e-05
SRP028166	linc_gga001512	1	12483829	12486770	2.54344	0.235328	10.8081	4.31225e-06
SRP028166	linc_gga002550	1	151702359	151708172	0.209667	1.13012	0.185527	5.05563e-05
SRP028166	linc_gga001135n	17	2724879	2739192	1.19492	0.0928162	12.874	0.000666701
SRP028166	linc_gga003354	11	3854968	3906835	1.02218	2.18399	0.468032	0.00319811
SRP028166	linc_gga015963	7	10279616	10286647	1.67059	0.301174	5.54693	3.26512e-05
SRP028166	linc_gga014205	5	21665026	21859024	1.96224	0.0577178	33.9971	0.00166053
SRP028166	linc_gga002351n	3	91373522	91380149	0.849592	2.50422	0.339265	0.00182003
SRP028166	linc_gga005710	17	40303	80731	13.1687	4.92429	2.67424	0.00764775
SRP028166	linc_gga002607	1	166677450	166697958	11.326	3.65889	3.09548	0.036218
SRP028166	linc_gga003497n	AADN03025503.1	3451	4131	2.58073	0.707649	3.6469	0.0053094
SRP028166	linc_gga003414	11	9780208	9780553	11.9565	24.3905	0.490211	0.0219116
SRP028166	linc_gga003281n	8	9630926	9666713	0.491247	1.23799	0.396811	0.00520768
SRP028166	linc_gga018890	AADN03018199.1	948	1409	3.92402	8.70092	0.450989	0.0228441
SRP028166	linc_gga003151n	7	15693355	15708955	0.296237	1.16288	0.254743	0.0144151
SRP028166	linc_gga001850n	24	437952	441166	19.5698	3.47871	5.6256	0.0303303
SRP028166	linc_gga013451	4	20648013	20652348	1.55864	0.653887	2.38365	0.000112979
SRP028166	linc_gga018775	AADN03017493.1	1506	2853	1.87652	0.769822	2.4376	0.000823989
SRP028166	linc_gga019716	AADN03025093.1	10	1283	1.18497	6.73409	0.175966	3.26512e-05
SRP028166	linc_gga018771	AADN03017476.1	26	728	101.722	30.5069	3.33439	1.48554e-06
SRP028166	linc_gga000541	1	71040440	71048612	1.46088	0.230541	6.33675	2.14245e-06
SRP028166	linc_gga016856	8	255667	315294	1.81303	0		0.00057434
SRP028166	linc_gga002737n	5	38392748	38405174	2.17136	0.459534	4.72514	0.00496309
SRP028166	linc_gga000820n	13	11318168	11326416	0.747452	1.65784	0.450859	5.31639e-05
SRP028166	linc_gga002012	1	74749595	74762049	0.383229	1.21149	0.316328	2.85176e-06
SRP028166	linc_gga019823	AADN03025855.1	7	1251	5.08025	2.15463	2.35783	0.000228374
SRP028166	linc_gga008028	2	67512770	67529070	2.11048	0.390886	5.39923	0.000290852
SRP028166	linc_gga009124	21	2113376	2119613	12.3797	5.55488	2.22861	0.000807183
SRP028166	linc_gga020526	JH375762.1	14	634	17.3463	41.5579	0.4174	0.000666701
SRP028166	linc_gga003385n	9	16981802	16984576	2.07593	6.50829	0.318966	0.000355253
SRP028166	linc_gga001843n	23	5274211	5275716	3.17435	7.43369	0.427022	0.00750395
SRP028166	linc_gga015218	6	4363792	4375362	1.1818	0.180151	6.56004	5.05326e-05
					high feed efficiencies	low feed efficiencies
SRP058295	linc_gga007784	2	34660236	34758954	0.690433	3.47627	0.198613	0.0302143
SRP058295	linc_gga015185	5	59507563	59511062	1.9344	5.91435	0.327068	7.47075e-07
					High sperm mobility	low sperm mobility
SRP042038	linc_gga009478	23	1303135	1304057	0	21.7171	0	0.000658641
					modern production broiler line	legacy broiler line
SRP052755	linc_gga003299n	8	15631524	15647417	2.44677	9.23296	0.265004	0.0360324
SRP052755	linc_gga015793	6	25560050	25575959	1.34873	0.507608	2.65703	0.00743942
