# Supplementary material for: Annotating long intergenic non-coding RNAs under artificial selection during chicken domestication
Source: BMC Evol Biol. 2017 Aug 15;17:192. doi: 10.1186/s12862-017-1036-6 (PMC5558714; doi:10.1186/s12862-017-1036-6)
Supplement: Supplementary file 12 — Significant trait-correlated SNPs retrieved from 20 studies based on GWAS, and lincRNAs with significant SNPs. (XLSX 274 kb) [file 12862_2017_1036_MOESM12_ESM.xlsx]

## Sheet: sheet1
After location transformation (see Material and Methods in the article), 2,594 GWAS-significant SNPs were retained
Traits	SNP	Chromosome	Position(bp)
Antibody level against infectious bronchitis virus	GGaluGA287132	5	46294774
Antibody level against infectious bronchitis virus	rs16505398	5	46353317
Antibody level against infectious bronchitis virus	GGaluGA287070	5	45975335
Antibody level against infectious bronchitis virus	rs13623466	1	128027646
Antibody level against infectious bronchitis virus	GGaluGA325321	8	7501018
Antibody level against infectious bronchitis virus	rs13939926	1	130696389
Antibody level against infectious bronchitis virus	GGaluGA043691	1	128486081
Antibody level against infectious bronchitis virus	GGaluGA058751	1	178163691
Antibody level against infectious bronchitis virus	GGaluGA042002	1	122097956
Antibody level against infectious bronchitis virus	GGaluGA239405	3	107028456
Antibody level against infectious bronchitis virus	GGaluGA288788	5	51495505
Antibody level against infectious bronchitis virus	GGaluGA336811	9	5438759
Antibody level against infectious bronchitis virus	rs15227869	1	32677049
Antibody level against infectious bronchitis virus	rs13985175	1	179953938
Antibody level against infectious bronchitis virus	rs16340667	3	106478587
Antibody level against infectious bronchitis virus	rs14549067	5	51674909
Antibody level against infectious bronchitis virus	GGaluGA334666	9	2117262
Antibody level against infectious bronchitis virus	rs16340706	3	106523217
Antibody level against infectious bronchitis virus	rs14409849	3	105661259
Antibody level against infectious bronchitis virus	GGaluGA059344	1	179644615
Carcass weight	Gga_rs15619099	4	75258441
Carcass weight	GGaluGA265949	4	75260056
Carcass weight	Gga_rs16436561	4	75665675
Carcass weight	GGaluGA051980	1	156149278
Carcass weight	Gga_rs13964189	1	156213671
Carcass weight	Gga_rs14707179	4	75593322
Carcass weight	Gga_rs15619411	4	75838317
Carcass weight	Gga_rs14491543	4	76123684
Carcass weight	Gga_rs14491627	4	76170633
Carcass weight	Gga_rs14627660	7	31839974
Eviscerated weight	Gga_rs16436561	4	75665675
Eviscerated weight	Gga_rs13964189	1	156213671
Eviscerated weight	Gga_rs15619099	4	75258441
Eviscerated weight	GGaluGA265949	4	75260056
Eviscerated weight	Gga_rs14707179	4	75593322
Eviscerated weight	Gga_rs15619411	4	75838317
Eviscerated weight	Gga_rs14491543	4	76123684
Eviscerated weight	Gga_rs14611966	7	17488247
Eviscerated weight	Gga_rs15043317	19	212994
Dressed percentage	Gga_rs14487406	4	68348114
Dressed percentage	Gga_rs15613971	4	68472595
Dressed percentage	Gga_rs14104932	17	538317
Breast muscle weight	GGaluGA224777	3	59144559
Breast muscle weight	GGaluGA224820	3	59244585
Breast muscle weight	Gga_rs14735513	3	59612601
Breast muscle weight	Gga_rs16286357	3	60427764
Breast muscle weight	Gga_rs14366273	3	60591512
Breast muscle weight	GGaluGA225255	3	61195764
Breast muscle weight	Gga_rs16287013	3	61216191
Breast muscle weight	Gga_rs14366866	3	61596262
Breast muscle weight	Gga_rs14366948	3	61697637
Breast muscle weight	Gga_rs16287534	3	61744868
Breast muscle weight	GGaluGA225384	3	61807354
Breast muscle weight	Gga_rs14369404	3	64613343
Breast muscle weight	Gga_rs13904266	1	91186900
Breast muscle weight	GGaluGA224327	3	57196619
Breast muscle weight	Gga_rs14365357	3	58900227
Breast muscle weight	Gga_rs15367914	3	59229384
Breast muscle weight	GGaluGA224956	3	59664776
Breast muscle weight	GGaluGA224987	3	59763157
Breast muscle weight	Gga_rs16286470	3	60618427
Breast muscle weight	GGaluGA226040	3	63800292
Breast muscle weight	Gga_rs13690373	3	65353449
Percentage of breast muscle	GGaluGA224327	3	57196619
Percentage of breast muscle	GGaluGA224777	3	59144559
Percentage of breast muscle	Gga_rs14735513	3	59612601
Percentage of breast muscle	GGaluGA224956	3	59664776
Percentage of breast muscle	Gga_rs16286357	3	60427764
Percentage of breast muscle	Gga_rs14366273	3	60591512
Percentage of breast muscle	Gga_rs16286470	3	60618427
Percentage of breast muscle	GGaluGA225255	3	61195764
Percentage of breast muscle	Gga_rs16287013	3	61216191
Percentage of breast muscle	Gga_rs14366866	3	61596262
Percentage of breast muscle	Gga_rs14366948	3	61697637
Percentage of breast muscle	Gga_rs16287534	3	61744868
Percentage of breast muscle	GGaluGA225384	3	61807354
Percentage of breast muscle	GGaluGA224987	3	59763157
Percentage of breast muscle	Gga_rs14365946	3	59802196
Thigh muscle weight	Gga_rs14017512	11	914379
Thigh muscle weight	Gga_rs14402759	3	98719736
Thigh muscle weight	GGaluGA086699	12	13228188
Thigh muscle weight	Gga_rs15788030	16	166142
Percentage of thigh muscle	Gga_rs14017512	11	914379
Percentage of thigh muscle	GGaluGA108614	15	6688263
Weight of abdominal fat	Gga_rs16186066	23	540484
Weight of abdominal fat	GGaluGA187223	23	545615
Percentage of abdominal fat	Gga_rs14228798	2	103057304
Percentage of abdominal fat	Gga_rs15030858	17	5594113
Dry matter content in breast	Gga_rs16137527	2	130852042
Dry matter content in breast	Gga_rs16205470	27	1914092
Dry matter content in breast	Gga_rs15238188	27	1876772
Intramuscular fat in breast	Gga_rs14173354	2	44294773
Intramuscular fat in breast	Gga_rs16470339	5	14238659
Dry matter content in thigh	Gga_rs15447898	1	141238978
Dry matter content in thigh	Gga_rs14897593	1	141329757
Dry matter content in thigh	Gga_rs13711523	1	141370844
Dry matter content in thigh	Gga_rs13949933	1	141353785
Dry matter content in thigh	Gga_rs16070025	2	93337057
Dry matter content in thigh	GGaluGA329954	8	20860229
Ultimate pH	GGaluGA155419	2	81614949
Ultimate pH	GGaluGA155426	2	81644978
Ultimate pH	Gga_rs15121036	2	82694030
Ultimate pH	Gga_rs16050844	2	83751124
Ultimate pH	Gga_rs15483905	4	6219725
Ultimate pH	Gga_rs15121008	2	82339322
Ultimate pH	Gga_rs15121015	2	82464733
Ultimate pH	Gga_rs15121029	2	82609841
Ultimate pH	Gga_rs15121102	2	82858173
Ultimate pH	Gga_rs14603569	7	5685009
Ultimate pH	Gga_rs14422922	4	5218816
antibody responses to the Newcastle disease virus	rs15354805	1	96345311
antibody responses to the Newcastle disease virus	rs15355555	1	96934412
antibody responses to the Newcastle disease virus	rs13907055	1	94434776
antibody responses to the Newcastle disease virus	rs15355611	1	97043657
antibody responses to the Newcastle disease virus	GGaluGA033861	1	97508874
antibody responses to the Newcastle disease virus	rs13907972	1	95527125
antibody responses to the Newcastle disease virus	rs14856616	1	88289183
antibody responses to the Newcastle disease virus	rs13903098	1	90140460
antibody responses to the Newcastle disease virus	GGaluGA032112	1	90996970
antibody responses to the Newcastle disease virus	rs15362011	1	100320758
antibody responses to the Newcastle disease virus	rs13903347	1	90301664
antibody responses to the Newcastle disease virus	rs13909390	1	97614061
antibody responses to the Newcastle disease virus	GGaluGA031963	1	90636007
antibody responses to the Newcastle disease virus	rs13687451	1	94366064
antibody responses to the Newcastle disease virus	rs13689080	1	100234762
antibody responses to the Newcastle disease virus	rs13907427	1	94912906
antibody responses to the Newcastle disease virus	rs13912167	1	100732217
antibody responses to the Newcastle disease virus	GGaluGA032608	1	91687604
antibody responses to the Newcastle disease virus	GGaluGA032022	1	90793304
antibody responses to the Newcastle disease virus	rs13912907	1	101428724
antibody responses to the Newcastle disease virus	rs15355680	1	97088580
antibody responses to the Newcastle disease virus	rs13908839	1	96802275
antibody responses to the Newcastle disease virus	rs13897753	1	85841989
antibody responses to the Newcastle disease virus	GGaluGA035540	1	103934302
antibody responses to the Newcastle disease virus	rs15376754	1	106888791
antibody responses to the Newcastle disease virus	rs13911978	1	100545519
antibody responses to the Newcastle disease virus	rs13903276	1	90233808
antibody responses to the Newcastle disease virus	rs13916438	1	104942623
antibody responses to the Newcastle disease virus	rs13904539	1	91364671
antibody responses to the Newcastle disease virus	rs13688863	1	99324812
antibody responses to the Newcastle disease virus	rs13904683	1	91485355
antibody responses to the Newcastle disease virus	rs13511810	1	106914730
antibody responses to the Newcastle disease virus	GGaluGA035368	1	103513922
antibody responses to the Newcastle disease virus	rs15339849	1	87900288
antibody responses to the Newcastle disease virus	GGaluGA033242	1	94232223
antibody responses to the Newcastle disease virus	rs10726844	1	104008798
antibody responses to the Newcastle disease virus	rs13648531	1	87469311
antibody responses to the Newcastle disease virus	rs13903907	1	90873263
antibody responses to the Newcastle disease virus	rs13903037	1	90114530
antibody responses to the Newcastle disease virus	rs14008095	10	12091315
antibody responses to the Newcastle disease virus	rs13510438	1	103842688
antibody responses to the Newcastle disease virus	rs15358536	1	98445118
antibody responses to the Newcastle disease virus	rs13915449	1	104090750
antibody responses to the Newcastle disease virus	rs13906968	1	94255635
antibody responses to the Newcastle disease virus	GGaluGA035912	1	104752480
dry matter content in breast muscle	Gga_rs14086206	Z	1847616
dry matter content in thigh muscle	GGaluGA346234	14	13972114
intramuscular fat content in breast muscle	Gga_rs13878108	1	63617744
intramuscular fat content in breast muscle	GGaluGA217414	3	38232849
intramuscular fat content in breast muscle	GGaluGA255658	4	41336288
intramuscular fat content in breast muscle	Gga_rs14524377	5	24143026
intramuscular fat content in breast muscle	GGaluGA348872	Z	19182611
lightness (Meat color)	GGaluGA137635	2	23642806
lightness (Meat color)	GGaluGA121429	18	6953146
lightness (Meat color)	GGaluGA121456	18	7382549
yellowness (Meat color)	Gga_rs15237721	27	1691613
lightness (Skin color)	GGaluGA159190	2	96768146
lightness (Skin color)	Gga_rs14058862	13	9847708
lightness (Skin color)	Gga_rs15697794	13	10539296
lightness (Skin color)	Gga_rs16180462	21	3656833
redness (Skin color)	Gga_rs15044922	19	2115600
yellowness (Skin color)	GGaluGA305921	6	31224078
abdominal fat weight	Gga_rs14385159	3	80376192
abdominal fat weight	Gga_rs15634423	4	82526360
abdominal fat weight	Gga_rs16445604	4	82574555
abdominal fat weight	Gga_rs14564481	6	4326810
abdominal fat weight	Gga_rs14708241	22	2109855
percentage of AbFW to eviscerated weight	Gga_rs15112628	2	66949074
percentage of AbFW to eviscerated weight	Gga_rs13710186	2	67804963
percentage of AbFW to eviscerated weight	Gga_rs14201030	2	68174059
percentage of AbFW to eviscerated weight	Gga_rs15634423	4	82526360
percentage of AbFW to eviscerated weight	GGaluGA276197	5	13655626
percentage of AbFW to eviscerated weight	Gga_rs14564481	6	4326810
percentage of AbFW to eviscerated weight	Gga_rs14285437	21	5577986
percentage of AbFW to eviscerated weight	Gga_rs14285449	21	5587953
percentage of AbFW to eviscerated weight	Gga_rs14708241	22	2109855
percentage of AbFW to eviscerated weight	GGaluGA101040	14	4916555
hyperpigmentation of visceral peritoneum (HVP)	rs14822943	1	50526282
hyperpigmentation of visceral peritoneum (HVP)	GGaluGA017356	1	50322760
hyperpigmentation of visceral peritoneum (HVP)	GGaluGA017598	1	50853408
hyperpigmentation of visceral peritoneum (HVP)	GGaluGA017030	1	49590898
hyperpigmentation of visceral peritoneum (HVP)	rs13652125	1	48896899
hyperpigmentation of visceral peritoneum (HVP)	GGaluGA016761	1	49062361
hyperpigmentation of visceral peritoneum (HVP)	GGaluGA016965	1	49463125
hyperpigmentation of visceral peritoneum (HVP)	GGaluGA017484	1	50584777
hyperpigmentation of visceral peritoneum (HVP)	GGaluGA017730	Un_AADN03021393	11781
hyperpigmentation of visceral peritoneum (HVP)	GGaluGA019336	1	56157367
hyperpigmentation of visceral peritoneum (HVP)	rs13873173	1	58523825
hyperpigmentation of visceral peritoneum (HVP)	rs13865344	1	50361074
hyperpigmentation of visceral peritoneum (HVP)	rs13865892	1	51058312
hyperpigmentation of visceral peritoneum (HVP)	rs16174305	20	12090279
hyperpigmentation of visceral peritoneum (HVP)	GGaluGA180727	20	11465333
hyperpigmentation of visceral peritoneum (HVP)	rs14278900	20	11303618
hyperpigmentation of visceral peritoneum (HVP)	GGaluGA180980	20	11975614
hyperpigmentation of visceral peritoneum (HVP)	GGaluGA181122	20	12257410
body weight	GGaluGA118136	18	1370639
body weight	GGaluGA266058	4	75841262
body weight	GGaluGA266058	4	75841262
body weight	GGaluGA266058	4	75841262
body weight	GGaluGA266058	4	75841262
body weight	Gga_rs15620544	4	76241846
body weight	Gga_rs16438236	4	76869880
body weight	GGaluGA266058	4	75841262
body weight	Gga_rs16434462	4	72149719
body weight	Gga_rs14489341	4	71940812
body weight	Gga_rs13939265	1	130114059
body weight	Gga_rs16438236	4	76869880
body weight	GGaluGA266058	4	75841262
body weight	Gga_rs16434462	4	72149719
body weight	Gga_rs14489341	4	71940812
body weight	Gga_rs16438236	4	76869880
body weight	Gga_rs13939265	1	130114059
body weight	Gga_rs16434767	4	72731468
average daily weight gain	GGaluGA266058	4	75841262
average daily weight gain	Gga_rs16434462	4	72149719
average daily weight gain	Gga_rs14489341	4	71940812
average daily weight gain	Gga_rs16438236	4	76869880
Jinghai Yellow chicken's AIV disease resistance trait		4	66161841
Jinghai Yellow chicken's AIV disease resistance trait		10	13707813
plumage coloration	rs15304667	1	68232887
plumage coloration	rs15408789	1	121210049
plumage coloration	GGaluGA172731	2	143488344
plumage coloration	rs14339964	3	34406565
plumage coloration	GGaluGA239670	3	107670029
plumage coloration	rs15616451	4	72290515
plumage coloration	rs16445392	4	82413018
plumage coloration	rs15790835	6	17495838
plumage coloration	rs14641648	8	11250291
plumage coloration	rs15047928	19	5122803
plumage coloration	GGaluGA193591	24	5574680
average daily gain at 15–28 d	GGaluGA055001	1	169121392
average daily gain at 15–28 d	rs13971390	1	168213607
average daily gain at 15–28 d	rs13973515	1	169868287
average daily gain at 29–42 d	rs15497877	1	168589760
average daily gain at 29–42 d	rs13966585	1	164563183
average daily gain at 29–42 d	GGaluGA053891	1	166478557
average daily gain at 29–42 d	rs14917647	1	169403027
average daily gain at 29–42 d	rs13966473	1	164407750
average daily gain at 29–42 d	rs13973515	1	169868287
average daily gain at 29–42 d	GGaluGA055379	1	169978701
average daily gain at 29–42 d	GGaluGA054970	1	168993046
average daily gain at 29–42 d	rs13970234	1	167383609
average daily gain at 29–42 d	rs13972304	1	168931358
average daily gain at 43–56 d	rs14492112	4	76577568
breast muscle weight	GGaluGA054930	1	168841831
breast muscle weight	GGaluGA054833	1	168504143
breast muscle weight	rs14917305	1	169093530
breast muscle weight	GGaluGA054970	1	168993046
breast muscle weight	rs14704014	2	109113142
breast muscle weight	rs13971390	1	168213607
breast muscle weight	rs13972519	1	169253289
breast muscle weight	rs15497877	1	168589760
breast muscle weight	GGaluGA054255	1	167174061
breast muscle weight	GGaluGA055359	1	169941464
breast muscle weight	rs13553164	1	169026310
breast muscle weight	rs13973515	1	169868287
breast muscle weight	GGaluGA055379	1	169978701
breast muscle weight	rs13970569	1	167624171
breast muscle weight	rs13972141	1	168775868
breast muscle weight	rs14917647	1	169403027
breast muscle weight	rs13970234	1	167383609
breast muscle weight	GGaluGA055001	1	169121392
breast muscle weight	rs15497910	1	168609931
body weight at hatching 28d of age	rs13797067	1	162039643
body weight at hatching 28d of age	GGaluGA055001	1	169121392
body weight at hatching 28d of age	rs13553164	1	169026310
body weight at hatching 28d of age	rs13966473	1	164407750
body weight at hatching 28d of age	rs13970234	1	167383609
body weight at hatching 28d of age	rs15483630	1	161865309
body weight at hatching 28d of age	rs13971390	1	168213607
body weight at hatching 28d of age	rs13970569	1	167624171
body weight at hatching 28d of age	rs13973515	1	169868287
body weight at hatching 35d of age	GGaluGA055001	1	169121392
body weight at hatching 35d of age	rs13972304	1	168931358
body weight at hatching 35d of age	GGaluGA054970	1	168993046
body weight at hatching 35d of age	rs13970234	1	167383609
body weight at hatching 35d of age	rs13973515	1	169868287
body weight at hatching 42d of age	GGaluGA055359	1	169941464
body weight at hatching 42d of age	rs13553164	1	169026310
body weight at hatching 42d of age	rs13976073	1	172218378
body weight at hatching 42d of age	rs13970569	1	167624171
body weight at hatching 42d of age	rs13966473	1	164407750
body weight at hatching 42d of age	GGaluGA055001	1	169121392
body weight at hatching 42d of age	GGaluGA055379	1	169978701
body weight at hatching 42d of age	rs14917647	1	169403027
body weight at hatching 42d of age	rs13972304	1	168931358
body weight at hatching 42d of age	GGaluGA054970	1	168993046
body weight at hatching 42d of age	rs13970234	1	167383609
body weight at hatching 42d of age	rs13973515	1	169868287
body weight at hatching 49d of age	GGaluGA121985	18	8434778
body weight at hatching 49d of age	GGaluGA055379	1	169978701
body weight at hatching 49d of age	GGaluGA054970	1	168993046
body weight at hatching 49d of age	GGaluGA055001	1	169121392
body weight at hatching 49d of age	rs13970234	1	167383609
body weight at hatching 49d of age	rs13972304	1	168931358
body weight at hatching 49d of age	rs14917647	1	169403027
body weight at hatching 49d of age	rs13973515	1	169868287
body weight at hatching 56d of age	GGaluGA054000	1	166666542
body weight at hatching 56d of age	rs14917647	1	169403027
body weight at hatching 56d of age	GGaluGA052816	1	162090444
body weight at hatching 56d of age	rs13553485	1	169614824
body weight at hatching 56d of age	rs14492112	4	76577568
body weight at hatching 56d of age	rs13553164	1	169026310
body weight at hatching 56d of age	rs13972141	1	168775868
body weight at hatching 56d of age	GGaluGA055001	1	169121392
body weight at hatching 56d of age	GGaluGA054930	1	168841831
body weight at hatching 56d of age	rs15497877	1	168589760
body weight at hatching 56d of age	rs13550962	1	164200239
body weight at hatching 56d of age	rs13971390	1	168213607
body weight at hatching 56d of age	GGaluGA054970	1	168993046
body weight at hatching 56d of age	GGaluGA055379	1	169978701
body weight at hatching 56d of age	rs13970569	1	167624171
body weight at hatching 56d of age	GGaluGA055359	1	169941464
body weight at hatching 56d of age	rs13973515	1	169868287
body weight at hatching 56d of age	rs13970234	1	167383609
body weight at hatching 56d of age	rs13972304	1	168931358
body weight at hatching 63d of age	rs13550962	1	164200239
body weight at hatching 63d of age	rs13573730	19	2157575
body weight at hatching 70d of age	GGaluGA052049	1	156652667
body weight at hatching 70d of age	GGaluGA055404	1	170029122
body weight at hatching 70d of age	GGaluGA053047	1	163954543
body weight at hatching 70d of age	GGaluGA054416	1	167562507
body weight at hatching 70d of age	GGaluGA054930	1	168841831
body weight at hatching 70d of age	rs14492112	4	76577568
body weight at hatching 70d of age	rs15497910	1	168609931
body weight at hatching 70d of age	rs13975699	1	171816686
body weight at hatching 70d of age	rs13969185	1	166634195
body weight at hatching 70d of age	GGaluGA056232	1	172736366
body weight at hatching 70d of age	GGaluGA054970	1	168993046
body weight at hatching 70d of age	rs13966490	1	164442431
body weight at hatching 70d of age	GGaluGA057120	1	174642595
body weight at hatching 70d of age	rs13555091	1	173651717
body weight at hatching 70d of age	rs13966473	1	164407750
body weight at hatching 70d of age	rs13554512	1	172455898
body weight at hatching 70d of age	GGaluGA055943	1	171805345
body weight at hatching 70d of age	rs13976073	1	172218378
body weight at hatching 70d of age	GGaluGA055001	1	169121392
body weight at hatching 70d of age	GGaluGA053891	1	166478557
body weight at hatching 70d of age	rs14920630	1	172451564
body weight at hatching 70d of age	rs13971390	1	168213607
body weight at hatching 70d of age	GGaluGA055291	1	169803697
body weight at hatching 70d of age	rs13974108	1	170364152
body weight at hatching 70d of age	GGaluGA055564	1	170510148
body weight at hatching 70d of age	rs13553485	1	169614824
body weight at hatching 70d of age	rs13553164	1	169026310
body weight at hatching 70d of age	rs13966585	1	164563183
body weight at hatching 70d of age	rs13972141	1	168775868
body weight at hatching 70d of age	GGaluGA053317	1	165018924
body weight at hatching 70d of age	rs14919046	1	170726044
body weight at hatching 70d of age	GGaluGA052816	1	162090444
body weight at hatching 70d of age	rs13551808	1	166551352
body weight at hatching 70d of age	rs13974230	1	170460601
body weight at hatching 70d of age	rs13970569	1	167624171
body weight at hatching 70d of age	rs15502490	1	170280535
body weight at hatching 70d of age	rs14918452	1	170072202
body weight at hatching 70d of age	rs14917305	1	169093530
body weight at hatching 70d of age	rs13550962	1	164200239
body weight at hatching 70d of age	rs14920506	1	172247673
body weight at hatching 70d of age	rs15502301	1	170233090
body weight at hatching 70d of age	GGaluGA054000	1	166666542
body weight at hatching 70d of age	GGaluGA055958	1	171855496
body weight at hatching 70d of age	rs15497877	1	168589760
body weight at hatching 70d of age	rs14917647	1	169403027
body weight at hatching 70d of age	rs13970234	1	167383609
body weight at hatching 70d of age	rs13972304	1	168931358
body weight at hatching 70d of age	GGaluGA055379	1	169978701
body weight at hatching 70d of age	GGaluGA055359	1	169941464
body weight at hatching 70d of age	rs13973515	1	169868287
body weight at hatching 77d of age	rs13974108	1	170364152
body weight at hatching 77d of age	GGaluGA055564	1	170510148
body weight at hatching 77d of age	rs13976304	1	172410033
body weight at hatching 77d of age	GGaluGA056419	1	173185836
body weight at hatching 77d of age	GGaluGA052816	1	162090444
body weight at hatching 77d of age	GGaluGA055291	1	169803697
body weight at hatching 77d of age	GGaluGA056232	1	172736366
body weight at hatching 77d of age	rs14920506	1	172247673
body weight at hatching 77d of age	rs13555091	1	173651717
body weight at hatching 77d of age	rs14920630	1	172451564
body weight at hatching 77d of age	rs14919046	1	170726044
body weight at hatching 77d of age	rs13969185	1	166634195
body weight at hatching 77d of age	GGaluGA054970	1	168993046
body weight at hatching 77d of age	GGaluGA054403	1	167525371
body weight at hatching 77d of age	rs13966473	1	164407750
body weight at hatching 77d of age	rs15502301	1	170233090
body weight at hatching 77d of age	rs15502490	1	170280535
body weight at hatching 77d of age	rs13966490	1	164442431
body weight at hatching 77d of age	GGaluGA053317	1	165018924
body weight at hatching 77d of age	rs13966585	1	164563183
body weight at hatching 77d of age	rs13972141	1	168775868
body weight at hatching 77d of age	GGaluGA054416	1	167562507
body weight at hatching 77d of age	rs13554512	1	172455898
body weight at hatching 77d of age	rs14918452	1	170072202
body weight at hatching 77d of age	GGaluGA053398	1	165150300
body weight at hatching 77d of age	rs13971390	1	168213607
body weight at hatching 77d of age	GGaluGA055943	1	171805345
body weight at hatching 77d of age	rs13553164	1	169026310
body weight at hatching 77d of age	GGaluGA053891	1	166478557
body weight at hatching 77d of age	rs13974230	1	170460601
body weight at hatching 77d of age	rs14917305	1	169093530
body weight at hatching 77d of age	rs13553485	1	169614824
body weight at hatching 77d of age	rs14917647	1	169403027
body weight at hatching 77d of age	rs13551808	1	166551352
body weight at hatching 77d of age	GGaluGA054000	1	166666542
body weight at hatching 77d of age	rs13970569	1	167624171
body weight at hatching 77d of age	GGaluGA055958	1	171855496
body weight at hatching 77d of age	rs13970234	1	167383609
body weight at hatching 77d of age	rs15497877	1	168589760
body weight at hatching 77d of age	rs13973515	1	169868287
body weight at hatching 77d of age	GGaluGA055359	1	169941464
body weight at hatching 77d of age	GGaluGA055379	1	169978701
body weight at hatching 77d of age	rs13972304	1	168931358
body weight at hatching 84d of age	rs15468076	1	157990767
body weight at hatching 84d of age	rs13553485	1	169614824
body weight at hatching 84d of age	rs14920117	1	171918318
body weight at hatching 84d of age	rs15480657	1	155690734
body weight at hatching 84d of age	GGaluGA052816	1	162090444
body weight at hatching 84d of age	rs13959908	1	159662791
body weight at hatching 84d of age	GGaluGA054403	1	167525371
body weight at hatching 84d of age	rs14917305	1	169093530
body weight at hatching 84d of age	GGaluGA053891	1	166478557
body weight at hatching 84d of age	rs13972304	1	168931358
body weight at hatching 84d of age	rs14917647	1	169403027
body weight at hatching 84d of age	GGaluGA054416	1	167562507
body weight at hatching 84d of age	rs13550962	1	164200239
body weight at hatching 84d of age	rs13966490	1	164442431
body weight at hatching 84d of age	rs13970569	1	167624171
body weight at hatching 84d of age	rs13966585	1	164563183
body weight at hatching 84d of age	rs13966473	1	164407750
body weight at hatching 84d of age	GGaluGA055958	1	171855496
body weight at hatching 84d of age	rs13970234	1	167383609
body weight at hatching 84d of age	GGaluGA053317	1	165018924
body weight at hatching 84d of age	rs13551808	1	166551352
body weight at hatching 84d of age	rs13973515	1	169868287
body weight at hatching 84d of age	GGaluGA054000	1	166666542
body weight at hatching 84d of age	GGaluGA055379	1	169978701
body weight at hatching 84d of age	rs15497877	1	168589760
body weight at hatching 84d of age	GGaluGA055359	1	169941464
body weight at hatching 90d of age	rs13974230	1	170460601
body weight at hatching 90d of age	rs14918452	1	170072202
body weight at hatching 90d of age	rs14492112	4	76577568
body weight at hatching 90d of age	rs15497877	1	168589760
body weight at hatching 90d of age	rs13553485	1	169614824
body weight at hatching 90d of age	GGaluGA054930	1	168841831
body weight at hatching 90d of age	rs14920506	1	172247673
body weight at hatching 90d of age	GGaluGA054833	1	168504143
body weight at hatching 90d of age	rs13972304	1	168931358
body weight at hatching 90d of age	GGaluGA054255	1	167174061
body weight at hatching 90d of age	rs13972141	1	168775868
body weight at hatching 90d of age	GGaluGA054970	1	168993046
body weight at hatching 90d of age	GGaluGA055359	1	169941464
body weight at hatching 90d of age	rs13970569	1	167624171
body weight at hatching 90d of age	GGaluGA055958	1	171855496
body weight at hatching 90d of age	GGaluGA055379	1	169978701
body weight at hatching 90d of age	rs13553164	1	169026310
body weight at hatching 90d of age	rs14917305	1	169093530
body weight at hatching 90d of age	rs13971390	1	168213607
body weight at hatching 90d of age	GGaluGA055001	1	169121392
body weight at hatching 90d of age	rs13970234	1	167383609
body weight at hatching 90d of age	rs13973515	1	169868287
body weight at hatching 90d of age	rs15497910	1	168609931
body weight at hatching 90d of age	rs14917647	1	169403027
leg muscle weight	GGaluGA054255	1	167174061
leg muscle weight	GGaluGA055001	1	169121392
leg muscle weight	rs14917305	1	169093530
leg muscle weight	GGaluGA054833	1	168504143
leg muscle weight	rs14917647	1	169403027
leg muscle weight	rs13970234	1	167383609
leg muscle weight	rs15497910	1	168609931
wing weight	rs13553485	1	169614824
wing weight	rs13553164	1	169026310
wing weight	rs15264353	1	50427258
wing weight	GGaluGA055001	1	169121392
wing weight	rs14920506	1	172247673
wing weight	rs15497910	1	168609931
wing weight	rs13970569	1	167624171
wing weight	GGaluGA057120	1	174642595
wing weight	rs13972141	1	168775868
wing weight	rs15497877	1	168589760
wing weight	rs13972304	1	168931358
wing weight	rs14918452	1	170072202
wing weight	rs13973515	1	169868287
wing weight	rs14704014	2	109113142
wing weight	rs14917647	1	169403027
wing weight	rs14917305	1	169093530
wing weight	rs13970234	1	167383609
wing weight	GGaluGA055379	1	169978701
wing weight	GGaluGA055359	1	169941464
serum IgY Level	Gga_rs16057130	16	7236
serum IgY Level	Gga_rs14738106	16	348477
serum IgY Level	Gga_rs15788101	16	139810
serum IgY Level	GGaluGA111792	16	192134
serum IgY Level	Gga_rs15788237	16	82912
serum IgY Level	GGaluGA285957	5	43214075
serum IgY Level	Gga_rs15661138	12	14075912
serum IgY Level	Gga_rs15399236	1	117677480
serum IgY Level	Gga_rs16261002	3	41871413
Shank length	Gga_rs14058235	13	8662290
Shank girth	Gga_rs16436572	4	75691279
Shank girth	Gga_rs14492276	4	76836890
Shank girth	GGaluGA265996	4	75582826
Shank girth	Gga_rs14652705	8	22574142
Fighting times (aggressive-behaviour)	Gga_rs312463697	4	79854217
Fighting times (aggressive-behaviour)	Gga_rs317688790	4	80707803
Fighting times (aggressive-behaviour)	Gga_rs16443048	4	80757827
Fighting times (aggressive-behaviour)	Gga_rs16444314	4	81759949
Fighting times (aggressive-behaviour)	Gga_rs313230353	13	9005033
Fighting times (aggressive-behaviour)	Gga_rs16740250	22	2822519
Fighting times (aggressive-behaviour)	Gga_rs16442957	4	80665268
Fighting times (aggressive-behaviour)	Gga_rs317688790	4	80707803
Fighting times (aggressive-behaviour)	Gga_rs16443048	4	80757827
Fighting times (aggressive-behaviour)	Gga_rs16444314	4	81759949
Fighting times (aggressive-behaviour)	Gga_rs313538765	12	745686
Fighting times (aggressive-behaviour)	Gga_rs317892933	13	16756745
Fighting times (aggressive-behaviour)	Gga_rs317911278	12	845905
Fighting times (aggressive-behaviour)	Gga_rs315850882	21	3548623
Fighting times (aggressive-behaviour)	Gga_rs318122836	21	3556743
Fighting times (aggressive-behaviour)	Gga_rs317606057	1	54569850
Fighting times (aggressive-behaviour)	Gga_rs313364203	23	1001873
Fighting times (aggressive-behaviour)	Gga_rs317686539	23	1002885
Fighting times (aggressive-behaviour)	Gga_rs312463697	4	79854217
Fighting times (aggressive-behaviour)	Gga_rs316862146	4	81304194
Fighting times (aggressive-behaviour)	Gga_rs312697407	21	3599980
Fighting times (aggressive-behaviour)	Gga_rs15665176	12	16146559
Fighting times (aggressive-behaviour)	Gga_rs313252901	2	105172491
Fighting times (aggressive-behaviour)	Gga_rs13653575	1	53583341
Fighting times (aggressive-behaviour)	Gga_rs317194543	1	53605348
Fighting times (aggressive-behaviour)	Gga_rs312937613	1	54673895
Fighting days	Gga_rs316089873	4	3773061
Fighting days	Gga_rs312835522	4	3849017
Fighting days	Gga_rs15566236	4	3894709
Fighting days	Gga_rs14224061	2	98845985
Fighting days	Gga_rs14224029	2	98799865
Fighting days	Gga_rs314376032	2	98779918
Fighting days	Gga_rs314310622	2	98874042
Fighting days	Gga_rs315711449	2	98800823
Fighting days	Gga_rs317673228	19	2014848
Fighting days	Gga_rs314708256	19	2019559
Fighting days	Gga_rs317911278	12	845905
Fighting days	Gga_rs313538765	12	745686
Fighting days	Gga_rs313009124	26	2576839
Fighting days	Gga_rs317892933	13	16756745
comb length	rs313207223	1	168097696
comb length	rs313378297	1	168443740
comb length	rs14916642	1	168476105
comb length	rs316095318	1	168749065
comb length	rs13972136	1	168775096
comb length	rs317120864	1	168803610
comb length	rs317788039	1	168809194
comb length	rs314868828	1	168851237
comb length	rs312845891	1	168876378
comb length	rs316040811	1	168910436
comb length	rs318077636	1	168918551
comb length	rs317231743	1	168964708
comb length	rs315264705	1	168998510
comb length	rs13972356	1	169001261
comb length	rs317548074	1	169042605
comb length	rs316567525	1	169045453
comb length	rs317812130	1	169231399
comb length	rs315264869	1	169250495
comb length	rs317352311	1	169260694
comb length	rs13972528	1	169264578
comb length	rs312860859	1	169269044
comb length	rs313152047	1	169272726
comb length	rs13972548	1	169275067
comb length	rs315505060	1	169277533
comb length	rs314866685	1	169287185
comb length	rs317835771	1	169303279
comb length	rs314441989	1	169303513
comb length	rs315064683	1	169324726
comb length	rs318234165	1	169335499
comb length	rs317326344	1	169363869
comb length	rs314458303	1	169365608
comb length	rs317281616	1	169400244
comb length	rs13972737	1	169420492
comb length	rs13972781	1	169441454
comb length	rs316270570	1	169512768
comb length	rs313655178	1	169546282
comb length	rs13972915	1	169546524
comb length	rs13553468	1	169561207
comb length	rs13972990	1	169562091
comb length	rs14917824	1	169586946
comb length	rs317526345	1	169588703
comb length	rs14917840	1	169597419
comb length	rs15500396	1	169603499
comb length	rs312565763	1	169604119
comb length	rs318027552	1	169613334
comb length	rs315393758	1	169649257
comb length	rs316815773	1	169670916
comb length	rs312864096	1	169673343
comb length	rs14917887	1	169685516
comb length	rs15500685	1	169696167
comb length	rs312737959	1	169709920
comb length	rs13973297	1	169715788
comb length	rs317477277	1	169722497
comb length	rs315690458	1	169724568
comb length	rs315580017	1	169741233
comb length	rs317801932	1	169742411
comb length	rs312486147	1	169743251
comb length	rs13973359	1	169747219
comb length	rs13553531	1	169760318
comb length	rs13553543	1	169767388
comb length	rs317405463	1	169777906
comb length	rs13973387	1	169780116
comb length	rs312836144	1	169822588
comb length	rs312911339	1	169827571
comb length	rs314977251	1	169875883
comb length	rs318236563	1	169883145
comb length	rs317150951	1	169884981
comb length	rs14918175	1	169914042
comb length	rs315566157	4	920728
comb length	rs15472044	4	931940
comb length	rs312783456	4	935554
comb length	rs314005242	4	966954
comb length	rs315750457	4	981014
comb length	rs313577563	4	1016597
comb length	rs313528157	4	1029989
comb length	rs315542561	4	1086122
comb length	rs317263834	4	1094149
comb length	rs318148391	4	1113665
comb length	rs314692560	4	1160476
comb length	rs316451658	4	1162345
comb length	rs314164847	4	1181821
comb length	rs317908931	4	1188914
comb length	rs15471759	4	1238542
comb length	rs315629801	4	1240365
comb length	rs314834192	4	1270644
comb length	rs316911730	4	1416200
comb length	rs313190445	4	1503353
comb length	rs16348391	4	1508242
comb length	rs16348329	4	1559131
comb length	rs313817825	4	447807
comb length	rs15473021	4	454830
comb length	rs313026655	4	462240
comb length	rs314857063	4	467497
comb length	rs317104789	4	478735
comb length	rs313252442	4	504823
comb length	rs316701583	4	578645
comb length	rs312862458	4	598943
comb length	rs318156369	4	629342
comb length	rs315151964	4	639840
comb length	rs317921322	4	648670
comb length	rs15472597	4	655319
comb length	rs312811225	4	666280
comb length	rs317481763	4	686716
comb length	rs16349274	4	725720
comb length	rs15472420	4	731988
comb length	rs13546457	4	735355
comb length	rs316372203	4	739650
comb length	rs314406114	4	740165
comb length	rs315557934	4	823515
comb length	rs317336019	4	879172
comb length	rs315316451	4	884399
comb length	rs314476573	4	885618
comb length	rs317260858	4	910746
comb length	rs13972085	1	168720658
comb length	rs312873375	1	169545421
comb length	rs314925486	4	853665
comb length	rs315816422	1	168918605
comb length	rs13553498	1	169650489
comb length	rs13973391	1	169780306
comb length	rs13973177	1	169663934
comb length	rs316858668	1	169272643
comb length	rs313274008	1	169705972
comb length	rs313809051	4	1490610
comb length	rs316867943	4	613063
comb length	rs15496977	1	168215085
comb length	rs316436546	1	169565167
comb length	rs14418089	4	1351528
comb height	rs313531865	1	169151696
comb height	rs317812130	1	169231399
comb height	rs13972990	1	169562091
comb height	rs14917824	1	169586946
comb height	rs317526345	1	169588703
comb height	rs15500396	1	169603499
comb height	rs318027552	1	169613334
comb height	rs13973297	1	169715788
comb height	rs317477277	1	169722497
comb height	rs315690458	1	169724568
comb height	rs13973387	1	169780116
comb height	rs315566157	4	920728
comb height	rs15472044	4	931940
comb height	rs312783456	4	935554
comb height	rs313901409	4	956315
comb height	rs314005242	4	966954
comb height	rs316128469	4	974396
comb height	rs315750457	4	981014
comb height	rs14418426	4	1006291
comb height	rs313577563	4	1016597
comb height	rs316844788	4	1019088
comb height	rs312309177	4	1022443
comb height	rs313528157	4	1029989
comb height	rs315462807	4	1053145
comb height	rs317287178	4	1068908
comb height	rs312498360	4	1078851
comb height	rs315542561	4	1086122
comb height	rs317263834	4	1094149
comb height	rs313396216	4	1095345
comb height	rs14418375	4	1099639
comb height	rs318210004	4	1105947
comb height	rs318148391	4	1113665
comb height	rs312451369	4	1113753
comb height	rs317398856	4	1134192
comb height	rs14418328	4	1135126
comb height	rs15471867	4	1144721
comb height	rs314180460	4	1151907
comb height	rs314692560	4	1160476
comb height	rs316451658	4	1162345
comb height	rs314164847	4	1181821
comb height	rs317908931	4	1188914
comb height	rs16348877	4	1191032
comb height	rs312924745	4	1214281
comb height	rs312776427	4	1233074
comb height	rs14418208	4	1236589
comb height	rs15471759	4	1238542
comb height	rs315629801	4	1240365
comb height	rs313764440	4	1244534
comb height	rs14418172	4	1252956
comb height	rs314834192	4	1270644
comb height	rs315243420	4	1291748
comb height	rs13546276	4	1292852
comb height	rs312921486	4	55590
comb height	rs315635246	4	1308506
comb height	rs314012906	4	1333623
comb height	rs14418098	4	1341200
comb height	rs314751268	4	1346244
comb height	rs314905941	4	1351678
comb height	rs316118608	4	1366289
comb height	rs318003813	4	63838
comb height	rs314729328	4	1407628
comb height	rs315913504	4	1408322
comb height	rs316911730	4	1416200
comb height	rs314498350	4	1429153
comb height	rs313384977	4	1451195
comb height	rs313891824	4	1453455
comb height	rs314690058	4	1482574
comb height	rs14417886	4	1498059
comb height	rs313190445	4	1503353
comb height	rs315515827	4	1504624
comb height	rs16348391	4	1508242
comb height	rs315227885	4	76741
comb height	rs13546171	4	1549349
comb height	rs16348333	4	1554334
comb height	rs16348329	4	1559131
comb height	rs316099645	4	1599411
comb height	rs318168269	4	1629375
comb height	rs313588707	4	1629553
comb height	rs16348268	4	1630396
comb height	rs317627656	4	91933
comb height	rs312798633	4	1723852
comb height	rs312672848	4	1726878
comb height	rs316079146	4	1727803
comb height	rs316235806	4	1741922
comb height	rs14418904	4	100226
comb height	rs14417629	4	1781656
comb height	rs316335368	4	1816763
comb height	rs312723183	4	1817380
comb height	rs315351290	4	1827234
comb height	rs317020765	4	1839333
comb height	rs317319675	4	110061
comb height	rs14419016	4	1865111
comb height	rs16349577	4	1871857
comb height	rs16349666	4	1926240
comb height	rs312636449	4	1938476
comb height	rs14419130	4	1953277
comb height	rs16349692	4	1955162
comb height	rs16750986	4	1982389
comb height	rs316493366	4	1990808
comb height	rs313547135	4	2028005
comb height	rs312581292	4	2096687
comb height	rs315553683	4	2103921
comb height	rs316610680	4	2119993
comb height	rs313117107	4	2120754
comb height	rs313658839	4	2131558
comb height	rs315104781	4	2154639
comb height	rs314929594	4	2162754
comb height	rs14419236	4	2164628
comb height	rs317394348	4	141793
comb height	rs316796433	4	2194280
comb height	rs317546430	4	2207303
comb height	rs315630139	4	2207766
comb height	rs314151437	4	181613
comb height	rs314882564	4	195946
comb height	rs313448389	4	221174
comb height	rs313670959	4	235264
comb height	rs318129849	4	243911
comb height	rs316358458	4	254872
comb height	rs317224470	4	265199
comb height	rs315509538	4	276042
comb height	rs315064446	4	278396
comb height	rs312576097	4	300290
comb height	rs313817825	4	447807
comb height	rs15473021	4	454830
comb height	rs313026655	4	462240
comb height	rs314857063	4	467497
comb height	rs317104789	4	478735
comb height	rs318217231	4	484286
comb height	rs313471242	4	485865
comb height	rs316085768	4	500790
comb height	rs313252442	4	504823
comb height	rs314225359	4	505755
comb height	rs318063360	4	511155
comb height	rs15472876	4	531112
comb height	rs15472854	4	537227
comb height	rs16349310	4	537317
comb height	rs315510449	4	538898
comb height	rs312835829	4	545566
comb height	rs315044888	4	572162
comb height	rs316701583	4	578645
comb height	rs314001417	4	592350
comb height	rs314373826	4	595257
comb height	rs312862458	4	598943
comb height	rs316825044	4	620916
comb height	rs318156369	4	629342
comb height	rs312689135	4	632023
comb height	rs315151964	4	639840
comb height	rs316981064	4	642799
comb height	rs317921322	4	648670
comb height	rs315298685	4	654826
comb height	rs15472597	4	655319
comb height	rs317092413	4	663519
comb height	rs312811225	4	666280
comb height	rs318071737	4	668121
comb height	rs13546463	4	674324
comb height	rs317513940	4	677194
comb height	rs317481763	4	686716
comb height	rs314860733	4	688876
comb height	rs313687174	4	706226
comb height	rs16349274	4	725720
comb height	rs15472420	4	731988
comb height	rs13546457	4	735355
comb height	rs316372203	4	739650
comb height	rs314406114	4	740165
comb height	rs316625355	4	804023
comb height	rs312989323	4	805507
comb height	rs14418562	4	805701
comb height	rs316795950	4	807726
comb height	rs14418556	4	812589
comb height	rs315557934	4	823515
comb height	rs313377854	4	847251
comb height	rs317730217	4	861051
comb height	rs317336019	4	879172
comb height	rs315316451	4	884399
comb height	rs314476573	4	885618
comb height	rs317260858	4	910746
comb height	rs16349016	4	1073300
comb height	rs314925486	4	853665
comb height	rs313109902	4	80442
comb height	rs314537797	4	435113
comb height	rs314032707	4	2003272
comb height	rs16348451	4	1469181
comb height	rs13973391	1	169780306
comb height	rs14418544	4	866762
comb height	rs314334781	4	1074715
comb height	rs315530484	4	1326195
comb height	rs312339321	4	2197093
comb height	rs312477184	4	247691
comb height	rs313809051	4	1490610
comb height	rs317288151	4	218554
comb height	rs316867943	4	613063
comb height	rs317696272	4	518712
comb height	rs317190119	4	171210
comb height	rs313852014	4	1348341
comb height	rs315556664	4	1041010
comb height	rs14418089	4	1351528
comb height	rs317715827	4	2199765
comb weight	rs313207223	1	168097696
comb weight	rs315350726	1	168455230
comb weight	rs314344040	1	168755393
comb weight	rs13972288	1	168901953
comb weight	rs315160554	1	168961812
comb weight	rs313531865	1	169151696
comb weight	rs314154051	1	169204619
comb weight	rs317812130	1	169231399
comb weight	rs315735548	1	169250065
comb weight	rs13972528	1	169264578
comb weight	rs313152047	1	169272726
comb weight	rs317835771	1	169303279
comb weight	rs315064683	1	169324726
comb weight	rs318234165	1	169335499
comb weight	rs13972781	1	169441454
comb weight	rs315720600	1	169489249
comb weight	rs317280677	1	169511354
comb weight	rs13972990	1	169562091
comb weight	rs14917824	1	169586946
comb weight	rs317526345	1	169588703
comb weight	rs15500396	1	169603499
comb weight	rs318027552	1	169613334
comb weight	rs13973297	1	169715788
comb weight	rs317477277	1	169722497
comb weight	rs315690458	1	169724568
comb weight	rs13973387	1	169780116
comb weight	rs312911339	1	169827571
comb weight	rs13553625	1	169879189
comb weight	rs314186811	1	169964543
comb weight	rs315566157	4	920728
comb weight	rs314243456	4	930004
comb weight	rs15472044	4	931940
comb weight	rs312783456	4	935554
comb weight	rs313901409	4	956315
comb weight	rs314005242	4	966954
comb weight	rs316128469	4	974396
comb weight	rs316363027	4	979439
comb weight	rs315750457	4	981014
comb weight	rs14418426	4	1006291
comb weight	rs313577563	4	1016597
comb weight	rs316844788	4	1019088
comb weight	rs312309177	4	1022443
comb weight	rs313528157	4	1029989
comb weight	rs315462807	4	1053145
comb weight	rs317287178	4	1068908
comb weight	rs312498360	4	1078851
comb weight	rs315542561	4	1086122
comb weight	rs317263834	4	1094149
comb weight	rs313396216	4	1095345
comb weight	rs14418375	4	1099639
comb weight	rs318210004	4	1105947
comb weight	rs318148391	4	1113665
comb weight	rs312451369	4	1113753
comb weight	rs317398856	4	1134192
comb weight	rs14418328	4	1135126
comb weight	rs15471867	4	1144721
comb weight	rs314180460	4	1151907
comb weight	rs314692560	4	1160476
comb weight	rs316451658	4	1162345
comb weight	rs314164847	4	1181821
comb weight	rs317908931	4	1188914
comb weight	rs16348877	4	1191032
comb weight	rs312924745	4	1214281
comb weight	rs312776427	4	1233074
comb weight	rs14418208	4	1236589
comb weight	rs15471759	4	1238542
comb weight	rs315629801	4	1240365
comb weight	rs313764440	4	1244534
comb weight	rs14418172	4	1252956
comb weight	rs314834192	4	1270644
comb weight	rs316140888	4	1276359
comb weight	rs315248272	4	1283576
comb weight	rs315243420	4	1291748
comb weight	rs13546276	4	1292852
comb weight	rs312921486	4	55590
comb weight	rs315635246	4	1308506
comb weight	rs314012906	4	1333623
comb weight	rs14418098	4	1341200
comb weight	rs314751268	4	1346244
comb weight	rs314905941	4	1351678
comb weight	rs14418084	4	1352062
comb weight	rs316118608	4	1366289
comb weight	rs318003813	4	63838
comb weight	rs314729328	4	1407628
comb weight	rs316911730	4	1416200
comb weight	rs314498350	4	1429153
comb weight	rs313384977	4	1451195
comb weight	rs313891824	4	1453455
comb weight	rs318020405	4	1455970
comb weight	rs14418940	4	72804
comb weight	rs314690058	4	1482574
comb weight	rs14417886	4	1498059
comb weight	rs313190445	4	1503353
comb weight	rs315515827	4	1504624
comb weight	rs16348391	4	1508242
comb weight	rs315227885	4	76741
comb weight	rs315082927	4	1530827
comb weight	rs13546171	4	1549349
comb weight	rs16348333	4	1554334
comb weight	rs16348329	4	1559131
comb weight	rs314221039	4	1566705
comb weight	rs316099645	4	1599411
comb weight	rs318168269	4	1629375
comb weight	rs313588707	4	1629553
comb weight	rs312567655	4	88097
comb weight	rs16348268	4	1630396
comb weight	rs317627656	4	91933
comb weight	rs312798633	4	1723852
comb weight	rs312672848	4	1726878
comb weight	rs316079146	4	1727803
comb weight	rs317685799	4	97873
comb weight	rs316235806	4	1741922
comb weight	rs14418904	4	100226
comb weight	rs14417641	4	1754829
comb weight	rs315274320	4	1763369
comb weight	rs315630552	4	1803128
comb weight	rs312625195	4	1803441
comb weight	rs316335368	4	1816763
comb weight	rs312723183	4	1817380
comb weight	rs315351290	4	1827234
comb weight	rs317020765	4	1839333
comb weight	rs317319675	4	110061
comb weight	rs14419016	4	1865111
comb weight	rs16349577	4	1871857
comb weight	rs16349666	4	1926240
comb weight	rs312636449	4	1938476
comb weight	rs14419130	4	1953277
comb weight	rs16349692	4	1955162
comb weight	rs313551072	4	1975874
comb weight	rs16750986	4	1982389
comb weight	rs316493366	4	1990808
comb weight	rs313554109	4	2004324
comb weight	rs313547135	4	2028005
comb weight	rs318125413	4	2040358
comb weight	rs316363668	4	2070244
comb weight	rs314066621	4	2085864
comb weight	rs14419190	4	2089204
comb weight	rs312581292	4	2096687
comb weight	rs315553683	4	2103921
comb weight	rs316610680	4	2119993
comb weight	rs313117107	4	2120754
comb weight	rs16349948	4	2129762
comb weight	rs16349958	4	2131069
comb weight	rs313658839	4	2131558
comb weight	rs317659999	4	2144745
comb weight	rs315104781	4	2154639
comb weight	rs314929594	4	2162754
comb weight	rs14419236	4	2164628
comb weight	rs317394348	4	141793
comb weight	rs314266796	4	2177603
comb weight	rs316796433	4	2194280
comb weight	rs317546430	4	2207303
comb weight	rs315630139	4	2207766
comb weight	rs312978733	4	2210647
comb weight	rs316633107	4	2218591
comb weight	rs16350095	4	2233116
comb weight	rs316622485	4	2266170
comb weight	rs314151437	4	181613
comb weight	rs314882564	4	195946
comb weight	rs14418876	4	212200
comb weight	rs312326441	4	2952902
comb weight	rs313448389	4	221174
comb weight	rs314217604	4	223801
comb weight	rs313670959	4	235264
comb weight	rs318129849	4	243911
comb weight	rs316358458	4	254872
comb weight	rs317224470	4	265199
comb weight	rs315509538	4	276042
comb weight	rs315064446	4	278396
comb weight	rs312576097	4	300290
comb weight	rs314427177	4	339939
comb weight	rs13546512	4	383024
comb weight	rs313373585	4	388141
comb weight	rs314322063	4	392001
comb weight	rs315925465	4	425964
comb weight	rs313817825	4	447807
comb weight	rs15473021	4	454830
comb weight	rs313026655	4	462240
comb weight	rs314857063	4	467497
comb weight	rs317104789	4	478735
comb weight	rs318217231	4	484286
comb weight	rs313471242	4	485865
comb weight	rs316085768	4	500790
comb weight	rs313252442	4	504823
comb weight	rs318063360	4	511155
comb weight	rs15472876	4	531112
comb weight	rs15472854	4	537227
comb weight	rs16349310	4	537317
comb weight	rs315510449	4	538898
comb weight	rs312835829	4	545566
comb weight	rs315044888	4	572162
comb weight	rs316701583	4	578645
comb weight	rs314001417	4	592350
comb weight	rs314373826	4	595257
comb weight	rs312862458	4	598943
comb weight	rs316825044	4	620916
comb weight	rs318156369	4	629342
comb weight	rs312689135	4	632023
comb weight	rs315151964	4	639840
comb weight	rs316981064	4	642799
comb weight	rs317921322	4	648670
comb weight	rs315298685	4	654826
comb weight	rs15472597	4	655319
comb weight	rs317092413	4	663519
comb weight	rs312811225	4	666280
comb weight	rs318071737	4	668121
comb weight	rs13546463	4	674324
comb weight	rs317513940	4	677194
comb weight	rs317098923	4	681853
comb weight	rs317481763	4	686716
comb weight	rs314860733	4	688876
comb weight	rs314537277	4	693971
comb weight	rs14418652	4	700207
comb weight	rs313687174	4	706226
comb weight	rs314137440	4	713719
comb weight	rs16349274	4	725720
comb weight	rs15472420	4	731988
comb weight	rs13546457	4	735355
comb weight	rs316372203	4	739650
comb weight	rs314406114	4	740165
comb weight	rs318144432	4	750701
comb weight	rs313606433	4	777694
comb weight	rs316625355	4	804023
comb weight	rs312989323	4	805507
comb weight	rs14418562	4	805701
comb weight	rs316795950	4	807726
comb weight	rs14418556	4	812589
comb weight	rs315557934	4	823515
comb weight	rs317730217	4	861051
comb weight	rs317336019	4	879172
comb weight	rs315316451	4	884399
comb weight	rs314476573	4	885618
comb weight	rs15472076	4	901493
comb weight	rs317260858	4	910746
comb weight	rs13972129	1	168773105
comb weight	rs16349016	4	1073300
comb weight	rs16349481	4	190042
comb weight	rs314925486	4	853665
comb weight	rs317796161	1	169018288
comb weight	rs313109902	4	80442
comb weight	rs316999997	4	900429
comb weight	rs314537797	4	435113
comb weight	rs314269611	1	169133232
comb weight	rs314032707	4	2003272
comb weight	rs312480234	1	168990011
comb weight	rs16348451	4	1469181
comb weight	rs316226854	4	2045810
comb weight	rs13973391	1	169780306
comb weight	rs14418544	4	866762
comb weight	rs314334781	4	1074715
comb weight	rs313730535	4	2263350
comb weight	rs315530484	4	1326195
comb weight	rs13973177	1	169663934
comb weight	rs316858668	1	169272643
comb weight	rs312339321	4	2197093
comb weight	rs312477184	4	247691
comb weight	rs313809051	4	1490610
comb weight	rs317288151	4	218554
comb weight	rs316867943	4	613063
comb weight	rs15496977	1	168215085
comb weight	rs15473681	4	2084948
comb weight	rs317696272	4	518712
comb weight	rs317190119	4	171210
comb weight	rs313852014	4	1348341
comb weight	rs315556664	4	1041010
comb weight	rs312558759	4	2217523
comb weight	rs14418089	4	1351528
comb weight	rs317715827	4	2199765
egg numbers from 21 to 26 weeks of age	rs317410777	23	4191027
egg numbers from 27 to 36 weeks of age	rs317773842	9	7473958
egg numbers from 37 to 72 weeks of age	rs312387499	1	56459390
egg number between 21 and 40 weeks of age	rs314448799	5	43152230
egg number between 21 and 40 weeks of age	rs317449530	5	40101576
egg number between 21 and 40 weeks of age	rs313187645	5	40106943
egg number between 21 and 40 weeks of age	rs14540368	5	43160851
egg number between 21 and 40 weeks of age	rs317282705	5	40121093
egg number between 21 and 40 weeks of age	rs315792057	5	41920622
egg number between 21 and 40 weeks of age	rs315655133	5	40151832
egg number between 21 and 40 weeks of age	rs315876467	5	40178369
egg number between 21 and 40 weeks of age	rs315696308	5	40181134
egg number between 21 and 40 weeks of age	rs312299419	5	40167320
egg number between 21 and 40 weeks of age	rs317411691	5	40377665
egg number between 21 and 40 weeks of age	rs313537796	5	40293741
egg number between 21 and 40 weeks of age	rs313691773	5	40247836
egg number between 21 and 40 weeks of age	rs314629033	5	40249984
egg number between 21 and 40 weeks of age	rs315420959	5	40267439
egg number between 21 and 40 weeks of age	rs317930636	5	40284430
egg number between 21 and 40 weeks of age	rs316283265	5	40314575
EW (egg weight) 52	rs317417784	1	167376208
EW (egg weight) 40, EW (egg weight) 60	rs312726815	1	167689410
EW (egg weight) 40, EW (egg weight) 52, EW (egg weight) 60	rs317496170	1	167689803
EW (egg weight) 60	rs313680223	1	167838452
EW (egg weight) 60	rs313207223	1	168097696
EW (egg weight) 44, EW (egg weight) 52	rs14916642	1	168476105
EW (egg weight) 56	rs13553098	1	168684173
EW (egg weight) 56	rs314476454	1	168698020
EW (egg weight) 32, EW (egg weight) 60	rs13972085	1	168720658
EW (egg weight) 36, EW (egg weight) 40, EW (egg weight) 44, EW (egg weight) 52, EW (egg weight) 56	rs314344040	1	168755393
EW (egg weight) 32	rs13972288	1	168901953
EW (egg weight) 48	rs318094310	1	168921613
EW (egg weight) 32	rs316768153	1	168998188
EW (egg weight) 60	rs317796161	1	169018288
EW (egg weight) 32, EW (egg weight) 36	rs314219237	1	169024933
EW (egg weight) 32	rs315316637	1	169041948
EW (egg weight) 32	rs316458519	1	169044502
EW (egg weight) 32, EW (egg weight) 60	rs314051078	1	169046176
EW (egg weight) 32, EW (egg weight) 44, EW (egg weight) 52	rs317441976	1	169051794
EW (egg weight) 32	rs15498742	1	169056510
EW (egg weight) 32,EW (egg weight) 44	rs315735548	1	169250065
EW (egg weight) 32	rs317352311	1	169260694
EW (egg weight) 32, EW (egg weight) 36, EW (egg weight) 40	rs317835771	1	169303279
EW (egg weight) 32, EW (egg weight) 44, EW (egg weight) 52, EW (egg weight) 60	rs13972990	1	169562091
EW (egg weight) 60	rs318027552	1	169613334
EW (egg weight) 60	rs13973177	1	169663934
EW (egg weight) 32	rs317130359	1	170339332
EW (egg weight) 48	rs313116098	1	173851584
EW (egg weight) 48	rs317123621	1	174434818
EW (egg weight) 56	rs316497033	3	23254004
EW (egg weight) 40	rs314805362	4	73137744
EW (egg weight) 44	rs80668034	4	73156000
EW (egg weight) 40, EW (egg weight) 56	rs16435276	4	73403386
EW (egg weight) 32, EW (egg weight) 40, EW (egg weight) 52, EW (egg weight) 56, EW (egg weight) 60	rs14490329	4	73477361
EW (egg weight) 40, EW (egg weight) 44	rs316953671	4	74355939
EW (egg weight) 44	rs316532738	4	74359211
EW (egg weight) 56	rs313607035	4	74729360
EW (egg weight) 56	rs317366911	4	74738680
EW (egg weight) 56	rs314309534	4	74751931
EW (egg weight) 56	rs312826031	4	74754855
EW (egg weight) 56	rs312747241	4	74763699
EW (egg weight) 56	rs313854238	4	74784892
EW (egg weight) 56	rs313858015	4	74790669
EW (egg weight) 40,EW (egg weight) 56	rs15618759	4	74811539
EW (egg weight) 32	rs312893965	4	75427968
EW (egg weight) 32, EW (egg weight) 40	rs314487178	4	75428336
EW (egg weight) 32	rs314745738	4	75434671
EW (egg weight) 32	rs316289892	4	75470333
EW (egg weight) 32, EW (egg weight) 36, EW (egg weight) 40,EW (egg weight) 44,EW (egg weight) 48, EW (egg weight) 52, EW (egg weight) 56, EW (egg weight) 60	rs15619270	4	75478306
EW (egg weight) 32, EW (egg weight) 36, EW (egg weight) 40,EW (egg weight) 44,EW (egg weight) 52	rs14491074	4	75653956
EW (egg weight) 32	rs16436548	4	75658381
EW (egg weight) 32	rs312865541	4	75665440
EW (egg weight) 32	rs315796839	4	75666989
EW (egg weight) 32	rs317117927	4	75671725
EW (egg weight) 32	rs312459969	4	75695405
EW (egg weight) 32	rs314523951	4	75701319
EW (egg weight) 44	rs312904783	4	75809529
EW (egg weight) 32, EW (egg weight) 40, EW (egg weight) 56	rs315270535	4	75955611
EW (egg weight) 32, EW (egg weight) 36, EW (egg weight) 40,EW (egg weight) 44	rs14491507	4	76073771
EW (egg weight) 40	rs315510987	4	76205026
EW (egg weight) 32, EW (egg weight) 36, EW (egg weight) 40,EW (egg weight) 44, EW (egg weight) 56, EW (egg weight) 60	rs16437368	4	76213204
EW (egg weight) 32, EW (egg weight) 36, EW (egg weight) 40	rs313185009	4	76666849
EW (egg weight) 32	rs16438271	4	76880887
EW (egg weight) 32, EW (egg weight) 36, EW (egg weight) 40	rs313154528	4	76936554
EW (egg weight) 32	rs14492568	4	77091362
EW (egg weight) 32	rs315651500	4	77171721
EW (egg weight) 32	rs13664538	4	77184582
egg weight	rs314058619	1	169930974
egg weight	rs14491030	4	75486534
egg weight	rs14916609	1	168456799
egg weight	rs313080890	1	170284570
egg weight	rs317710644	1	167434001
egg weight	rs315201454	4	75485620
egg weight	rs316243629	4	75495451
daily feed intake	rs317812130	1	169231399
daily feed intake	rs318027552	1	169613334
daily feed intake	rs315069556	1	170920135
daily feed intake	rs315653292	1	170954280
daily feed intake	rs315827967	1	170989520
daily feed intake	rs312584320	1	170993003
daily feed intake	rs314667377	1	171044869
daily feed intake	rs315187709	1	171548178
daily feed intake in laying period between 37 and 40 weeks	rs14916642	1	168476105
daily feed intake in laying period between 37 and 40 weeks	rs314523951	4	75701319
daily feed intake in laying period between 57 and 60 weeks	rs316723909	27	3464323
daily feed intake in laying period between 57 and 60 weeks	rs315557710	1	159514826
residual feed intake in laying period between 57 and 60 weeks	rs315135692	27	3247383
residual feed intake	rs312274422	3	79252286
residual feed intake	rs315604099	15	3307271
residual feed intake	rs312873273	17	1366852
residual feed intake	rs315868235	23	5055731
feed conversion ratio	rs14841309	1	68353988
feed conversion ratio	rs13880743	1	66797959
feed conversion ratio	rs15303811	1	67832808
feed conversion ratio	rs317525285	1	66971254
feed conversion ratio	rs13882373	1	68400729
feed conversion ratio	rs314631602	1	68131791
feed conversion ratio	rs317881125	1	67475629
feed conversion ratio	rs315936100	1	67956079
ovary weight	rs317441976	1	169051794
ovary weight	rs316815773	1	169670916
ovary weight	rs314051078	1	169046176
ovary weight	rs317796161	1	169018288
ovary weight	rs15500685	1	169696167
ovary weight	rs312737959	1	169709920
ovary weight	rs13972990	1	169562091
ovary weight	rs315788897	28	1699155
ovary weight	rs316105069	28	2123244
ovary weight	rs13663720	28	1788269
ovary weight	rs317889060	28	2012197
ovary weight	rs318099911	28	2163700
ovary weight	rs316358363	28	1626264
ovary weight	rs314735191	28	1514399
ovary weight	rs314625273	28	2230957
ovary weight	rs316444293	28	2342019
ovary weight	rs313040427	28	1712749
ovary weight	rs314385559	28	2367109
ovary weight	rs14305841	28	2185417
ovary weight	rs318236639	28	1929393
ovary weight	rs16211139	28	1602011
ovary weight	rs317858034	28	2042162
ovary weight	rs317537249	28	1843976
ovary weight	rs313479236	28	1821752
ovary weight	rs316676992	28	1849612
ovary weight	rs317641108	28	1926277
ovary weight	rs315715629	28	1761595
ovary weight	rs313972624	28	1732609
ovary weight	rs312587681	28	2335214
ovary weight	rs314330209	28	1990610
ovary weight	rs14305824	28	2179908
first yolk weight	rs313187645	5	40106943
first yolk weight	rs312299419	5	40167320
first yolk weight	rs314422825	5	40194495
first yolk weight	rs315568325	5	42130216
yolk weight of 40 weeks	rs16187384	23	1456741
yolk weight of 56 weeks	rs316715137	3	22975753
yolk weight of 56 weeks	rs314923267	3	22971805
yolk weight of 66 weeks	rs312474469	28	3667179
yolk weight of 66 weeks	rs315213484	28	3665094
yolk weight of 72 weeks	rs312274422	3	79252286
yolk weight of 72 weeks	rs312873273	17	1366852
follicle weight	rs14920313	1	172060693
follicle weight	rs14920355	1	172084219
follicle weight	rs313140585	1	172453837
earlobe color in Rhode Island Red chickens	rs315666703	Z	51846761
earlobe color in Rhode Island Red chickens	rs317753838	Z	51374689
earlobe color in Rhode Island Red chickens	rs315529281	Z	51392214
earlobe color in Rhode Island Red chickens	rs317639787	Z	52021208
earlobe color in Rhode Island Red chickens	rs313308667	Z	52084074
earlobe color in Rhode Island Red chickens	rs312270617	Z	51178063
earlobe color in Rhode Island Red chickens	rs315597590	Z	51219293
earlobe color in Rhode Island Red chickens	rs316306388	Z	51222576
earlobe color in Rhode Island Red chickens	rs315080354	Z	51237180
earlobe color in Rhode Island Red chickens	rs312451674	Z	51271979
earlobe color in Rhode Island Red chickens	rs316348176	Z	51363886
earlobe color in Rhode Island Red chickens	rs318133017	Z	51368860
earlobe color in Rhode Island Red chickens	rs317179777	Z	51381446
earlobe color in Rhode Island Red chickens	rs16113782	Z	51386239
earlobe color in Rhode Island Red chickens	rs14768001	Z	51391323
earlobe color in Rhode Island Red chickens	rs315948164	Z	51395922
earlobe color in Rhode Island Red chickens	rs313045408	Z	51402602
earlobe color in Rhode Island Red chickens	rs16113805	Z	51407269
earlobe color in Rhode Island Red chickens	rs314918967	Z	51418327
earlobe color in Rhode Island Red chickens	rs314006082	Z	51420465
earlobe color in Rhode Island Red chickens	rs313356321	Z	51431329
earlobe color in Rhode Island Red chickens	rs314971450	Z	51435742
earlobe color in Rhode Island Red chickens	rs317030850	Z	51449785
earlobe color in Rhode Island Red chickens	rs13768590	Z	51452204
earlobe color in Rhode Island Red chickens	rs313726384	Z	51458240
earlobe color in Rhode Island Red chickens	rs315898398	Z	51466806
earlobe color in Rhode Island Red chickens	rs13768598	Z	51467933
earlobe color in Rhode Island Red chickens	rs314950031	Z	51471306
earlobe color in Rhode Island Red chickens	rs16770437	Z	51475419
earlobe color in Rhode Island Red chickens	rs13813928	Z	51481623
earlobe color in Rhode Island Red chickens	rs16770452	Z	51485946
earlobe color in Rhode Island Red chickens	rs315544680	Z	51486217
earlobe color in Rhode Island Red chickens	rs314457670	Z	51488167
earlobe color in Rhode Island Red chickens	rs316175272	Z	51489228
earlobe color in Rhode Island Red chickens	rs14768232	Z	51601428
earlobe color in Rhode Island Red chickens	rs316782485	Z	51606833
earlobe color in Rhode Island Red chickens	rs313126836	Z	51607605
earlobe color in Rhode Island Red chickens	rs317785796	Z	51612672
earlobe color in Rhode Island Red chickens	rs316397477	Z	51614173
earlobe color in Rhode Island Red chickens	rs314836650	Z	51619574
earlobe color in Rhode Island Red chickens	rs16114034	Z	51625155
earlobe color in Rhode Island Red chickens	rs312887869	Z	51634521
earlobe color in Rhode Island Red chickens	rs16770519	Z	51637671
earlobe color in Rhode Island Red chickens	rs317679552	Z	51639166
earlobe color in Rhode Island Red chickens	rs317495572	Z	51640937
earlobe color in Rhode Island Red chickens	rs314929781	Z	51643028
earlobe color in Rhode Island Red chickens	rs313222807	Z	51648259
earlobe color in Rhode Island Red chickens	rs317635222	Z	51652252
earlobe color in Rhode Island Red chickens	rs314945786	Z	51657358
earlobe color in Rhode Island Red chickens	rs313745161	Z	51660782
earlobe color in Rhode Island Red chickens	rs313930514	Z	51665130
earlobe color in Rhode Island Red chickens	rs315077876	Z	51669698
earlobe color in Rhode Island Red chickens	rs313642362	Z	51682410
earlobe color in Rhode Island Red chickens	rs16770634	Z	51690290
earlobe color in Rhode Island Red chickens	rs312427124	Z	51697970
earlobe color in Rhode Island Red chickens	rs313213401	Z	51705500
earlobe color in Rhode Island Red chickens	rs13768671	Z	51714803
earlobe color in Rhode Island Red chickens	rs14768449	Z	51721206
earlobe color in Rhode Island Red chickens	rs313527167	Z	51748247
earlobe color in Rhode Island Red chickens	rs315850952	Z	51748544
earlobe color in Rhode Island Red chickens	rs317385762	Z	51748970
earlobe color in Rhode Island Red chickens	rs316942441	Z	51754682
earlobe color in Rhode Island Red chickens	rs313944107	Z	51758434
earlobe color in Rhode Island Red chickens	rs14768504	Z	51759239
earlobe color in Rhode Island Red chickens	rs312805509	Z	51766680
earlobe color in Rhode Island Red chickens	rs312876249	Z	51770165
earlobe color in Rhode Island Red chickens	rs313216893	Z	51772088
earlobe color in Rhode Island Red chickens	rs316662815	Z	51775467
earlobe color in Rhode Island Red chickens	rs317217917	Z	51779649
earlobe color in Rhode Island Red chickens	rs14768525	Z	51788370
earlobe color in Rhode Island Red chickens	rs314439671	Z	51791183
earlobe color in Rhode Island Red chickens	rs16770714	Z	51792319
earlobe color in Rhode Island Red chickens	rs314239816	Z	51797137
earlobe color in Rhode Island Red chickens	rs315795358	Z	51803500
earlobe color in Rhode Island Red chickens	rs316810174	Z	51812497
earlobe color in Rhode Island Red chickens	rs313689304	Z	51815263
earlobe color in Rhode Island Red chickens	rs313726596	Z	51819584
earlobe color in Rhode Island Red chickens	rs314177782	Z	51830459
earlobe color in Rhode Island Red chickens	rs312395587	Z	51835322
earlobe color in Rhode Island Red chickens	rs314709987	Z	51843738
earlobe color in Rhode Island Red chickens	rs16114273	Z	51862104
earlobe color in Rhode Island Red chickens	rs16770773	Z	51865707
earlobe color in Rhode Island Red chickens	rs16114279	Z	51866394
earlobe color in Rhode Island Red chickens	rs318218013	Z	51875523
earlobe color in Rhode Island Red chickens	rs317615410	Z	51884339
earlobe color in Rhode Island Red chickens	rs318052879	Z	51898374
earlobe color in Rhode Island Red chickens	rs315673618	Z	51900000
earlobe color in Rhode Island Red chickens	rs314358817	Z	51904442
earlobe color in Rhode Island Red chickens	rs313271499	Z	51907658
earlobe color in Rhode Island Red chickens	rs317814364	Z	51910850
earlobe color in Rhode Island Red chickens	rs317286363	Z	51920910
earlobe color in Rhode Island Red chickens	rs316731621	Z	51923464
earlobe color in Rhode Island Red chickens	rs316660594	Z	51931473
earlobe color in Rhode Island Red chickens	rs315726894	Z	51932301
earlobe color in Rhode Island Red chickens	rs316777780	Z	51936167
earlobe color in Rhode Island Red chickens	rs313070368	Z	51943091
earlobe color in Rhode Island Red chickens	rs317103307	Z	51948363
earlobe color in Rhode Island Red chickens	rs312276802	Z	51959334
earlobe color in Rhode Island Red chickens	rs313613337	Z	51973797
earlobe color in Rhode Island Red chickens	rs312794027	Z	51976300
earlobe color in Rhode Island Red chickens	rs14768635	Z	51977339
earlobe color in Rhode Island Red chickens	rs315139665	Z	51978635
earlobe color in Rhode Island Red chickens	rs313740484	Z	51982202
earlobe color in Rhode Island Red chickens	rs312433127	Z	51988422
earlobe color in Rhode Island Red chickens	rs14768666	Z	51992658
earlobe color in Rhode Island Red chickens	rs317366007	Z	52005249
earlobe color in Rhode Island Red chickens	rs317624604	Z	52005659
earlobe color in Rhode Island Red chickens	rs317226012	Z	52011252
earlobe color in Rhode Island Red chickens	rs312804387	Z	52017336
earlobe color in Rhode Island Red chickens	rs314275828	Z	52020132
earlobe color in Rhode Island Red chickens	rs317776556	Z	52026238
earlobe color in Rhode Island Red chickens	rs16706716	Z	52030132
earlobe color in Rhode Island Red chickens	rs314557341	Z	52036827
earlobe color in Rhode Island Red chickens	rs318022861	Z	52041796
earlobe color in Rhode Island Red chickens	rs314984045	Z	52059284
earlobe color in Rhode Island Red chickens	rs16114444	Z	52061290
earlobe color in Rhode Island Red chickens	rs313156380	Z	52062040
earlobe color in Rhode Island Red chickens	rs317719486	Z	52064913
earlobe color in Rhode Island Red chickens	rs316623296	Z	52068672
earlobe color in Rhode Island Red chickens	rs317758840	Z	52071678
earlobe color in Rhode Island Red chickens	rs316717701	Z	52075429
earlobe color in Rhode Island Red chickens	rs315416761	Z	52090595
earlobe color in Rhode Island Red chickens	rs317782826	Z	52091134
earlobe color in Rhode Island Red chickens	rs313768725	Z	52100944
earlobe color in Rhode Island Red chickens	rs16114473	Z	52104401
earlobe color in Rhode Island Red chickens	rs317926052	Z	52105520
earlobe color in Rhode Island Red chickens	rs312692782	Z	52111101
earlobe color in Rhode Island Red chickens	rs14768742	Z	52113908
earlobe color in Rhode Island Red chickens	rs317348549	Z	52119823
earlobe color in Rhode Island Red chickens	rs313726277	Z	52123810
earlobe color in Rhode Island Red chickens	rs14768745	Z	52125827
earlobe color in Rhode Island Red chickens	rs313797159	Z	52130366
earlobe color in Rhode Island Red chickens	rs313525167	Z	52132652
earlobe color in Rhode Island Red chickens	rs316649086	Z	52134250
earlobe color in Rhode Island Red chickens	rs315912659	Z	52143773
earlobe color in Rhode Island Red chickens	rs313583778	Z	52144685
earlobe color in Rhode Island Red chickens	rs316786247	Z	52146985
earlobe color in Rhode Island Red chickens	rs313024408	Z	52150677
earlobe color in Rhode Island Red chickens	rs16114502	Z	52155912
earlobe color in Rhode Island Red chickens	rs314347925	Z	52160298
earlobe color in Rhode Island Red chickens	rs16770912	Z	52160662
earlobe color in Rhode Island Red chickens	rs312818796	Z	52163240
earlobe color in Rhode Island Red chickens	rs313410033	Z	52171367
earlobe color in Rhode Island Red chickens	rs317229160	Z	52173077
earlobe color in Rhode Island Red chickens	rs16770923	Z	52175062
earlobe color in Rhode Island Red chickens	rs314203724	Z	52176831
earlobe color in Rhode Island Red chickens	rs313756966	Z	52182462
earlobe color in Rhode Island Red chickens	rs14768771	Z	52184729
earlobe color in Rhode Island Red chickens	rs315925315	Z	52189243
earlobe color in Rhode Island Red chickens	rs313132603	Z	52194994
earlobe color in Rhode Island Red chickens	rs312990033	Z	52197448
earlobe color in Rhode Island Red chickens	rs14768781	Z	52200512
earlobe color in Rhode Island Red chickens	rs14768802	Z	52206531
earlobe color in Rhode Island Red chickens	rs316496648	Z	52211069
earlobe color in Rhode Island Red chickens	rs315148980	Z	52212631
earlobe color in Rhode Island Red chickens	rs312566032	Z	52218050
earlobe color in Rhode Island Red chickens	rs315732595	Z	52222343
earlobe color in Rhode Island Red chickens	rs315738540	Z	51801043
earlobe color in Rhode Island Red chickens	rs313634466	Z	51439089
earlobe color in Rhode Island Red chickens	rs317224745	Z	51946742
earlobe color in Rhode Island Red chickens	rs316624046	Z	51989605
earlobe color in Rhode Island Red chickens	rs315211963	Z	51459194
earlobe color in Rhode Island Red chickens	rs315993548	Z	51657743
earlobe color in Rhode Island Red chickens	rs16770666	Z	51735900
earlobe color in Rhode Island Red chickens	rs316791501	Z	51884932
earlobe color in Rhode Island Red chickens	rs316699281	Z	51948004
earlobe color in Rhode Island Red chickens	rs316211626	Z	52103243
earlobe color in Rhode Island Red chickens	rs316869929	Z	52117914
earlobe color in Rhode Island Red chickens	rs318014430	Z	52164676
earlobe color in Rhode Island Red chickens	rs315275152	Z	52052238
earlobe color in Rhode Island Red chickens	rs316149223	Z	50384840
earlobe color in Rhode Island Red chickens	rs14766656	Z	50474037
earlobe color in Rhode Island Red chickens	rs316601199	Z	50523221
earlobe color in Rhode Island Red chickens	rs315859788	Z	52309321
earlobe color in Rhode Island Red chickens	rs317842530	Z	52410193
earlobe color in Rhode Island Red chickens	rs316147137	Z	50133832
earlobe color in Rhode Island Red chickens	rs313606898	Z	50141153
earlobe color in Rhode Island Red chickens	rs313557983	Z	50142560
earlobe color in Rhode Island Red chickens	rs318069119	Z	50148396
earlobe color in Rhode Island Red chickens	rs316508272	Z	50160689
earlobe color in Rhode Island Red chickens	rs312492749	Z	50164393
earlobe color in Rhode Island Red chickens	rs313614131	Z	50167774
earlobe color in Rhode Island Red chickens	rs317282198	Z	50186022
earlobe color in Rhode Island Red chickens	rs16769640	Z	50238117
earlobe color in Rhode Island Red chickens	rs316751547	Z	50247066
earlobe color in Rhode Island Red chickens	rs315613443	Z	50269624
earlobe color in Rhode Island Red chickens	rs316836609	Z	50274008
earlobe color in Rhode Island Red chickens	rs313716861	Z	50283914
earlobe color in Rhode Island Red chickens	rs317293515	Z	50296958
earlobe color in Rhode Island Red chickens	rs313494937	Z	50307617
earlobe color in Rhode Island Red chickens	rs314972036	Z	50348490
earlobe color in Rhode Island Red chickens	rs314915984	Z	50354438
earlobe color in Rhode Island Red chickens	rs313822679	Z	50367373
earlobe color in Rhode Island Red chickens	rs13793817	Z	50375628
earlobe color in Rhode Island Red chickens	rs313358167	Z	50391495
earlobe color in Rhode Island Red chickens	rs16112762	Z	50393698
earlobe color in Rhode Island Red chickens	rs314052445	Z	50395032
earlobe color in Rhode Island Red chickens	rs317519663	Z	50416281
earlobe color in Rhode Island Red chickens	rs317390044	Z	50442485
earlobe color in Rhode Island Red chickens	rs314110578	Z	50446109
earlobe color in Rhode Island Red chickens	rs317380983	Z	50447706
earlobe color in Rhode Island Red chickens	rs315233522	Z	50450968
earlobe color in Rhode Island Red chickens	rs315665886	Z	50453261
earlobe color in Rhode Island Red chickens	rs312580343	Z	50454448
earlobe color in Rhode Island Red chickens	rs14766668	Z	50457538
earlobe color in Rhode Island Red chickens	rs316843012	Z	50462565
earlobe color in Rhode Island Red chickens	rs316322840	Z	50477502
earlobe color in Rhode Island Red chickens	rs16769432	Z	50493805
earlobe color in Rhode Island Red chickens	rs16769419	Z	50501830
earlobe color in Rhode Island Red chickens	rs314913097	Z	50512603
earlobe color in Rhode Island Red chickens	rs317812756	Z	50516075
earlobe color in Rhode Island Red chickens	rs316093048	Z	50519646
earlobe color in Rhode Island Red chickens	rs313564210	Z	50525083
earlobe color in Rhode Island Red chickens	rs14766608	Z	50527122
earlobe color in Rhode Island Red chickens	rs314844028	Z	50537008
earlobe color in Rhode Island Red chickens	rs316930230	Z	50539984
earlobe color in Rhode Island Red chickens	rs313086999	Z	50541253
earlobe color in Rhode Island Red chickens	rs313168423	Z	50547695
earlobe color in Rhode Island Red chickens	rs316224643	Z	50548087
earlobe color in Rhode Island Red chickens	rs317701171	Z	50551325
earlobe color in Rhode Island Red chickens	rs312952114	Z	50555952
earlobe color in Rhode Island Red chickens	rs314779449	Z	50564117
earlobe color in Rhode Island Red chickens	rs314625761	Z	50570328
earlobe color in Rhode Island Red chickens	rs16112549	Z	50573827
earlobe color in Rhode Island Red chickens	rs13799767	Z	50575747
earlobe color in Rhode Island Red chickens	rs314113459	Z	50579442
earlobe color in Rhode Island Red chickens	rs312277758	Z	50582895
earlobe color in Rhode Island Red chickens	rs316267705	Z	50586202
earlobe color in Rhode Island Red chickens	rs316047202	Z	50596695
earlobe color in Rhode Island Red chickens	rs317360368	Z	50641383
earlobe color in Rhode Island Red chickens	rs313781232	Z	50644086
earlobe color in Rhode Island Red chickens	rs14768881	Z	52316895
earlobe color in Rhode Island Red chickens	rs14768884	Z	52317267
earlobe color in Rhode Island Red chickens	rs312528685	Z	52318796
earlobe color in Rhode Island Red chickens	rs312835634	Z	52324728
earlobe color in Rhode Island Red chickens	rs16770997	Z	52331765
earlobe color in Rhode Island Red chickens	rs313182818	Z	52332430
earlobe color in Rhode Island Red chickens	rs317445360	Z	52335470
earlobe color in Rhode Island Red chickens	rs313302660	Z	52338594
earlobe color in Rhode Island Red chickens	rs312491232	Z	52341427
earlobe color in Rhode Island Red chickens	rs317291164	Z	52345948
earlobe color in Rhode Island Red chickens	rs314687259	Z	52351243
earlobe color in Rhode Island Red chickens	rs317291295	Z	52352231
earlobe color in Rhode Island Red chickens	rs14768910	Z	52357498
earlobe color in Rhode Island Red chickens	rs14768912	Z	52359682
earlobe color in Rhode Island Red chickens	rs318071284	Z	52364194
earlobe color in Rhode Island Red chickens	rs313571069	Z	52369600
earlobe color in Rhode Island Red chickens	rs314463958	Z	52372980
earlobe color in Rhode Island Red chickens	rs16771024	Z	52375075
earlobe color in Rhode Island Red chickens	rs315875389	Z	52376061
earlobe color in Rhode Island Red chickens	rs317121174	Z	52380681
earlobe color in Rhode Island Red chickens	rs318167844	Z	52385259
earlobe color in Rhode Island Red chickens	rs316595820	Z	52386169
earlobe color in Rhode Island Red chickens	rs16114700	Z	52390788
earlobe color in Rhode Island Red chickens	rs314443272	Z	52394250
earlobe color in Rhode Island Red chickens	rs312491571	Z	52394503
earlobe color in Rhode Island Red chickens	rs312536114	Z	52395228
earlobe color in Rhode Island Red chickens	rs313004205	Z	52400269
earlobe color in Rhode Island Red chickens	rs317640423	Z	52402524
earlobe color in Rhode Island Red chickens	rs316745834	Z	52405913
earlobe color in Rhode Island Red chickens	rs314225506	Z	52406708
earlobe color in Rhode Island Red chickens	rs313077015	Z	52407436
earlobe color in Rhode Island Red chickens	rs315889212	Z	52409581
earlobe color in Rhode Island Red chickens	rs312839182	Z	52410626
earlobe color in Rhode Island Red chickens	rs317013453	Z	52412024
earlobe color in Rhode Island Red chickens	rs313727449	Z	52418080
earlobe color in Rhode Island Red chickens	rs14768966	Z	52419121
earlobe color in Rhode Island Red chickens	rs316699827	Z	52426105
earlobe color in Rhode Island Red chickens	rs315177475	Z	52432923
earlobe color in Rhode Island Red chickens	rs313103697	Z	52446176
earlobe color in Rhode Island Red chickens	rs313969106	Z	52446694
earlobe color in Rhode Island Red chickens	rs316991498	Z	52459856
earlobe color in Rhode Island Red chickens	rs313289924	Z	52460616
earlobe color in Rhode Island Red chickens	rs318195279	Z	52466864
earlobe color in Rhode Island Red chickens	rs313367373	Z	52468355
earlobe color in Rhode Island Red chickens	rs314697188	Z	52476503
earlobe color in Rhode Island Red chickens	rs314001929	Z	52480176
earlobe color in Rhode Island Red chickens	rs317637017	Z	52515304
earlobe color in Rhode Island Red chickens	rs315270308	Z	50323420
earlobe color in Rhode Island Red chickens	rs313627542	Z	50553512
earlobe color in Rhode Island Red chickens	rs317432717	Z	52329108
earlobe color in Rhode Island Red chickens	rs14768895	Z	52349802
dermal shank pigmentation	rs315631308	z	78518678
dermal shank pigmentation	rs317250881	z	79161331
dermal shank pigmentation	rs315850000	z	79164223
eggshell weights of 18 weeks of age	rs315270535	4	75955611
eggshell weights	rs314157057	1	65800769
eggshell weights	rs15298524	1	65689597
eggshell weights	rs314415559	1	64850406
eggshell weights	rs15298676	1	65790076
eggshell weights	rs312991679	1	65678784
eggshell weights	rs314238445	1	65692509
eggshell weights	rs314510023	1	64915232
eggshell weights	rs316868864	1	65678981
eggshell weights	rs315549239	1	65674415
eggshell weights	rs313574325	1	65735450
eggshell weights	rs13879664	1	65645892
eggshell weights	rs14837734	1	65297331
eggshell weights	rs312653027	1	65423164
eggshell weights	rs15298492	1	65677798
eggshell weights	rs312608220	1	65805416
eggshell weights	rs13879715	1	65708667
eggshell weights	rs316738694	1	65667053
eggshell weights	rs316361510	1	64950566
eggshell weights	rs315184485	1	64782968
eggshell weights	rs316093571	1	64783654
eggshell weights	rs317774912	1	64783815
eggshell weights	rs313003853	1	65585100
eggshell weights	rs314079127	1	65281397
eggshell weights	rs13879631	1	65601004
eggshell weights	rs313178608	1	65606226
eggshell weights	rs14837849	1	65378080
eggshell weights	rs314755275	1	65508958
eggshell weights	rs313964418	1	64942172
eggshell weights	rs317059468	1	65706913
eggshell weights	rs317510691	1	64858184
eggshell weights	rs13879399	1	65395978
eggshell weights	rs313475466	1	65396894
eggshell weights	rs317992840	1	65370449
eggshell weights	rs317025978	1	65369528
eggshell weights	rs312720983	1	64762549
eggshell weights	rs318185317	1	65820757
eggshell weights	rs13879272	1	65303816
eggshell weights	rs14837805	1	65346930
eggshell weights	rs15298314	1	65620033
eggshell weights	rs314853018	1	65760440
eggshell weights	rs14837948	1	65457210
eggshell weights	rs312638925	1	65476702
eggshell weights	rs13879492	1	65477761
eggshell weights	rs15297968	1	65515004
eggshell weights	rs13879558	1	65521525
eggshell weights	rs313798706	1	65529004
eggshell weights	rs317013427	1	65544577
eggshell weights	rs312503789	1	65545044
eggshell weights	rs317271503	1	65549996
eggshell weights	rs318192685	1	65558759
eggshell weights	rs317197371	1	65568098
eggshell weights	rs15298175	1	65578500
eggshell weights	rs312987487	1	67046301
eggshell weights	rs316614857	1	65648838
eggshell weights	rs313241347	1	64778590
eggshell weights	rs314985445	1	65238478
eggshell weights	rs314068565	1	65242610
eggshell weights	rs13879232	1	65244303
eggshell weights	rs312738495	1	65186203
eggshell weights	rs314418943	1	65193520
eggshell weights	rs313186424	1	65195402
eggshell weights	rs318006266	1	65412889
eggshell weights	rs15297593	1	65430382
eggshell weights	rs13658080	1	65595890
eggshell weights	rs313394087	1	64842893
eggshell weights	rs313922305	1	65483666
eggshell weights	rs316942643	1	65497395
eggshell weights	rs14837622	1	65199288
eggshell weights	rs13657966	1	65372700
eggshell weights	rs315295391	1	65824568
eggshell weights	rs318182434	1	65828551
eggshell weights	rs313858207	1	64303757
eggshell weights	rs317192485	1	65881806
eggshell weights	rs317180741	1	65891294
eggshell weights	rs312848818	1	64611224
eggshell weights	rs318207061	1	64684911
eggshell weights	rs314912276	1	64697740
eggshell weights	rs314877876	1	64717353
eggshell weights	rs317471041	1	64717501
eggshell weights	rs313936861	1	64843414
eggshell weights	rs14837369	1	64909130
eggshell weights	rs314899949	1	65138448
eggshell weights	rs14837554	1	65131561
eggshell weights	rs313500469	1	65142829
eggshell weights	rs313889350	1	65744890
eggshell weights	rs15296268	1	64742265
eggshell weights	rs315065929	1	65185747
eggshell weights	rs312746495	1	65495854
eggshell weights	rs15295269	1	64290888
eggshell weights	rs318227566	1	66241649
eggshell weights	rs318197780	1	65845940
eggshell weights	rs316081188	1	64913922
eggshell weights	rs317967319	1	64918054
eggshell weights	rs312660760	1	65894196
eggshell weights	rs317723767	1	64726287
eggshell weights of 32 weeks of age	rs15298515	1	65687288
eggshell weights	rs317588128	1	64988408
eggshell weights	rs315758677	1	65151994
eggshell weights	rs313168185	1	65152452
eggshell weights	rs313618269	1	65890020
eggshell weights	rs312347405	1	64287542
eggshell weights	rs312328176	1	64738232
eggshell weights	rs315282652	1	64277293
eggshell weights	rs315716101	1	64108384
eggshell weights	rs314843856	1	64523506
eggshell weights	rs314770012	1	64949898
eggshell weights	rs318030288	1	64160565
eggshell weights	rs313277240	1	64387706
eggshell weights	rs315014936	1	64537698
eggshell weights	rs315155735	1	64297993
eggshell weights	rs313515599	1	67078806
eggshell weights	rs317536823	1	64412151
eggshell weights	rs314314223	1	64257556
eggshell weights	rs313675089	1	64993438
eggshell weights	rs314253147	1	64998663
eggshell weights	rs14837456	1	65026872
eggshell weights	rs313591339	1	65032042
eggshell weights	rs317151946	1	65033359
eggshell weights	rs312655843	1	64615669
eggshell weights	rs13879855	1	65859147
eggshell weights	rs13879003	1	64616718
eggshell weights	rs13657716	1	64438556
eggshell weights	rs315848726	1	64456043
eggshell weights	rs15295146	1	64236306
eggshell weights	rs314450220	1	64253827
eggshell weights	rs313069192	1	64255227
eggshell weights	rs316177028	1	64267610
eggshell weights	rs315747579	1	64273835
eggshell weights	rs13880232	1	66310825
eggshell weights	rs317798017	1	65741704
eggshell weights	rs313778295	1	64800654
eggshell weights	rs316659368	1	65080884
eggshell weights	rs312906209	1	65082178
eggshell weights	rs313644889	1	65085510
eggshell weights	rs315355597	1	65029700
eggshell weights	rs316858541	1	64171880
eggshell weights	rs314674024	1	65110734
eggshell weights	rs317788868	1	64415641
eggshell weights	rs316345731	1	65120129
eggshell weights	rs15296966	1	65110160
eggshell weights	rs14837536	1	65119926
eggshell weights	rs314034860	1	65841622
eggshell weights	rs317121196	1	64193313
eggshell weights	rs313716617	1	64375958
eggshell weights	rs318056363	1	64387225
eggshell weights	rs317286249	1	64389382
eggshell weights	rs314533153	1	65895106
eggshell weights	rs317985026	1	64730953
eggshell weights	rs316688415	1	65897137
eggshell weights	rs317270417	1	64156901
eggshell weights	rs316438082	1	64178384
eggshell weights	rs13879021	1	64628007
eggshell weights	rs314225702	1	64631852
eggshell weights	rs15298757	1	65842323
eggshell weights	rs313208694	1	65849076
eggshell weights	rs15298805	1	65853516
eggshell weights	rs315000258	1	64604287
eggshell weights	rs313655025	1	64098735
eggshell weights	rs14838262	1	65721212
eggshell weights	rs313378116	1	64150250
eggshell weights	rs317625384	1	64184709
eggshell weights	rs14836638	1	64060778
eggshell weights	rs316721036	1	65865169
eggshell weights	rs316020447	1	65891234
eggshell weights	rs312665342	1	65891488
eggshell weights	rs13878795	1	64428919
eggshell weights	rs13878798	1	64430601
eggshell weights	rs313021421	1	65075562
eggshell weights	rs13879206	1	65080240
eggshell weights	rs314154731	1	65085741
eggshell weights	rs314309605	1	65089987
eggshell weights	rs13879213	1	65091390
eggshell weights	rs314680216	1	65092429
eggshell weights	rs315605902	1	64463116
eggshell weights	rs312562286	1	64213795
eggshell weights	rs13878631	1	64214392
eggshell weights	rs312872559	1	64216738
eggshell weights	rs13657655	1	64221163
eggshell weights	rs314359563	1	64222954
eggshell weights	rs313084666	1	64229831
eggshell weights	rs15294675	1	64039423
eggshell weights	rs316055267	1	64318542
eggshell weights	rs314739765	1	64618665
eggshell weights	rs316182113	1	64454015
eggshell weights	rs314947877	1	65043835
eggshell weights	rs14836806	1	64266561
eggshell weights	rs15296908	1	65059916
eggshell weights	rs316734946	1	65391659
eggshell weights	rs314141980	1	64239152
eggshell weights	rs316684911	1	64193351
eggshell weights	rs314476388	1	65061422
eggshell weights	rs315022620	1	64294344
eggshell weights	rs314316668	1	64311207
eggshell weights	rs317733946	1	65839508
eggshell weights	rs313474871	1	64081204
eggshell weights	rs317130758	1	64123485
eggshell weights	rs317274966	1	64129670
eggshell weights	rs312278736	1	64144499
eggshell weights	rs317157112	1	64151882
eggshell weights	rs13878574	1	64166591
eggshell weights	rs316682863	1	64185954
eggshell weights	rs317158141	1	65041414
eggshell weights	rs312421589	1	65052598
eggshell weights	rs13878630	1	64214330
eggshell weights	rs314549361	1	65815578
eggshell weights	rs315448761	1	64447069
eggshell weights	rs315472116	1	64499871
eggshell weights	rs314447104	1	66727018
eggshell weights	rs316925189	1	67070880
eggshell weights	rs313922191	1	65865496
eggshell weights	rs316381240	1	65868415
eggshell weights	rs318006072	1	65083765
eggshell weights	rs312349533	1	66027503
eggshell weights	rs316448873	1	63802187
eggshell weights	rs13878251	1	63853978
eggshell weights	rs317563239	1	64229494
eggshell weights	rs313730290	1	64269016
eggshell weights	rs315825569	1	64280786
eggshell weights	rs316673481	1	65054343
eggshell weights	rs15298747	1	65840993
eggshell weights of 32 weeks of age	rs13879709	1	65699643
eggshell weights	rs313817094	1	65864209
eggshell weights	rs315265653	1	66750322
eggshell weights	rs13878547	1	64148059
eggshell weights	rs317836595	1	63783893
eggshell weights	rs314542988	1	64226618
eggshell weights	rs314096760	1	64635336
eggshell weights of 32 weeks of age	rs15298664	1	65783541
eggshell weights	rs15294436	1	63897428
eggshell weights	rs317577390	1	66991612
eggshell weights	rs13879918	1	65939907
eggshell weights	rs15295417	1	64359824
eggshell weights	rs15295525	1	64436689
eggshell weights of 32 weeks of age	rs314973922	1	65700468
eggshell weights	rs313803665	1	64164098
eggshell weights	rs313390107	1	64130154
eggshell weights of 32 weeks of age	rs317030460	1	65795984
eggshell weights	rs317616582	1	65955253
eggshell weights of 32 weeks of age	rs317106037	1	65697652
eggshell weights	rs314256877	1	63835463
eggshell weights	rs315052225	1	63774029
eggshell weights	rs13880628	1	66742172
eggshell weights	rs13880920	1	67062315
eggshell weights	rs313195183	1	66990640
eggshell weights	rs317222398	1	64196733
eggshell weights of 32 weeks of age	rs13879682	1	65670732
eggshell weights	rs317555701	1	67212587
eggshell weights	rs312591879	1	63684508
eggshell weights	rs312502759	1	63730601
eggshell weights	rs316819198	1	64202236
eggshell weights	rs313794943	1	66051156
eggshell weights	rs317704318	1	65963324
eggshell weights	rs315293252	1	63863290
eggshell weights	rs316192115	1	65979184
eggshell weights	rs15299283	1	66050566
eggshell weights	rs315092952	1	66726065
eggshell weights	rs13658203	1	65879472
eggshell weights	rs13658519	1	66755581
eggshell weights	rs314803206	1	67045321
eggshell weights of 32 weeks of age	rs315776162	1	65403622
eggshell weights	rs313837922	1	63740085
eggshell weights of 32 weeks of age	rs13879736	1	65725758
eggshell weights	rs14839673	1	67038518
eggshell weights	rs317866966	1	63748926
eggshell weights	rs315016302	1	64384753
eggshell weights	rs318044240	1	67262782
eggshell weights	rs312746823	1	66738285
eggshell weights of 32 weeks of age	rs13658187	1	65831208
eggshell weights of 32 weeks of age	rs318161724	1	65613780
eggshell weights	rs13878174	1	63744097
eggshell weights of 32 weeks of age	rs317502858	1	65234567
eggshell weights of 32 weeks of age	rs312715298	1	65397758
eggshell weights	rs317184693	1	66037648
eggshell weights	rs315311716	1	63434838
eggshell weights of 32 weeks of age	rs316961601	1	65440579
eggshell weights	rs316402872	1	67069998
eggshell weights of 32 weeks of age	rs315360434	1	65655441
eggshell weights	rs312331850	1	67002720
eggshell weights	rs317886931	1	63531113
eggshell weights	rs15299661	1	66255829
eggshell weights	rs315206656	1	67015981
eggshell weights	rs317525285	1	66971254
eggshell weights	rs314963824	1	63925133
eggshell weights	rs315433980	1	64934275
eggshell weights of 32 weeks of age	rs13879961	1	65967095
eggshell weights	rs314845060	1	66108684
eggshell weights	rs315179918	1	66115114
eggshell weights	rs15299263	1	66045323
eggshell weights	rs313857923	1	66067454
eggshell weights of 32 weeks of age	rs314152559	1	65608708
eggshell weights	rs314149880	1	63758652
eggshell weights	rs312473428	1	67019117
eggshell weights	rs312893574	1	65998736
eggshell weights	rs314461194	1	66032756
eggshell weights	rs316481938	1	67078932
eggshell weights	rs312282201	1	63933926
eggshell weights	rs313835461	1	63959009
eggshell weights	rs13880941	1	67090792
eggshell weights	rs313670833	1	66070462
eggshell weights	rs313450187	1	64737998
eggshell weights of 32 weeks of age	rs314779691	1	65387235
eggshell weights of 32 weeks of age	rs316988589	1	65389651
eggshell weights of 32 weeks of age	rs317225913	1	65361793
eggshell weights of 32 weeks of age	rs14837832	1	65362091
eggshell weights of 32 weeks of age	rs313283703	1	65366275
eggshell weights of 32 weeks of age	rs315843594	1	65285702
eggshell weights of 32 weeks of age	rs313350033	1	65287719
eggshell weights of 32 weeks of age	rs14837742	1	65306730
eggshell weights of 32 weeks of age	rs315322562	1	65311631
eggshell weights of 32 weeks of age	rs316618694	1	65317247
eggshell weights of 32 weeks of age	rs315010820	1	65324332
eggshell weights	rs316844218	1	67277322
eggshell weights	rs313289751	1	63926597
eggshell weights of 32 weeks of age	rs314414888	1	65533614
eggshell weights	rs317528269	1	66322271
eggshell weights	rs14836745	1	64178673
eggshell weights	rs14838682	1	66104391
eggshell weights of 32 weeks of age	rs13879644	1	65622100
eggshell weights of 32 weeks of age	rs15298336	1	65625603
eggshell weights of 32 weeks of age	rs13658064	1	65583050
eggshell weights of 32 weeks of age	rs15297718	1	65450286
eggshell weights	rs316095817	1	66816266
eggshell weights of 32 weeks of age	rs317504464	1	65384987
eggshell weights of 32 weeks of age	rs314300502	1	65628779
eggshell weights	rs316188225	1	67268747
eggshell weights of 32 weeks of age	rs317647128	1	65405606
eggshell weights of 32 weeks of age	rs317126936	1	65411901
eggshell weights	rs314903178	1	64747066
eggshell weights of 32 weeks of age	rs13879324	1	65331182
eggshell weights of 32 weeks of age	rs315416615	1	65820035
eggshell weights	rs315817599	1	66004127
eggshell weights of 32 weeks of age	rs313277185	1	65218521
eggshell weights of 32 weeks of age	rs15297052	1	65227482
eggshell weights of 32 weeks of age	rs312498661	1	65232547
eggshell weights of 32 weeks of age	rs313675869	1	65248505
eggshell weights of 32 weeks of age	rs312282681	1	65254459
eggshell weights of 32 weeks of age	rs315693352	1	65257531
eggshell weights	rs312859413	1	63740907
eggshell weights of 32 weeks of age	rs313762611	1	65471031
eggshell weights	rs313235467	1	66109498
eggshell weights of 32 weeks of age	rs13879294	1	65312209
eggshell weights of 32 weeks of age	rs15299290	1	66055259
eggshell weights	rs314456013	1	66045718
eggshell weights	rs15300865	1	66761073
eggshell weights of 32 weeks of age	rs318132341	1	65586381
eggshell weights of 32 weeks of age	rs13658075	1	65590905
eggshell weights	rs318102675	1	63956414
eggshell weights of 32 weeks of age	rs313707233	1	65208044
eggshell weights	rs314826738	1	64024804
eggshell weights of 32 weeks of age	rs14837682	1	65256265
eggshell weights of 32 weeks of age	rs315566649	1	65852141
eggshell weights of 32 weeks of age	rs315721761	1	65861793
eggshell weights	rs313399567	1	66067547
eggshell weights	rs13880026	1	66074096
eggshell weights	rs312917844	1	66078600
eggshell weights	rs15293063	1	63260225
eggshell weights	rs315580050	1	67299779
eggshell weights	rs313193914	1	66236525
eggshell weights	rs13880199	1	66255503
eggshell weights of 32 weeks of age	rs14837748	1	65306991
eggshell weights of 32 weeks of age	rs317066127	1	65313553
eggshell weights	rs317492507	1	64749552
eggshell weights	rs317661068	1	66772447
eggshell weights	rs14835230	1	62357034
eggshell weights of 32 weeks of age	rs312552252	1	65453395
eggshell weights of 32 weeks of age	rs315697443	1	65455271
eggshell weights of 32 weeks of age	rs15297751	1	65458919
eggshell weights of 32 weeks of age	rs313297017	1	65462555
eggshell weights of 32 weeks of age	rs313721110	1	65469927
eggshell weights of 32 weeks of age	rs14837998	1	65472759
eggshell weights of 32 weeks of age	rs316996538	1	65475834
eggshell weights of 32 weeks of age	rs315051618	1	65455451
eggshell weights	rs313137526	1	63681760
eggshell weights	rs14840086	1	67373113
eggshell weights	rs313110656	1	64835229
eggshell weights	rs313499679	1	64835237
eggshell weights	rs316793137	1	67081703
eggshell weights	rs314052801	1	66826024
eggshell weights	rs14838573	1	65969923
eggshell weights of 32 weeks of age	rs317407500	1	65430697
eggshell weights of 32 weeks of age	rs313301912	1	65432238
eggshell weights of 32 weeks of age	rs316480204	1	65434952
eggshell weights of 32 weeks of age	rs14837881	1	65436729
eggshell weights of 32 weeks of age	rs316220988	1	65438617
eggshell weights of 32 weeks of age	rs317757239	1	65444556
eggshell weights of 32 weeks of age	rs13879440	1	65445822
eggshell weights of 32 weeks of age	rs314698402	1	62200318
eggshell weights of 32 weeks of age	rs315904690	1	65668088
eggshell weights	rs314560489	1	64792304
eggshell weights of 32 weeks of age	rs13656955	1	62173446
eggshell weights	rs317451733	1	64893556
eggshell weights	rs315035884	1	64897105
eggshell weights of 32 weeks of age	rs315620422	1	65487429
eggshell weights of 32 weeks of age	rs13879548	1	65500958
eggshell weights	rs317523180	1	64759752
eggshell weights	rs314325880	1	65265856
eggshell weights	rs13879248	1	65269762
eggshell weights of 32 weeks of age	rs314398015	1	65508594
eggshell weights of 32 weeks of age	rs14838064	1	65530769
eggshell weights of 32 weeks of age	rs14838067	1	65531793
eggshell weights of 32 weeks of age	rs13658033	1	65538578
eggshell weights of 32 weeks of age	rs312715834	1	65580191
eggshell weights of 32 weeks of age	rs313215752	1	65224941
eggshell weights of 32 weeks of age	rs318228914	1	65428027
eggshell weights	rs315341027	1	63913531
[truncated: 6,127 more rows]

## Sheet: sheet2
LincRNAs with GWAS-significant SNPs
LincRNAs	chromosome	Start	End	SNP	Chromosome	Position(bp)	Traits
linc_gga000702	1	85838883	85844426	rs13897753	1	85841989	antibody responses to the Newcastle disease virus
linc_gga002183	1	91466659	91490088	rs13904683	1	91485355	antibody responses to the Newcastle disease virus
linc_gga000133n	1	98392342	98482508	rs15358536	1	98445118	antibody responses to the Newcastle disease virus
linc_gga000164n	1	130677595	130701954	rs13939926	1	130696389	Antibody level against infectious bronchitis virus
linc_gga002633	1	169251158	169264888	rs13972519	1	169253289	breast muscle weight
linc_gga001704n	20	11972994	11977448	GGaluGA180980	20	11975614	hyperpigmentation of visceral peritoneum (HVP)
linc_gga002198n	3	65302662	65388698	Gga_rs13690373	3	65353449	Breast muscle weight
linc_gga001888	1	59430197	59444435	rs312993406	1	59437257	eggshell strength of 72 weeks of age
linc_gga000300n	1	60120983	60126867	rs315523233	1	60121545	eggshell thickness of 66 weeks of age
linc_gga000453	1	60529469	60532798	rs316089237	1	60532010	eggshell thickness of 52 weeks of age
linc_gga000453	1	60529469	60532798	rs316089237	1	60532010	eggshell thickness of 56 weeks of age
linc_gga000453	1	60529469	60532798	rs316089237	1	60532010	eggshell thickness of 72 weeks of age
linc_gga000453	1	60529469	60532798	rs316089237	1	60532010	eggshell strength
linc_gga000301n	1	63196363	63216756	rs15292919	1	63197229	eggshell weights
linc_gga000301n	1	63196363	63216756	rs13657341	1	63204475	eggshell weights
linc_gga000301n	1	63196363	63216756	rs13877859	1	63210027	eggshell weights
linc_gga000301n	1	63196363	63216756	rs316992978	1	63214508	eggshell weights
linc_gga000301n	1	63196363	63216756	rs13877871	1	63213025	eggshell weights of 40 weeks of age
linc_gga000301n	1	63196363	63216756	rs13877873	1	63213190	eggshell weights of 40 weeks of age
linc_gga000301n	1	63196363	63216756	rs13877871	1	63213025	eggshell weights of 44 weeks of age
linc_gga000301n	1	63196363	63216756	rs13877873	1	63213190	eggshell weights of 44 weeks of age
linc_gga000301n	1	63196363	63216756	rs13657337	1	63201157	eggshell weights of 44 weeks of age
linc_gga000301n	1	63196363	63216756	rs13877871	1	63213025	eggshell weights of 52 weeks of age
linc_gga000301n	1	63196363	63216756	rs13877873	1	63213190	eggshell weights of 52 weeks of age
linc_gga000301n	1	63196363	63216756	rs13657337	1	63201157	eggshell weights of 52 weeks of age
linc_gga000301n	1	63196363	63216756	rs13877871	1	63213025	eggshell weights of 56 weeks of age
linc_gga000301n	1	63196363	63216756	rs13877873	1	63213190	eggshell weights of 56 weeks of age
linc_gga000301n	1	63196363	63216756	rs13657337	1	63201157	eggshell weights of 56 weeks of age
linc_gga000301n	1	63196363	63216756	rs13877871	1	63213025	eggshell weights of 66 weeks of age
linc_gga000301n	1	63196363	63216756	rs13877873	1	63213190	eggshell weights of 66 weeks of age
linc_gga000301n	1	63196363	63216756	rs13657337	1	63201157	eggshell weights of 66 weeks of age
linc_gga000301n	1	63196363	63216756	rs13877871	1	63213025	eggshell weights of 72 weeks of age
linc_gga000301n	1	63196363	63216756	rs13877873	1	63213190	eggshell weights of 72 weeks of age
linc_gga000301n	1	63196363	63216756	rs15292919	1	63197229	eggshell thickness
linc_gga000301n	1	63196363	63216756	rs13877871	1	63213025	eggshell thickness
linc_gga000301n	1	63196363	63216756	rs13877873	1	63213190	eggshell thickness
linc_gga000301n	1	63196363	63216756	rs13657337	1	63201157	eggshell thickness of 52 weeks of age
linc_gga000301n	1	63196363	63216756	rs13657341	1	63204475	eggshell thickness of 52 weeks of age
linc_gga000301n	1	63196363	63216756	rs13877859	1	63210027	eggshell thickness of 52 weeks of age
linc_gga000301n	1	63196363	63216756	rs316992978	1	63214508	eggshell thickness of 52 weeks of age
linc_gga000301n	1	63196363	63216756	rs15292919	1	63197229	eggshell strength
linc_gga000301n	1	63196363	63216756	rs13877871	1	63213025	eggshell strength
linc_gga000301n	1	63196363	63216756	rs13877873	1	63213190	eggshell strength
linc_gga000301n	1	63196363	63216756	rs13657341	1	63204475	eggshell strength of 40 weeks of age
linc_gga000301n	1	63196363	63216756	rs13877859	1	63210027	eggshell strength of 40 weeks of age
linc_gga000301n	1	63196363	63216756	rs316992978	1	63214508	eggshell strength of 40 weeks of age
linc_gga000301n	1	63196363	63216756	rs13657341	1	63204475	eggshell strength of 44 weeks of age
linc_gga000301n	1	63196363	63216756	rs13877859	1	63210027	eggshell strength of 44 weeks of age
linc_gga000301n	1	63196363	63216756	rs316992978	1	63214508	eggshell strength of 44 weeks of age
linc_gga000301n	1	63196363	63216756	rs13657341	1	63204475	eggshell strength of 52 weeks of age
linc_gga000301n	1	63196363	63216756	rs13877859	1	63210027	eggshell strength of 52 weeks of age
linc_gga000301n	1	63196363	63216756	rs316992978	1	63214508	eggshell strength of 52 weeks of age
linc_gga000301n	1	63196363	63216756	rs13657337	1	63201157	eggshell strength of 52 weeks of age
linc_gga000301n	1	63196363	63216756	rs13657341	1	63204475	eggshell strength of 56 weeks of age
linc_gga000301n	1	63196363	63216756	rs13877859	1	63210027	eggshell strength of 56 weeks of age
linc_gga000301n	1	63196363	63216756	rs316992978	1	63214508	eggshell strength of 56 weeks of age
linc_gga000301n	1	63196363	63216756	rs13657337	1	63201157	eggshell strength of 56 weeks of age
linc_gga000301n	1	63196363	63216756	rs13657341	1	63204475	eggshell strength of 66 weeks of age
linc_gga000301n	1	63196363	63216756	rs13877859	1	63210027	eggshell strength of 66 weeks of age
linc_gga000301n	1	63196363	63216756	rs316992978	1	63214508	eggshell strength of 66 weeks of age
linc_gga000301n	1	63196363	63216756	rs13657337	1	63201157	eggshell strength of 66 weeks of age
linc_gga000301n	1	63196363	63216756	rs13657341	1	63204475	eggshell strength of 72 weeks of age
linc_gga000301n	1	63196363	63216756	rs13877859	1	63210027	eggshell strength of 72 weeks of age
linc_gga000301n	1	63196363	63216756	rs316992978	1	63214508	eggshell strength of 72 weeks of age
linc_gga000301n	1	63196363	63216756	rs13657337	1	63201157	eggshell strength of 72 weeks of age
linc_gga001928	1	64498995	64502345	rs315472116	1	64499871	eggshell weights
linc_gga001928	1	64498995	64502345	rs315472116	1	64499871	eggshell thickness
linc_gga001928	1	64498995	64502345	rs315472116	1	64499871	eggshell strength
linc_gga000075n	1	65725398	65750910	rs313574325	1	65735450	eggshell weights
linc_gga000075n	1	65725398	65750910	rs313889350	1	65744890	eggshell weights
linc_gga000075n	1	65725398	65750910	rs317798017	1	65741704	eggshell weights
linc_gga000075n	1	65725398	65750910	rs13879736	1	65725758	eggshell weights of 32 weeks of age
linc_gga000075n	1	65725398	65750910	rs316376440	1	65746504	eggshell weights
linc_gga000075n	1	65725398	65750910	rs315556743	1	65732697	eggshell weights of 32 weeks of age
linc_gga000075n	1	65725398	65750910	rs13879736	1	65725758	eggshell weights of 40 weeks of age
linc_gga000075n	1	65725398	65750910	rs315556743	1	65732697	eggshell weights of 40 weeks of age
linc_gga000075n	1	65725398	65750910	rs13879736	1	65725758	eggshell weights of 44 weeks of age
linc_gga000075n	1	65725398	65750910	rs13879736	1	65725758	eggshell weights of 60 weeks of age
linc_gga000075n	1	65725398	65750910	rs313574325	1	65735450	eggshell thickness
linc_gga000075n	1	65725398	65750910	rs313889350	1	65744890	eggshell thickness
linc_gga000075n	1	65725398	65750910	rs317798017	1	65741704	eggshell thickness
linc_gga000075n	1	65725398	65750910	rs316376440	1	65746504	eggshell thickness
linc_gga000075n	1	65725398	65750910	rs313574325	1	65735450	eggshell strength
linc_gga000075n	1	65725398	65750910	rs313889350	1	65744890	eggshell strength
linc_gga000075n	1	65725398	65750910	rs317798017	1	65741704	eggshell strength
linc_gga000075n	1	65725398	65750910	rs316376440	1	65746504	eggshell strength of 40 weeks of age
linc_gga000075n	1	65725398	65750910	rs13879736	1	65725758	eggshell strength of 40 weeks of age
linc_gga000075n	1	65725398	65750910	rs316376440	1	65746504	eggshell strength of 44 weeks of age
linc_gga000075n	1	65725398	65750910	rs316376440	1	65746504	eggshell strength of 48 weeks of age
linc_gga000075n	1	65725398	65750910	rs316376440	1	65746504	eggshell strength of 52 weeks of age
linc_gga000075n	1	65725398	65750910	rs316376440	1	65746504	eggshell strength of 56 weeks of age
linc_gga000075n	1	65725398	65750910	rs316376440	1	65746504	eggshell strength of 60 weeks of age
linc_gga000075n	1	65725398	65750910	rs13879736	1	65725758	eggshell strength of 60 weeks of age
linc_gga000075n	1	65725398	65750910	rs316376440	1	65746504	eggshell strength of 66 weeks of age
linc_gga000075n	1	65725398	65750910	rs316376440	1	65746504	eggshell strength of 72 weeks of age
linc_gga000075n	1	65725398	65750910	rs13879736	1	65725758	eggshell strength of 72 weeks of age
linc_gga000075n	1	65725398	65750910	rs315556743	1	65732697	eggshell strength of 72 weeks of age
linc_gga000498	1	65669068	65674918	rs315549239	1	65674415	eggshell weights
linc_gga000498	1	65669068	65674918	rs13879682	1	65670732	eggshell weights of 32 weeks of age
linc_gga000498	1	65669068	65674918	rs13879682	1	65670732	eggshell weights of 40 weeks of age
linc_gga000498	1	65669068	65674918	rs13879682	1	65670732	eggshell weights of 44 weeks of age
linc_gga000498	1	65669068	65674918	rs13879682	1	65670732	eggshell weights of 60 weeks of age
linc_gga000498	1	65669068	65674918	rs315549239	1	65674415	eggshell thickness
linc_gga000498	1	65669068	65674918	rs315549239	1	65674415	eggshell strength
linc_gga000498	1	65669068	65674918	rs13879682	1	65670732	eggshell strength of 40 weeks of age
linc_gga000498	1	65669068	65674918	rs13879682	1	65670732	eggshell strength of 60 weeks of age
linc_gga000498	1	65669068	65674918	rs13879682	1	65670732	eggshell strength of 72 weeks of age
linc_gga000499	1	65699392	65715252	rs13879715	1	65708667	eggshell weights
linc_gga000499	1	65699392	65715252	rs317059468	1	65706913	eggshell weights
linc_gga000499	1	65699392	65715252	rs13879709	1	65699643	eggshell weights of 32 weeks of age
linc_gga000499	1	65699392	65715252	rs314973922	1	65700468	eggshell weights of 32 weeks of age
linc_gga000499	1	65699392	65715252	rs13879709	1	65699643	eggshell weights of 40 weeks of age
linc_gga000499	1	65699392	65715252	rs314973922	1	65700468	eggshell weights of 40 weeks of age
linc_gga000499	1	65699392	65715252	rs314973922	1	65700468	eggshell weights of 44 weeks of age
linc_gga000499	1	65699392	65715252	rs13879709	1	65699643	eggshell weights of 44 weeks of age
linc_gga000499	1	65699392	65715252	rs314973922	1	65700468	eggshell weights of 60 weeks of age
linc_gga000499	1	65699392	65715252	rs13879709	1	65699643	eggshell weights of 60 weeks of age
linc_gga000499	1	65699392	65715252	rs13879715	1	65708667	eggshell thickness
linc_gga000499	1	65699392	65715252	rs317059468	1	65706913	eggshell thickness
linc_gga000499	1	65699392	65715252	rs13879715	1	65708667	eggshell strength
linc_gga000499	1	65699392	65715252	rs317059468	1	65706913	eggshell strength
linc_gga000499	1	65699392	65715252	rs314973922	1	65700468	eggshell strength of 40 weeks of age
linc_gga000499	1	65699392	65715252	rs13879709	1	65699643	eggshell strength of 40 weeks of age
linc_gga000499	1	65699392	65715252	rs13879709	1	65699643	eggshell strength of 60 weeks of age
linc_gga000499	1	65699392	65715252	rs314973922	1	65700468	eggshell strength of 60 weeks of age
linc_gga000499	1	65699392	65715252	rs13879709	1	65699643	eggshell strength of 72 weeks of age
linc_gga000499	1	65699392	65715252	rs314973922	1	65700468	eggshell strength of 72 weeks of age
linc_gga001934	1	65956670	65960523	rs314214559	1	65959823	eggshell weights
linc_gga001934	1	65956670	65960523	rs314214559	1	65959823	eggshell thickness
linc_gga001934	1	65956670	65960523	rs314214559	1	65959823	eggshell strength
linc_gga001936	1	66334288	66336822	rs317073559	1	66335211	eggshell weights of 40 weeks of age
linc_gga001936	1	66334288	66336822	rs317073559	1	66335211	eggshell thickness of 44 weeks of age
linc_gga001936	1	66334288	66336822	rs317073559	1	66335211	eggshell thickness of 60 weeks of age
linc_gga001936	1	66334288	66336822	rs317073559	1	66335211	eggshell thickness of 72 weeks of age
linc_gga001936	1	66334288	66336822	rs317073559	1	66335211	eggshell strength of 40 weeks of age
linc_gga001936	1	66334288	66336822	rs317073559	1	66335211	eggshell strength of 60 weeks of age
linc_gga001936	1	66334288	66336822	rs317073559	1	66335211	eggshell strength of 66 weeks of age
linc_gga001936	1	66334288	66336822	rs317073559	1	66335211	eggshell strength of 72 weeks of age
linc_gga001946	1	67394751	67396217	rs313602646	1	67395321	eggshell weights
linc_gga001946	1	67394751	67396217	rs313602646	1	67395321	eggshell thickness of 40 weeks of age
linc_gga001946	1	67394751	67396217	rs313602646	1	67395321	eggshell thickness of 44 weeks of age
linc_gga001946	1	67394751	67396217	rs313602646	1	67395321	eggshell thickness of 56 weeks of age
linc_gga001946	1	67394751	67396217	rs313602646	1	67395321	eggshell thickness of 60 weeks of age
linc_gga001946	1	67394751	67396217	rs313602646	1	67395321	eggshell thickness of 66 weeks of age
linc_gga001946	1	67394751	67396217	rs313602646	1	67395321	eggshell thickness of 72 weeks of age
linc_gga001946	1	67394751	67396217	rs313602646	1	67395321	eggshell strength of 40 weeks of age
linc_gga001946	1	67394751	67396217	rs313602646	1	67395321	eggshell strength of 52 weeks of age
linc_gga001946	1	67394751	67396217	rs313602646	1	67395321	eggshell strength of 56 weeks of age
linc_gga001946	1	67394751	67396217	rs313602646	1	67395321	eggshell strength of 60 weeks of age
linc_gga001946	1	67394751	67396217	rs313602646	1	67395321	eggshell strength of 66 weeks of age
linc_gga001946	1	67394751	67396217	rs313602646	1	67395321	eggshell strength of 72 weeks of age
linc_gga001949	1	67529940	67564747	rs316812410	1	67541190	eggshell strength of 66 weeks of age
linc_gga001949	1	67529940	67564747	rs313341710	1	67546472	eggshell strength of 66 weeks of age
linc_gga001950	1	67578411	67600587	rs313623032	1	67585447	eggshell weights
linc_gga001950	1	67578411	67600587	rs313623032	1	67585447	eggshell thickness of 40 weeks of age
linc_gga001950	1	67578411	67600587	rs313623032	1	67585447	eggshell thickness of 44 weeks of age
linc_gga001950	1	67578411	67600587	rs313623032	1	67585447	eggshell thickness of 72 weeks of age
linc_gga001950	1	67578411	67600587	rs313623032	1	67585447	eggshell strength of 40 weeks of age
linc_gga001950	1	67578411	67600587	rs313623032	1	67585447	eggshell strength of 60 weeks of age
linc_gga001950	1	67578411	67600587	rs313623032	1	67585447	eggshell strength of 66 weeks of age
linc_gga001950	1	67578411	67600587	rs313623032	1	67585447	eggshell strength of 72 weeks of age
linc_gga001951	1	67603319	67612206	rs314791147	1	67604961	eggshell weights of 40 weeks of age
linc_gga001951	1	67603319	67612206	rs314791147	1	67604961	eggshell weights of 44 weeks of age
linc_gga001951	1	67603319	67612206	rs314791147	1	67604961	eggshell weights of 66 weeks of age
linc_gga001951	1	67603319	67612206	rs314791147	1	67604961	eggshell thickness of 44 weeks of age
linc_gga001951	1	67603319	67612206	rs314791147	1	67604961	eggshell thickness of 72 weeks of age
linc_gga001951	1	67603319	67612206	rs314791147	1	67604961	eggshell strength of 40 weeks of age
linc_gga001951	1	67603319	67612206	rs314791147	1	67604961	eggshell strength of 66 weeks of age
linc_gga001951	1	67603319	67612206	rs314791147	1	67604961	eggshell strength of 72 weeks of age
linc_gga001952	1	67613397	67623409	rs13658985	1	67622300	eggshell strength of 40 weeks of age
linc_gga001952	1	67613397	67623409	rs13658985	1	67622300	eggshell strength of 52 weeks of age
linc_gga001952	1	67613397	67623409	rs13658985	1	67622300	eggshell strength of 72 weeks of age
linc_gga001959	1	68222687	68224603	rs317352930	1	68222863	eggshell strength of 66 weeks of age
linc_gga000070n	1	60975745	60981708	rs312935198	1	60976023	eggshell strength of 60 weeks of age
linc_gga000070n	1	60975745	60981708	rs317337206	1	60979017	eggshell strength of 60 weeks of age
linc_gga000070n	1	60975745	60981708	rs312935198	1	60976023	eggshell strength of 66 weeks of age
linc_gga000070n	1	60975745	60981708	rs317337206	1	60979017	eggshell strength of 66 weeks of age
linc_gga000070n	1	60975745	60981708	rs312935198	1	60976023	eggshell strength of 72 weeks of age
linc_gga000070n	1	60975745	60981708	rs317337206	1	60979017	eggshell strength of 72 weeks of age
linc_gga000535	1	70483674	70495754	rs313048489	1	70492894	eggshell strength of 66 weeks of age
linc_gga000404n	1	167430777	167440488	rs317710644	1	167434001	egg weight
linc_gga001207	1	167688496	167691561	rs312726815	1	167689410	EW (egg weight) 40, EW (egg weight) 60
linc_gga001207	1	167688496	167691561	rs317496170	1	167689803	EW (egg weight) 40, EW (egg weight) 52, EW (egg weight) 60
linc_gga000191n	1	168748924	168773560	rs316095318	1	168749065	comb length
linc_gga000191n	1	168748924	168773560	rs314344040	1	168755393	comb weight
linc_gga000191n	1	168748924	168773560	rs13972129	1	168773105	comb weight
linc_gga000191n	1	168748924	168773560	rs314344040	1	168755393	EW (egg weight) 36, EW (egg weight) 40, EW (egg weight) 44, EW (egg weight) 52, EW (egg weight) 56
linc_gga002630	1	168771778	168775279	rs13972136	1	168775096	comb length
linc_gga002630	1	168771778	168775279	rs13972129	1	168773105	comb weight
linc_gga001221	1	168876948	168910630	rs316040811	1	168910436	comb length
linc_gga001221	1	168876948	168910630	rs13972288	1	168901953	comb weight
linc_gga001221	1	168876948	168910630	rs13972288	1	168901953	EW (egg weight) 32
linc_gga002633	1	169251158	169264888	rs317352311	1	169260694	comb length
linc_gga002633	1	169251158	169264888	rs13972528	1	169264578	comb length
linc_gga002633	1	169251158	169264888	rs13972528	1	169264578	comb weight
linc_gga002633	1	169251158	169264888	rs317352311	1	169260694	EW (egg weight) 32
linc_gga001224	1	169272741	169288999	rs13972548	1	169275067	comb length
linc_gga001224	1	169272741	169288999	rs315505060	1	169277533	comb length
linc_gga001224	1	169272741	169288999	rs314866685	1	169287185	comb length
linc_gga001228	1	169559422	169602022	rs13553468	1	169561207	comb length
linc_gga001228	1	169559422	169602022	rs13972990	1	169562091	comb length
linc_gga001228	1	169559422	169602022	rs14917824	1	169586946	comb length
linc_gga001228	1	169559422	169602022	rs317526345	1	169588703	comb length
linc_gga001228	1	169559422	169602022	rs14917840	1	169597419	comb length
linc_gga001228	1	169559422	169602022	rs316436546	1	169565167	comb length
linc_gga001228	1	169559422	169602022	rs13972990	1	169562091	comb height
linc_gga001228	1	169559422	169602022	rs14917824	1	169586946	comb height
linc_gga001228	1	169559422	169602022	rs317526345	1	169588703	comb height
linc_gga001228	1	169559422	169602022	rs13972990	1	169562091	comb weight
linc_gga001228	1	169559422	169602022	rs14917824	1	169586946	comb weight
linc_gga001228	1	169559422	169602022	rs317526345	1	169588703	comb weight
linc_gga001228	1	169559422	169602022	rs13972990	1	169562091	EW (egg weight) 32, EW (egg weight) 44, EW (egg weight) 52, EW (egg weight) 60
linc_gga001228	1	169559422	169602022	rs13972990	1	169562091	ovary weight
linc_gga012485	4	381351	421260	rs13546512	4	383024	comb weight
linc_gga012485	4	381351	421260	rs313373585	4	388141	comb weight
linc_gga012485	4	381351	421260	rs314322063	4	392001	comb weight
linc_gga012489	4	678800	681950	rs317098923	4	681853	comb weight
linc_gga013240	4	699126	702426	rs14418652	4	700207	comb weight
linc_gga013241	4	729869	741796	rs15472420	4	731988	comb length
linc_gga013241	4	729869	741796	rs13546457	4	735355	comb length
linc_gga013241	4	729869	741796	rs316372203	4	739650	comb length
linc_gga013241	4	729869	741796	rs314406114	4	740165	comb length
linc_gga013241	4	729869	741796	rs15472420	4	731988	comb height
linc_gga013241	4	729869	741796	rs13546457	4	735355	comb height
linc_gga013241	4	729869	741796	rs316372203	4	739650	comb height
linc_gga013241	4	729869	741796	rs314406114	4	740165	comb height
linc_gga013241	4	729869	741796	rs15472420	4	731988	comb weight
linc_gga013241	4	729869	741796	rs13546457	4	735355	comb weight
linc_gga013241	4	729869	741796	rs316372203	4	739650	comb weight
linc_gga013241	4	729869	741796	rs314406114	4	740165	comb weight
linc_gga013243	4	802305	813148	rs316625355	4	804023	comb height
linc_gga013243	4	802305	813148	rs312989323	4	805507	comb height
linc_gga013243	4	802305	813148	rs14418562	4	805701	comb height
linc_gga013243	4	802305	813148	rs316795950	4	807726	comb height
linc_gga013243	4	802305	813148	rs14418556	4	812589	comb height
linc_gga013243	4	802305	813148	rs316625355	4	804023	comb weight
linc_gga013243	4	802305	813148	rs312989323	4	805507	comb weight
linc_gga013243	4	802305	813148	rs14418562	4	805701	comb weight
linc_gga013243	4	802305	813148	rs316795950	4	807726	comb weight
linc_gga013243	4	802305	813148	rs14418556	4	812589	comb weight
linc_gga013246	4	903841	912057	rs317260858	4	910746	comb length
linc_gga013246	4	903841	912057	rs317260858	4	910746	comb height
linc_gga013246	4	903841	912057	rs317260858	4	910746	comb weight
linc_gga002375n	4	1186447	1191183	rs317908931	4	1188914	comb length
linc_gga002375n	4	1186447	1191183	rs317908931	4	1188914	comb height
linc_gga002375n	4	1186447	1191183	rs16348877	4	1191032	comb height
linc_gga002375n	4	1186447	1191183	rs317908931	4	1188914	comb weight
linc_gga002375n	4	1186447	1191183	rs16348877	4	1191032	comb weight
linc_gga002526n	4	1336668	1342450	rs14418098	4	1341200	comb height
linc_gga002526n	4	1336668	1342450	rs14418098	4	1341200	comb weight
linc_gga012512	4	1778579	1784544	rs14417629	4	1781656	comb height
linc_gga002524n	4	1306705	1311541	rs315635246	4	1308506	comb height
linc_gga002524n	4	1306705	1311541	rs315635246	4	1308506	comb weight
linc_gga013852	4	74811206	74823353	rs15618759	4	74811539	EW (egg weight) 40,EW (egg weight) 56
linc_gga013867	4	76873226	76882915	rs16438271	4	76880887	EW (egg weight) 32
linc_gga013868	4	76915205	76951228	rs313154528	4	76936554	EW (egg weight) 32, EW (egg weight) 36, EW (egg weight) 40
linc_gga013868	4	76915205	76951228	rs313154528	4	76936554	eggshell weights of 36 weeks of age
linc_gga014389	5	40246452	40455299	rs317411691	5	40377665	egg number between 21 and 40 weeks of age
linc_gga014389	5	40246452	40455299	rs313537796	5	40293741	egg number between 21 and 40 weeks of age
linc_gga014389	5	40246452	40455299	rs313691773	5	40247836	egg number between 21 and 40 weeks of age
linc_gga014389	5	40246452	40455299	rs314629033	5	40249984	egg number between 21 and 40 weeks of age
linc_gga014389	5	40246452	40455299	rs315420959	5	40267439	egg number between 21 and 40 weeks of age
linc_gga014389	5	40246452	40455299	rs317930636	5	40284430	egg number between 21 and 40 weeks of age
linc_gga014389	5	40246452	40455299	rs316283265	5	40314575	egg number between 21 and 40 weeks of age
linc_gga021962	Z	50563314	50586005	rs314779449	Z	50564117	earlobe color in Rhode Island Red chickens
linc_gga021962	Z	50563314	50586005	rs314625761	Z	50570328	earlobe color in Rhode Island Red chickens
linc_gga021962	Z	50563314	50586005	rs16112549	Z	50573827	earlobe color in Rhode Island Red chickens
linc_gga021962	Z	50563314	50586005	rs13799767	Z	50575747	earlobe color in Rhode Island Red chickens
linc_gga021962	Z	50563314	50586005	rs314113459	Z	50579442	earlobe color in Rhode Island Red chickens
linc_gga021962	Z	50563314	50586005	rs312277758	Z	50582895	earlobe color in Rhode Island Red chickens
