# Supplementary material for: Annotating long intergenic non-coding RNAs under artificial selection during chicken domestication
Source: BMC Evol Biol. 2017 Aug 15;17:192. doi: 10.1186/s12862-017-1036-6 (PMC5558714; doi:10.1186/s12862-017-1036-6)
Supplement: Supplementary file 13 — LincRNAs located in the top 5% of F ST, Pi and H p statistics. (XLSX 46 kb) [file 12862_2017_1036_MOESM13_ESM.xlsx]

## Sheet: sheet1
LincRNAs located in the top 5% of FST statistic
LincRNAs	chromosome	Start	End	Ensembl ID of neighboring protein coding gene	Gene name of neighboring protein coding gene
linc_gga001458	1	1261622	1272314	ENSGALG00000008449.4	-
linc_gga000251n	1	13738747	13742087	ENSGALG00000008154.4	SRPK2
linc_gga001558	1	19752405	19791157	ENSGALG00000008554.4	IL17REL
linc_gga000180	1	28085421	28089496	ENSGALG00000009492.4	DNAJB9
linc_gga001715	1	44576491	44579623	ENSGALG00000011280.4	EEA1
linc_gga001716	1	44594766	44599801	ENSGALG00000011280.4	EEA1
linc_gga001717	1	44610845	44619878	ENSGALG00000011280.4	EEA1
linc_gga000405	1	54884786	54886191	ENSGALG00000012726.4	HSP90B1
linc_gga000298n	1	58043588	58049140	ENSGALG00000012894.3	7. (Muscarinic acetylcholine receptor M2)
linc_gga000529	1	69398283	69400542	ENSGALG00000028130.1	KIAA1644
linc_gga000541	1	71040440	71048612	ENSGALG00000014235.4	WNT7B
linc_gga001982	1	71040843	71046162	ENSGALG00000014235.4	WNT7B
linc_gga000307n	1	71469658	71470954	ENSGALG00000014240.4	PKDREJ
linc_gga000309n	1	72196131	72201085	ENSGALG00000026896.1	-
linc_gga000319n	1	76595298	76603877	ENSGALG00000014459.4	ZNF384
linc_gga000320n	1	76621112	76624678	ENSGALG00000014466.3	PIANP
linc_gga000321n	1	76624863	76630625	ENSGALG00000014467.4	COPS7A
linc_gga000095n	1	76639108	76641426	ENSGALG00000014468.2	MLF2
linc_gga000621	1	77456133	77459627	ENSGALG00000014749.4	EPHB6
linc_gga000104n	1	77846689	77849797	ENSGALG00000014759.4	STYK1
linc_gga000632	1	78255406	78256279	ENSGALG00000014776.4	TBX15
linc_gga000633	1	78361758	78364914	ENSGALG00000014779.4	SPAG17
linc_gga002217	1	99819832	99825317	ENSGALG00000015737.4	NCAM2
linc_gga002315	1	112227150	112233537	ENSGALG00000016254.3	OTC
linc_gga000913	1	116443575	116453603	ENSGALG00000016290.3	-
linc_gga002547	1	150418395	150419817	ENSGALG00000016905.2	SLITRK1
linc_gga001157	1	155108983	155116182	ENSGALG00000016926.4	KLF12
linc_gga002569	1	155615461	155618526	ENSGALG00000016932.4	MZT1
linc_gga001161	1	156873374	156874616	ENSGALG00000016907.3	KLHL1
linc_gga002582	1	159638056	159640135	ENSGALG00000016908.3	PCDH9
linc_gga002596	1	163715838	163733579	ENSGALG00000016941.4	PCDH17
linc_gga001178	1	163928816	163935552	ENSGALG00000016943.4	OLFM4
linc_gga000191n	1	168748924	168773560	ENSGALG00000017013.4	-
linc_gga002630	1	168771778	168775279	ENSGALG00000017013.4	-
linc_gga000226n	1	194033127	194044237	ENSGALG00000007441.4	MAP6
linc_gga000443n	1	194083981	194087203	ENSGALG00000017332.4	-
linc_gga000537n	10	5316688	5322573	ENSGALG00000003913.4	MCEE
linc_gga003727	11	18700836	18706809	ENSGALG00000000707.4	PSMD7
linc_gga003954	12	1140562	1150277	ENSGALG00000001945.4	RFT1
linc_gga004036	12	7768772	7771722	ENSGALG00000005400.4	CACNA2D3
linc_gga003858	12	11190593	11192518	ENSGALG00000006459.3	C12H3ORF19
linc_gga000734n	12	11220899	11228965	ENSGALG00000006459.3	C12H3ORF19
linc_gga004132	12	16369332	16374338	ENSGALG00000027845.1	RYBP
linc_gga004147	12	18345740	18353205	ENSGALG00000008286.4	SUMF1
linc_gga000696n	12	18556477	18561080	ENSGALG00000008308.4	BHLHE40
linc_gga003921	12	18582358	18589401	ENSGALG00000008314.3	ARL8B
linc_gga004150	12	18605098	18607164	ENSGALG00000008320.2	EDEM1
linc_gga003924	12	18683561	18694627	ENSGALG00000008320.2	EDEM1
linc_gga003926	12	18779645	18781714	ENSGALG00000008339.4	GRM7
linc_gga004708	14	6217218	6219708	ENSGALG00000005608.4	Slc9a3r2
linc_gga004763	14	9810801	9823321	ENSGALG00000007283.3	-
linc_gga005095	15	367150	369559	ENSGALG00000001424.4	YDJC
linc_gga000965n	15	419934	435720	ENSGALG00000001485.4	TOP3B
linc_gga005108	15	1536963	1539010	ENSGALG00000002205.3	FBRSL1
linc_gga000982n	15	5678677	5681678	ENSGALG00000004343.4	HPD
linc_gga005151	15	6166855	6168753	ENSGALG00000004625.4	ATXN2
linc_gga005155	15	6371576	6373331	ENSGALG00000004818.4	RPL6
linc_gga005854	17	8697699	8700490	ENSGALG00000001355.4	NDUFA8
linc_gga006494	19	7101279	7106830	ENSGALG00000005061.4	PPM1E
linc_gga006542	2	256307	257528	ENSGALG00000013341.4	AGAP3
linc_gga007616	2	11328445	11332216	ENSGALG00000006939.4	PFKP
linc_gga006727	2	23391540	23398602	ENSGALG00000009512.4	TFPI2
linc_gga007751	2	31067959	31069878	ENSGALG00000010925.4	FAM126A
linc_gga007937	2	55008804	55010982	ENSGALG00000012439.4	IGFBP3
linc_gga006973	2	57566152	57569867	ENSGALG00000012660.4	KIAA0319
linc_gga001541n	2	60367019	60370843	ENSGALG00000012683.3	RNF144B
linc_gga007054	2	67895304	67897960	ENSGALG00000012882.3	KDSR
linc_gga008047	2	69931964	69933164	ENSGALG00000012917.4	CDH6
linc_gga007118	2	81319775	81321757	ENSGALG00000013102.4	COBL
linc_gga008102	2	82593752	82599409	ENSGALG00000028075.1	VSTM2A
linc_gga008103	2	82613899	82631613	ENSGALG00000028075.1	VSTM2A
linc_gga007124	2	82653562	82678954	ENSGALG00000028075.1	VSTM2A
linc_gga008132	2	86586141	86587357	ENSGALG00000013193.4	irx2
linc_gga007141	2	86618930	86620400	ENSGALG00000013193.4	irx2
linc_gga001557n	2	88560670	88564105	ENSGALG00000019524.3	FAM206A
linc_gga007304	2	112730471	112740816	ENSGALG00000015472.4	CHD7
linc_gga007312	2	114212076	114214899	ENSGALG00000015512.4	CYP7B1
linc_gga007338	2	117954663	117955838	ENSGALG00000015658.4	GDAP1
linc_gga001436n	2	125659797	125662125	ENSGALG00000015940.4	TMEM67
linc_gga007480	2	139702148	139710229	ENSGALG00000016306.4	FAM49B
linc_gga007484	2	140703783	140714172	ENSGALG00000016298.4	ADCY8
linc_gga008657	20	8127145	8130763	ENSGALG00000005170.4	HRH3
linc_gga001687n	20	9263013	9268491	ENSGALG00000005822.4	KCNQ2
linc_gga008953	20	12784212	12789925	ENSGALG00000007796.4	BCAS1
linc_gga008760	20	12788207	12790767	ENSGALG00000007796.4	BCAS1
linc_gga001708n	20	12891116	12899886	ENSGALG00000007799.4	ZNF217
linc_gga001778n	22	326844	328216	ENSGALG00000000165.4	CDS2
linc_gga001770n	22	425970	429891	ENSGALG00000000206.4	RASSF2
linc_gga009279	22	439007	440927	ENSGALG00000000209.4	PRNP
linc_gga001780n	22	457602	459596	ENSGALG00000000227.4	CRMP2A
linc_gga009215	22	584566	587896	ENSGALG00000000235.4	PPP2R2A
linc_gga001782n	22	830980	836328	ENSGALG00000000277.2	GnRH-I
linc_gga009220	22	981570	988856	ENSGALG00000000317.4	NEFM
linc_gga001771n	22	2372052	2378452	ENSGALG00000024103.2	TACC1
linc_gga009539	23	4444882	4456561	ENSGALG00000028424.1	GJB3
linc_gga009444	23	5236557	5237002	ENSGALG00000003567.4	FNDC5
linc_gga001841n	23	5241998	5243850	ENSGALG00000003573.4	HPCA
linc_gga001844n	23	5433897	5435220	ENSGALG00000021593.3	HEYL
linc_gga009796	25	745190	746264	ENSGALG00000024272.2	S100A12
linc_gga009889	25	770450	771435	ENSGALG00000000341.4	JAC
linc_gga009798	25	777269	778281	ENSGALG00000000341.4	JAC
linc_gga009799	25	778465	780023	ENSGALG00000000341.4	JAC
linc_gga009800	25	781441	788484	ENSGALG00000028002.1	LOR2
linc_gga009892	25	788951	790853	ENSGALG00000028002.1	LOR2
linc_gga010528	28	2253598	2263729	ENSGALG00000028081.1	ONECUT3
linc_gga002260n	3	13124446	13125011	ENSGALG00000008947.4	PAK7
linc_gga002131n	3	14904214	14908444	ENSGALG00000008667.4	DSTN
linc_gga010862	3	14968239	14991342	ENSGALG00000028234.1	SYNDIG1
linc_gga002270n	3	15185594	15187425	ENSGALG00000008632.4	ACSS1
linc_gga002275n	3	16331964	16344154	ENSGALG00000009219.4	C1ORF95
linc_gga010882	3	16435458	16452123	ENSGALG00000027018.1	-
linc_gga010894	3	17211557	17216484	ENSGALG00000009392.3	TLR5
linc_gga011774	3	17599745	17602216	ENSGALG00000009450.1	DUSP10
linc_gga010903	3	18245392	18270394	ENSGALG00000026727.1	SLC30A10
linc_gga002280n	3	20279719	20302307	ENSGALG00000009687.4	KCNK2
linc_gga011799	3	20746094	20749103	ENSGALG00000009791.4	PROX1
linc_gga010922	3	21255359	21256431	ENSGALG00000009821.4	NENF
linc_gga002147n	3	21411996	21426434	ENSGALG00000009848.4	LPGAT1
linc_gga010939	3	22717070	22721467	ENSGALG00000017393.4	PKDCC
linc_gga011835	3	24824045	24827301	ENSGALG00000009973.4	SLC3A1
linc_gga011838	3	25184376	25186030	ENSGALG00000023303.2	Six2
linc_gga002154n	3	25184376	25189072	ENSGALG00000023303.2	Six2
linc_gga011839	3	25187914	25191371	ENSGALG00000023303.2	Six2
linc_gga011840	3	25235809	25236816	ENSGALG00000023303.2	Six2
linc_gga010960	3	25244267	25253983	ENSGALG00000023303.2	Six2
linc_gga011033	3	32307065	32308798	ENSGALG00000010597.4	CRIM1
linc_gga011044	3	33221738	33231839	ENSGALG00000010649.4	CNST
linc_gga012012	3	45026187	45027844	ENSGALG00000011663.4	FNDC1
linc_gga012013	3	45053580	45060942	ENSGALG00000011663.4	FNDC1
linc_gga012031	3	48839793	48840607	ENSGALG00000013604.4	VIP
linc_gga011186	3	48853684	48879983	ENSGALG00000013607.4	FBXO5
linc_gga012032	3	48873757	48879879	ENSGALG00000013607.4	FBXO5
linc_gga012035	3	49091752	49106241	ENSGALG00000026034.1	RGS17
linc_gga012046	3	50003035	50006135	ENSGALG00000013659.3	NOX3
linc_gga011192	3	50405178	50419837	ENSGALG00000023054.2	-
linc_gga002325n	3	57271039	57288932	ENSGALG00000002282.3	TMEM200A
linc_gga012164	3	64534540	64549330	ENSGALG00000014991.4	HDAC2
linc_gga011329	3	67921995	67933199	ENSGALG00000015388.4	Blimp-1
linc_gga012202	3	67985954	67994113	ENSGALG00000015388.4	Blimp-1
linc_gga012203	3	68061335	68066021	ENSGALG00000015405.4	PREP
linc_gga011332	3	68298602	68300629	ENSGALG00000015410.4	BVES
linc_gga012209	3	70458735	70465791	ENSGALG00000015466.4	SIM1
linc_gga011356	3	72478606	72493044	ENSGALG00000027427.1	-
linc_gga012221	3	72506836	72507500	ENSGALG00000027427.1	-
linc_gga011381	3	77543607	77548010	ENSGALG00000027355.1	TPBG
linc_gga012255	3	78908610	78916239	ENSGALG00000015880.4	HMGN3
linc_gga011396	3	79174415	79177060	ENSGALG00000015892.3	IRAK1BP1
linc_gga002221n	3	87624359	87625591	ENSGALG00000016313.4	GCLC
linc_gga011440	3	87639074	87643638	ENSGALG00000016314.3	ELOVL5
linc_gga012323	3	91408749	91425585	ENSGALG00000016361.4	FAM110C
linc_gga012364	3	97385478	97415547	ENSGALG00000016457.4	TRIB2
linc_gga011516	3	101144436	101147530	ENSGALG00000016479.3	LAPTM4A
linc_gga012605	4	10323901	10325025	ENSGALG00000007245.3	-
linc_gga002574n	4	22763079	22769579	ENSGALG00000009496.4	NAF1
linc_gga012728	4	22763436	22768707	ENSGALG00000009496.4	NAF1
linc_gga002452n	4	39056249	39062145	ENSGALG00000010645.4	ENPP6
linc_gga012864	4	40922423	40926960	ENSGALG00000010716.3	AGA
linc_gga002455n	4	42647127	42650227	ENSGALG00000010732.4	GALNTL6
linc_gga013028	4	63838160	63840606	ENSGALG00000013684.4	SGCZ
linc_gga013053	4	66503369	66521467	ENSGALG00000014202.4	GABRA4
linc_gga002645n	4	69047758	69050306	ENSGALG00000024490.2	TMEM156
linc_gga002495n	4	69116104	69117266	ENSGALG00000027093.1	TLR1LB
linc_gga013834	4	70084913	70098206	ENSGALG00000026486.1	ZNF322
linc_gga013835	4	70100703	70101679	ENSGALG00000026486.1	ZNF322
linc_gga013093	4	70610551	70616475	ENSGALG00000026486.1	ZNF322
linc_gga013836	4	71060279	71064292	ENSGALG00000014349.4	PCDH7
linc_gga013118	4	74210503	74219293	ENSGALG00000014404.4	ADGRA3
linc_gga013849	4	74245018	74246453	ENSGALG00000014404.4	ADGRA3
linc_gga013119	4	74544145	74544684	ENSGALG00000014406.4	PACRGL
linc_gga013852	4	74811206	74823353	ENSGALG00000014419.4	SLIT2
linc_gga013133	4	77208813	77231571	ENSGALG00000014931.4	RAB28
linc_gga013871	4	77271370	77273158	ENSGALG00000014932.3	-
linc_gga013156	4	80658556	80662683	ENSGALG00000015595.3	GPR78
linc_gga013160	4	80947698	80953786	ENSGALG00000015599.3	SOHO-1
linc_gga013896	4	81012694	81015135	ENSGALG00000015600.4	HMX1
linc_gga013162	4	81045050	81059110	ENSGALG00000015600.4	HMX1
linc_gga002658n	4	88588636	88591244	ENSGALG00000016026.4	C20orf194
linc_gga002710n	5	25378353	25392467	ENSGALG00000009269.3	PTGR2
linc_gga014851	5	25491629	25492556	ENSGALG00000009300.4	NUMB
linc_gga014858	5	26212963	26228385	ENSGALG00000009381.4	SIPA1L1
linc_gga014870	5	27644599	27645010	ENSGALG00000009487.3	-
linc_gga014276	5	28231642	28235896	ENSGALG00000009565.2	EIF2S1
linc_gga014886	5	28793018	28793831	ENSGALG00000009611.5	EIF2AK4
linc_gga014296	5	30905421	30917420	ENSGALG00000009801.4	C5H15ORF41
linc_gga014918	5	32745010	32745625	ENSGALG00000009853.3	FOXG1
linc_gga002989n	6	7832393	7865186	ENSGALG00000003013.4	C10orf107
linc_gga015235	6	7848865	7850357	ENSGALG00000003013.4	C10orf107
linc_gga015659	6	14643633	14645814	ENSGALG00000005035.4	KAT6B
linc_gga002999n	6	14660180	14665469	ENSGALG00000005057.4	ADK
linc_gga015740	6	21466228	21477199	ENSGALG00000007055.4	-
linc_gga015825	6	28753739	28766990	ENSGALG00000029095.1	PDZD8
linc_gga015466	6	28764758	28765504	ENSGALG00000020661.3	-
linc_gga015828	6	28820608	28822538	ENSGALG00000009302.4	EMX2
linc_gga002964n	6	28821183	28825487	ENSGALG00000009302.4	EMX2
linc_gga015829	6	28905114	28925928	ENSGALG00000009304.4	RAB11FIP2
linc_gga015539	6	34514281	34515945	ENSGALG00000023378.2	-
linc_gga003135n	7	6920770	6922563	ENSGALG00000006198.4	LSS
linc_gga015999	7	13852918	13861216	ENSGALG00000008978.4	ITGA4
linc_gga016000	7	13862846	13864786	ENSGALG00000008978.4	ITGA4
linc_gga016043	7	17334374	17334802	ENSGALG00000018439.3	DLX1
linc_gga003165n	7	22038111	22040719	ENSGALG00000011433.4	VIL1
linc_gga003275n	8	6267965	6275586	ENSGALG00000020976.3	-
linc_gga016966	8	8502245	8505260	ENSGALG00000004857.4	BRINP3
linc_gga016795	8	24567611	24596449	ENSGALG00000010818.4	PPAP2B
linc_gga016796	8	24569991	24599784	ENSGALG00000010818.4	PPAP2B
linc_gga017138	8	24573979	24579715	ENSGALG00000010818.4	PPAP2B
linc_gga003322n	8	25128302	25157493	ENSGALG00000010861.4	OMA1
linc_gga017298	9	10935206	10943430	ENSGALG00000006783.4	PLOD2
linc_gga017299	9	10948703	10955247	ENSGALG00000006783.4	PLOD2
linc_gga017300	9	10955582	10962967	ENSGALG00000006783.4	PLOD2
linc_gga003428n	9	10955860	10967467	ENSGALG00000006783.4	PLOD2
linc_gga003431n	9	11890817	11897532	ENSGALG00000006834.4	CPB1
linc_gga003382n	9	15857917	15861785	ENSGALG00000008759.3	LAMP3
linc_gga017385	9	18692621	18693232	ENSGALG00000009157.4	ECT2
linc_gga017690	9	20830031	20838974	ENSGALG00000009511.4	-
linc_gga017691	9	20839059	20874251	ENSGALG00000009511.4	-

## Sheet: Sheet2
LincRNAs located in the top 5% of Pi statistic
LincRNAs	chromosome	Start	End	Ensembl ID of neighboring protein coding gene	Gene name of neighboring protein coding gene
linc_gga001458	1	1261621	1272314	ENSGALG00000008449	ENSGALT00000013765.4
linc_gga001496	1	9184831	9195567	ENSGALG00000008509	SEMA3E
linc_gga000251n	1	13738746	13742087	ENSGALG00000008154	SRPK2
linc_gga001715	1	44576490	44579623	ENSGALG00000011280	EEA1
linc_gga001716	1	44594765	44599801	ENSGALG00000011280	EEA1
linc_gga001717	1	44610844	44619878	ENSGALG00000011280	EEA1
linc_gga000298n	1	58043587	58049140	ENSGALG00000012894	7. (Muscarinic acetylcholine receptor M2)
linc_gga000301n	1	63196362	63216756	ENSGALG00000013092	STRAP
linc_gga000529	1	69398282	69400542	ENSGALG00000028130	KIAA1644
linc_gga000621	1	77456132	77459627	ENSGALG00000014749	EPHB6
linc_gga000104n	1	77846688	77849797	ENSGALG00000014759	STYK1
linc_gga000786	1	99302645	99311297	ENSGALG00000015730	TMPRSS15
linc_gga002383	1	122832159	122832609	ENSGALG00000026383	TMSB4X
linc_gga000161n	1	125934048	125939999	ENSGALG00000027095	HDHD1
linc_gga000379n	1	129411140	129412845	ENSGALG00000016717	GTPBP6
linc_gga002547	1	150418394	150419817	ENSGALG00000016905	SLITRK1
linc_gga002582	1	159638055	159640135	ENSGALG00000016908	PCDH9
linc_gga001178	1	163928815	163935552	ENSGALG00000016943	OLFM4
linc_gga000226n	1	194033126	194044237	ENSGALG00000007441	MAP6
linc_gga000443n	1	194083980	194087203	ENSGALG00000017332	ENSGALT00000028011.4
linc_gga000537n	10	5316687	5322573	ENSGALG00000003913	MCEE
linc_gga004036	12	7768771	7771722	ENSGALG00000005400	CACNA2D3
linc_gga000807n	13	3327584	3329243	ENSGALG00000002080	DOCK2
linc_gga004872	14	1842262	1846816	ENSGALG00000024294	ENSGALT00000041045.2
linc_gga004763	14	9810800	9823321	ENSGALG00000007283	ENSGALT00000011798.3
linc_gga006494	19	7101278	7106830	ENSGALG00000005061	PPM1E
linc_gga001291n	19	7165139	7165883	ENSGALG00000005084	TRIM37
linc_gga007548	2	1557013	1561462	ENSGALG00000005242	ENSGALT00000008424.4
linc_gga007616	2	11328444	11332216	ENSGALG00000006939	PFKP
linc_gga007695	2	21333157	21343236	ENSGALG00000009004	ZNF804B
linc_gga007697	2	21663468	21666156	ENSGALG00000009062	CDK14
linc_gga006727	2	23391539	23398602	ENSGALG00000009512	TFPI2
linc_gga006847	2	42003461	42021515	ENSGALG00000011542	METTL6
linc_gga007836	2	42031076	42031933	ENSGALG00000011550	SH3BP5
linc_gga001368n	2	47852256	47861760	ENSGALG00000012151	TBX20
linc_gga006994	2	60851741	60874157	ENSGALG00000027133	CD83
linc_gga008047	2	69931963	69933164	ENSGALG00000012917	CDH6
linc_gga008051	2	70550290	70566312	ENSGALG00000012923	CDH9
linc_gga008052	2	70839108	70863150	ENSGALG00000012923	CDH9
linc_gga007118	2	81319774	81321757	ENSGALG00000013102	COBL
linc_gga008102	2	82593751	82599409	ENSGALG00000028075	VSTM2A
linc_gga008103	2	82613898	82631613	ENSGALG00000028075	VSTM2A
linc_gga007124	2	82653561	82678954	ENSGALG00000028075	VSTM2A
linc_gga008132	2	86586140	86587357	ENSGALG00000013193	irx2
linc_gga007141	2	86618929	86620400	ENSGALG00000013193	irx2
linc_gga008177	2	95059443	95065472	ENSGALG00000013775	cad19
linc_gga007212	2	98604072	98604679	ENSGALG00000013357	MTCL1
linc_gga007223	2	100294900	100316551	ENSGALG00000014793	ENSGALT00000023885.4
linc_gga007254	2	105534485	105537667	ENSGALG00000015140	ENSGALT00000024430.4
linc_gga008314	2	112515074	112517052	ENSGALG00000015450	RAB2A
linc_gga001589n	2	117648500	117665876	ENSGALG00000015644	STAU2
linc_gga007338	2	117954662	117955838	ENSGALG00000015658	GDAP1
linc_gga008361	2	119387527	119389313	ENSGALG00000015678	PEX2
linc_gga007350	2	119954684	119957074	ENSGALG00000015732	PKIA
linc_gga007484	2	140703782	140714172	ENSGALG00000016298	ADCY8
linc_gga009220	22	981569	988856	ENSGALG00000000317	NEFM
linc_gga009423	23	4333650	4339957	ENSGALG00000002499	ENSGALT00000003942.4
linc_gga001807n	23	4340632	4343704	ENSGALG00000002514	SFPQ
linc_gga009444	23	5236556	5237002	ENSGALG00000003567	FNDC5
linc_gga001841n	23	5241997	5243850	ENSGALG00000003573	HPCA
linc_gga001844n	23	5433896	5435220	ENSGALG00000021593	HEYL
linc_gga009889	25	770449	771435	ENSGALG00000000341	JAC
linc_gga009798	25	777268	778281	ENSGALG00000000341	JAC
linc_gga009799	25	778464	780023	ENSGALG00000000341	JAC
linc_gga009800	25	781440	788484	ENSGALG00000028002	LOR2
linc_gga009892	25	788950	790853	ENSGALG00000028002	LOR2
linc_gga011661	3	6354791	6395189	ENSGALG00000009107	NRXN1
linc_gga002262n	3	13288094	13289509	ENSGALG00000008947	PAK7
linc_gga002263n	3	13299880	13302810	ENSGALG00000008907	PLCB4
linc_gga010894	3	17211556	17216484	ENSGALG00000009392	TLR5
linc_gga011780	3	18516443	18518031	ENSGALG00000026385	LYPLAL1
linc_gga002280n	3	20279718	20302307	ENSGALG00000009687	KCNK2
linc_gga011803	3	21213829	21218072	ENSGALG00000025887	ATF3
linc_gga010922	3	21255358	21256431	ENSGALG00000009821	NENF
linc_gga010946	3	23744007	23760332	ENSGALG00000009928	ENSGALT00000016140.3
linc_gga011827	3	23755123	23763378	ENSGALG00000009928	ENSGALT00000016140.3
linc_gga011033	3	32307064	32308798	ENSGALG00000010597	CRIM1
linc_gga011910	3	32511557	32541969	ENSGALG00000010599	SULT6B1
linc_gga011044	3	33221737	33231839	ENSGALG00000010649	CNST
linc_gga011938	3	36383186	36412071	ENSGALG00000010812	RYR2
linc_gga012012	3	45026186	45027844	ENSGALG00000011663	FNDC1
linc_gga012013	3	45053579	45060942	ENSGALG00000011663	FNDC1
linc_gga012016	3	45748685	45751421	ENSGALG00000012275	Epm2a
linc_gga012031	3	48839792	48840607	ENSGALG00000013604	VIP
linc_gga011186	3	48853683	48879983	ENSGALG00000013607	FBXO5
linc_gga012032	3	48873756	48879879	ENSGALG00000013607	FBXO5
linc_gga012035	3	49091751	49106241	ENSGALG00000026034	RGS17
linc_gga012036	3	49283570	49284513	ENSGALG00000013616	OPRM1
linc_gga012037	3	49291569	49294901	ENSGALG00000013616	OPRM1
linc_gga012040	3	49525835	49533077	ENSGALG00000023058	ENSGALT00000037555.2
linc_gga012046	3	50003034	50006135	ENSGALG00000013659	NOX3
linc_gga011190	3	50122872	50123493	ENSGALG00000013659	NOX3
linc_gga002185n	3	50990768	50994980	ENSGALG00000013710	SNX9
linc_gga012139	3	61828175	61830801	ENSGALG00000014878	MAN1A1
linc_gga012164	3	64534539	64549330	ENSGALG00000014991	HDAC2
linc_gga011293	3	64666246	64672094	ENSGALG00000014991	HDAC2
linc_gga012203	3	68061334	68066021	ENSGALG00000015405	PREP
linc_gga011332	3	68298601	68300629	ENSGALG00000015410	BVES
linc_gga011343	3	70629580	70633029	ENSGALG00000015471	CCNC
linc_gga011356	3	72478605	72493044	ENSGALG00000027427	ENSGALT00000043426.1
linc_gga012221	3	72506835	72507500	ENSGALG00000027427	ENSGALT00000043426.1
linc_gga011381	3	77543606	77548010	ENSGALG00000027355	TPBG
linc_gga012338	3	93823710	93825913	ENSGALG00000016397	Sox11
linc_gga012339	3	93965837	93970969	ENSGALG00000016397	Sox11
linc_gga012393	3	102188594	102205653	ENSGALG00000016492	TDRD15
linc_gga012394	3	102273038	102290669	ENSGALG00000016493	ENSGALT00000026604.4
linc_gga012396	3	102828825	102830551	ENSGALG00000016494	ENSGALT00000026605.3
linc_gga012739	4	23768546	23795006	ENSGALG00000009567	TLL1
linc_gga012759	4	26917369	26930251	ENSGALG00000009719	PCDH10
linc_gga013487	4	26997402	27001012	ENSGALG00000009719	PCDH10
linc_gga013489	4	27261021	27269993	ENSGALG00000009732	PCDH18
linc_gga013496	4	28058973	28078944	ENSGALG00000009732	PCDH18
linc_gga013498	4	28358834	28361695	ENSGALG00000009758	SLC7A11
linc_gga002452n	4	39056248	39062145	ENSGALG00000010645	ENPP6
linc_gga002458n	4	43113683	43123124	ENSGALG00000010764	FBXO8
linc_gga013618	4	43118119	43121425	ENSGALG00000010764	FBXO8
linc_gga012877	4	43185518	43192312	ENSGALG00000010769	HPGD
linc_gga012981	4	54058098	54060913	ENSGALG00000011982	PDE5A
linc_gga013704	4	54059439	54060924	ENSGALG00000011982	PDE5A
linc_gga013783	4	65441159	65449901	ENSGALG00000013943	FIP1L1
linc_gga002492n	4	66625098	66626773	ENSGALG00000014202	GABRA4
linc_gga002645n	4	69047757	69050306	ENSGALG00000024490	TMEM156
linc_gga013836	4	71060278	71064292	ENSGALG00000014349	PCDH7
linc_gga013118	4	74210502	74219293	ENSGALG00000014404	ADGRA3
linc_gga013849	4	74245017	74246453	ENSGALG00000014404	ADGRA3
linc_gga013133	4	77208812	77231571	ENSGALG00000014931	RAB28
linc_gga013871	4	77271369	77273158	ENSGALG00000014932	ENSGALT00000024084.3
linc_gga013156	4	80658555	80662683	ENSGALG00000015595	GPR78
linc_gga013896	4	81012693	81015135	ENSGALG00000015600	HMX1
linc_gga013162	4	81045049	81059110	ENSGALG00000015600	HMX1
linc_gga013954	4	86262089	86298633	ENSGALG00000021810	ENSGALT00000035352.2
linc_gga002792n	5	9858586	9875926	ENSGALG00000006022	PSMA1
linc_gga014089	5	9874130	9875616	ENSGALG00000006035	PDE3B
linc_gga002827n	5	18120214	18121970	ENSGALG00000020471	ENSGALT00000032660.3
linc_gga002710n	5	25378352	25392467	ENSGALG00000009269	PTGR2
linc_gga014276	5	28231641	28235896	ENSGALG00000009565	EIF2S1
linc_gga014902	5	30325567	30326883	ENSGALG00000009794	ENSGALT00000015931.4
linc_gga014903	5	30424280	30442159	ENSGALG00000009799	MEIS2
linc_gga014296	5	30905420	30917420	ENSGALG00000009801	C5H15ORF41
linc_gga014298	5	31126965	31142984	ENSGALG00000020438	DPH6
linc_gga014910	5	31892642	31899409	ENSGALG00000009847	STXBP6
linc_gga014918	5	32745009	32745625	ENSGALG00000009853	FOXG1
linc_gga014995	5	42021758	42023017	ENSGALG00000010590	ENSGALT00000017231.4
linc_gga015072	5	51099771	51123445	ENSGALG00000011590	TMEM179
linc_gga015590	6	6836800	6865632	ENSGALG00000002845	CTNNA3
linc_gga015619	6	10136287	10139779	ENSGALG00000003931	ATOH7
linc_gga015659	6	14643632	14645814	ENSGALG00000005035	KAT6B
linc_gga002999n	6	14660179	14665469	ENSGALG00000005057	ADK
linc_gga015666	6	15598237	15599299	ENSGALG00000005226	MYOZ1
linc_gga015740	6	21466227	21477199	ENSGALG00000007055	ENSGALT00000011429.4
linc_gga003135n	7	6920769	6922563	ENSGALG00000006198	LSS
linc_gga016303	7	9959842	9962685	ENSGALG00000008113	PLCL1
linc_gga016304	7	9976956	9978215	ENSGALG00000023603	ENSGALT00000039278.2
linc_gga015999	7	13852917	13861216	ENSGALG00000008978	ITGA4
linc_gga016000	7	13862845	13864786	ENSGALG00000008978	ITGA4
linc_gga003074n	7	18560245	18574015	ENSGALG00000010902	CERS6
linc_gga003081n	7	21322267	21325876	ENSGALG00000011141	ITGB6
linc_gga016401	7	21373912	21374874	ENSGALG00000011153	LY75
linc_gga003172n	7	27532776	27534803	ENSGALG00000012045	SLC12A8
linc_gga016559	8	2822899	2828024	ENSGALG00000002451	KCNT2
linc_gga003322n	8	25128301	25157493	ENSGALG00000010861	OMA1
linc_gga017289	9	9777865	9779431	ENSGALG00000002800	GRK7
linc_gga003427n	9	9898583	9901643	ENSGALG00000002729	GK5
linc_gga017298	9	10935205	10943430	ENSGALG00000006783	PLOD2
linc_gga017299	9	10948702	10955247	ENSGALG00000006783	PLOD2
linc_gga017300	9	10955581	10962967	ENSGALG00000006783	PLOD2
linc_gga003428n	9	10955859	10967467	ENSGALG00000006783	PLOD2
linc_gga003431n	9	11890816	11897532	ENSGALG00000006834	CPB1

## Sheet: Sheet3
LincRNAs located in the top 5% of Hp statistic
LincRNAs	chromosome	Start	End	Ensembl ID of neighboring protein coding gene	Gene name of neighboring protein coding gene
linc_gga001496	1	9184831	9195567	ENSGALG00000008509	SEMA3E
linc_gga002001	1	73608348	73624236	ENSGALG00000017280	KCNA1
linc_gga000566	1	73748285	73752844	ENSGALG00000017279	KCNA5
linc_gga002003	1	73828242	73829654	ENSGALG00000017279	KCNA5
linc_gga002005	1	73973401	73983786	ENSGALG00000027299	NTF3
linc_gga000577	1	74927486	74933955	ENSGALG00000014342	TEAD4
linc_gga000313n	1	74967146	74976520	ENSGALG00000014342	TEAD4
linc_gga000333n	1	82554373	82559460	ENSGALG00000019233	ENSGALT00000030452.3
linc_gga002115	1	82562348	82564430	ENSGALG00000027337	CLDND1
linc_gga000667	1	82572166	82573263	ENSGALG00000027337	CLDND1
linc_gga000767	1	94093568	94096718	ENSGALG00000015506	GBE1
linc_gga000770	1	94850940	94869489	ENSGALG00000015506	GBE1
linc_gga000161n	1	125934048	125939999	ENSGALG00000027095	HDHD1
linc_gga002402	1	126526306	126528573	ENSGALG00000016628	NLGN4
linc_gga002505	1	140864941	140883240	ENSGALG00000029175	EFNB2
linc_gga001095	1	140931347	140932907	ENSGALG00000029175	EFNB2
linc_gga002545	1	149444189	149458590	ENSGALG00000016904	SLITRK6
linc_gga002550	1	151702358	151708172	ENSGALG00000016906	SPRY2
linc_gga002579	1	159271973	159274961	ENSGALG00000016908	PCDH9
linc_gga002582	1	159638055	159640135	ENSGALG00000016908	PCDH9
linc_gga001175	1	163092297	163093749	ENSGALG00000016941	PCDH17
linc_gga001178	1	163928815	163935552	ENSGALG00000016943	OLFM4
linc_gga000640n	11	2425780	2430831	ENSGALG00000021345	B3GNT9
linc_gga000641n	11	2607407	2612327	ENSGALG00000003323	OSGIN1
linc_gga003573	11	2864049	2866510	ENSGALG00000003407	DUS2
linc_gga000585n	11	3248666	3274917	ENSGALG00000003583	ENSGALT00000005671.3
linc_gga000664n	12	171226	180004	ENSGALG00000001444	POC1A
linc_gga003936	12	19672770	19677996	ENSGALG00000008490	TRH
linc_gga004841	14	44778	45842	ENSGALG00000002796	PDXDC1
linc_gga004616	14	527602	529055	ENSGALG00000002946	ENSGALT00000004658.4
linc_gga005266	15	919	1716	ENSGALG00000001240	SLC25A1
linc_gga005267	15	2597	3603	ENSGALG00000001240	SLC25A1
linc_gga001013n	15	26943	32000	ENSGALG00000001301	CLTCL1
linc_gga005095	15	367149	369559	ENSGALG00000001424	YDJC
linc_gga005279	15	835072	837647	ENSGALG00000021529	GP1BB
linc_gga005256	15	11933360	11950091	ENSGALG00000008238	MED13L
linc_gga005456	15	12259491	12265539	ENSGALG00000008250	TBX3
linc_gga005459	15	12507517	12519840	ENSGALG00000008289	RBM19
linc_gga005262	15	12565356	12567686	ENSGALG00000008303	ENSGALT00000013517.4
linc_gga005880	17	10217945	10219759	ENSGALG00000000934	ZBTB43
linc_gga001119n	17	10271536	10274897	ENSGALG00000023407	ZBTB34
linc_gga001120n	17	10276284	10290255	ENSGALG00000000906	RALGPS1
linc_gga001195n	18	10839126	10839969	ENSGALG00000028214	OTOP3
linc_gga006209	18	10913266	10913892	ENSGALG00000007955	SLC16A5
linc_gga006211	18	10955057	10960361	ENSGALG00000007974	NUP85
linc_gga006364	19	9684289	9685233	ENSGALG00000005886	WSCD1
linc_gga006531	19	9733138	9733793	ENSGALG00000005928	XAF1
linc_gga001447n	2	96260	114295	ENSGALG00000013049	SMARCD3
linc_gga006757	2	27500332	27515679	ENSGALG00000010786	DGKB
linc_gga006932	2	51671967	51678912	ENSGALG00000012332	ENSGALT00000020151.4
linc_gga001533n	2	52402208	52406792	ENSGALG00000012363	EGFR
linc_gga006941	2	52599779	52601541	ENSGALG00000012363	EGFR
linc_gga007068	2	70393173	70400695	ENSGALG00000012923	CDH9
linc_gga008054	2	71061979	71067093	ENSGALG00000012923	CDH9
linc_gga008055	2	71184444	71195134	ENSGALG00000012923	CDH9
linc_gga008103	2	82613898	82631613	ENSGALG00000028075	VSTM2A
linc_gga007124	2	82653561	82678954	ENSGALG00000028075	VSTM2A
linc_gga008132	2	86586140	86587357	ENSGALG00000013193	irx2
linc_gga007141	2	86618929	86620400	ENSGALG00000013193	irx2
linc_gga008134	2	86896365	86903334	ENSGALG00000013194	IRX1
linc_gga007179	2	93032987	93038568	ENSGALG00000028682	CBLN2
linc_gga007194	2	94993751	95005272	ENSGALG00000013775	cad19
linc_gga008177	2	95059443	95065472	ENSGALG00000013775	cad19
linc_gga001617n	20	156059	157216	ENSGALG00000001026	EPB41L1
linc_gga001662n	20	14056083	14059931	ENSGALG00000008014	CEBPB
linc_gga001736n	21	225215	249676	ENSGALG00000000535	ERRFI1
linc_gga001778n	22	326843	328216	ENSGALG00000000165	CDS2
linc_gga001770n	22	425969	429891	ENSGALG00000000206	RASSF2
linc_gga009279	22	439006	440927	ENSGALG00000000209	PRNP
linc_gga001780n	22	457601	459596	ENSGALG00000000227	CRMP2A
linc_gga009215	22	584565	587896	ENSGALG00000000235	PPP2R2A
linc_gga001782n	22	830979	836328	ENSGALG00000000277	GnRH-I
linc_gga009220	22	981569	988856	ENSGALG00000000317	NEFM
linc_gga009302	22	2160340	2163842	ENSGALG00000003092	ERLIN2
linc_gga009235	22	2166531	2174005	ENSGALG00000003092	ERLIN2
linc_gga001771n	22	2372051	2378452	ENSGALG00000024103	TACC1
linc_gga001785n	22	2502573	2511772	ENSGALG00000003470	ZMAT4
linc_gga009246	22	2502645	2511692	ENSGALG00000003470	ZMAT4
linc_gga001786n	22	2538949	2540160	ENSGALG00000003470	ZMAT4
linc_gga001817n	23	86458	92198	ENSGALG00000000360	ARID1A
linc_gga009458	23	100888	105909	ENSGALG00000000366	RPS6KA1
linc_gga001818n	23	108748	113099	ENSGALG00000000366	RPS6KA1
linc_gga001844n	23	5433896	5435220	ENSGALG00000021593	HEYL
linc_gga009573	24	111752	112630	ENSGALG00000010422	FEZ1
linc_gga001962n	26	93137	94662	ENSGALG00000000897	LHFPL5
linc_gga010191	26	5188363	5198737	ENSGALG00000003551	PRELP
linc_gga002103n	28	4641334	4655512	ENSGALG00000004168	FEM1A
linc_gga010732	28	4662917	4670872	ENSGALG00000004200	DPP9
linc_gga011937	3	36268541	36286802	ENSGALG00000010812	RYR2
linc_gga011356	3	72478605	72493044	ENSGALG00000027427	ENSGALT00000043426.1
linc_gga011360	3	74020475	74021585	ENSGALG00000015596	MAP3K7
linc_gga012284	3	84682436	84689187	ENSGALG00000016183	ENSGALT00000026073.3
linc_gga012475	4	108642	110044	ENSGALG00000004713	LAS1L
linc_gga002370n	4	114273	126095	ENSGALG00000004709	MSN
linc_gga013235	4	210447	212184	ENSGALG00000020326	VSIG4
linc_gga013426	4	17920224	17924678	ENSGALG00000009128	ENSGALT00000014861.3
linc_gga012687	4	18080014	18100078	ENSGALG00000009154	IDS
linc_gga012693	4	18919647	18934401	ENSGALG00000009192	SLITRK2
linc_gga002418n	4	19203976	19209290	ENSGALG00000009239	TLR2-2
linc_gga012695	4	19249018	19258632	ENSGALG00000009239	TLR2-2
linc_gga012697	4	19572680	19582178	ENSGALG00000009241	SFRP2
linc_gga012741	4	24343936	24346484	ENSGALG00000009573	ANXA10
linc_gga013487	4	26997402	27001012	ENSGALG00000009719	PCDH10
linc_gga013489	4	27261021	27269993	ENSGALG00000009732	PCDH18
linc_gga013493	4	27642804	27679605	ENSGALG00000009732	PCDH18
linc_gga013494	4	27762107	27763707	ENSGALG00000009732	PCDH18
linc_gga012865	4	41324199	41330418	ENSGALG00000010716	AGA
linc_gga014035	5	2534073	2535738	ENSGALG00000003777	NELL1
linc_gga014640	5	2737930	2742799	ENSGALG00000003748	ANO5
linc_gga014642	5	3188153	3196398	ENSGALG00000013311	ANO3
linc_gga014042	5	3788515	3790147	ENSGALG00000012162	ENSGALT00000019863.3
linc_gga014648	5	3841762	3850177	ENSGALG00000012160	KIF18A
linc_gga014789	5	19805951	19808429	ENSGALG00000007948	LRRC4C
linc_gga014190	5	19813506	19838097	ENSGALG00000007948	LRRC4C
linc_gga014801	5	21808899	21834583	ENSGALG00000008078	FUT8
linc_gga014903	5	30424280	30442159	ENSGALG00000009799	MEIS2
linc_gga014298	5	31126965	31142984	ENSGALG00000020438	DPH6
linc_gga014912	5	32016823	32019821	ENSGALG00000009850	NOVA1
linc_gga014915	5	32437793	32450876	ENSGALG00000009850	NOVA1
linc_gga014438	5	46237046	46239578	ENSGALG00000011116	VRK1
linc_gga015185	5	59507562	59511062	ENSGALG00000012505	LRFN5
linc_gga002979n	6	34851906	34864186	ENSGALG00000010522	ALDH18A1
linc_gga015897	7	355737	356160	ENSGALG00000002433	SLC40A1
linc_gga016282	7	6764242	6769684	ENSGALG00000005974	COL6A1
linc_gga003135n	7	6920769	6922563	ENSGALG00000006198	LSS
linc_gga015949	7	7187268	7189641	ENSGALG00000007511	ITGB2
linc_gga016289	7	7351268	7354235	ENSGALG00000007552	GLS
linc_gga003057n	7	7480529	7490476	ENSGALG00000025974	STAT4
linc_gga016530	7	35936010	35942765	ENSGALG00000012564	ENSGALT00000020516.4
linc_gga016531	7	35954136	35960673	ENSGALG00000012564	ENSGALT00000020516.4
linc_gga016213	7	35957410	35958635	ENSGALG00000012564	ENSGALT00000020516.4
linc_gga016535	7	36167066	36174089	ENSGALG00000012579	BAZ2B
linc_gga016851	8	10813	11455	ENSGALG00000001880	AMY2A
linc_gga016852	8	12844	13400	ENSGALG00000001880	AMY2A
linc_gga016853	8	17977	20224	ENSGALG00000001880	AMY2A
linc_gga016863	8	795790	810416	ENSGALG00000001896	NTNG1
linc_gga003282n	8	10018873	10020691	ENSGALG00000005162	RNPC3
linc_gga003210n	8	10065784	10080815	ENSGALG00000005162	RNPC3
linc_gga016654	8	10512076	10535312	ENSGALG00000005203	OLFM3
linc_gga016995	8	11434168	11441017	ENSGALG00000005482	ENSGALT00000008807.3
linc_gga017187	8	28600951	28602335	ENSGALG00000011369	LHX8
linc_gga017188	8	28621697	28624676	ENSGALG00000011369	LHX8
linc_gga017299	9	10948702	10955247	ENSGALG00000006783	PLOD2
linc_gga017300	9	10955581	10962967	ENSGALG00000006783	PLOD2
linc_gga003428n	9	10955859	10967467	ENSGALG00000006783	PLOD2
