# Supplementary material for: Annotating long intergenic non-coding RNAs under artificial selection during chicken domestication
Source: BMC Evol Biol. 2017 Aug 15;17:192. doi: 10.1186/s12862-017-1036-6 (PMC5558714; doi:10.1186/s12862-017-1036-6)
Supplement: Supplementary file 17 — Detailed feature information of the 4754 lincRNA genes. (GTF 3947 kb) [file 12862_2017_1036_MOESM17_ESM.gtf]

#!genome-version Galgal4
#!gtf-date 2017-6
1	Cufflinks	gene	1104358	1105165	.	+	.	gene_id "linc_gga000025";
1	Cufflinks	transcript	1104358	1105165	.	+	.	gene_id "linc_gga000025"; transcript_id "linc_ggaT00031331";
1	Cufflinks	exon	1104358	1104964	.	+	.	gene_id "linc_gga000025"; transcript_id "linc_ggaT00031331"; exon_number "1"; class_code "u";
1	Cufflinks	exon	1105040	1105165	.	+	.	gene_id "linc_gga000025"; transcript_id "linc_ggaT00031331"; exon_number "2"; class_code "u";
1	Cufflinks	gene	1869929	1871191	.	+	.	gene_id "linc_gga000029";
1	Cufflinks	transcript	1869929	1871191	.	+	.	gene_id "linc_gga000029"; transcript_id "linc_ggaT00206421";
1	Cufflinks	exon	1869929	1870111	.	+	.	gene_id "linc_gga000029"; transcript_id "linc_ggaT00206421"; exon_number "1"; class_code "u";
1	Cufflinks	exon	1870599	1870674	.	+	.	gene_id "linc_gga000029"; transcript_id "linc_ggaT00206421"; exon_number "2"; class_code "u";
1	Cufflinks	exon	1871076	1871191	.	+	.	gene_id "linc_gga000029"; transcript_id "linc_ggaT00206421"; exon_number "3"; class_code "u";
1	Cufflinks	gene	3207941	3210850	.	+	.	gene_id "linc_gga000037";
1	Cufflinks	transcript	3207941	3210850	.	+	.	gene_id "linc_gga000037"; transcript_id "linc_ggaT00029721";
1	Cufflinks	exon	3207941	3208316	.	+	.	gene_id "linc_gga000037"; transcript_id "linc_ggaT00029721"; exon_number "1"; class_code "u";
1	Cufflinks	exon	3210802	3210850	.	+	.	gene_id "linc_gga000037"; transcript_id "linc_ggaT00029721"; exon_number "2"; class_code "u";
1	Cufflinks	gene	3495426	3501917	.	+	.	gene_id "linc_gga000040";
1	Cufflinks	transcript	3495426	3501917	.	+	.	gene_id "linc_gga000040"; transcript_id "linc_ggaT00118303";
1	Cufflinks	exon	3495426	3496592	.	+	.	gene_id "linc_gga000040"; transcript_id "linc_ggaT00118303"; exon_number "1"; class_code "u";
1	Cufflinks	exon	3500491	3501917	.	+	.	gene_id "linc_gga000040"; transcript_id "linc_ggaT00118303"; exon_number "2"; class_code "u";
1	Cufflinks	transcript	3496982	3501917	.	+	.	gene_id "linc_gga000040"; transcript_id "linc_ggaT00031340";
1	Cufflinks	exon	3496982	3497244	.	+	.	gene_id "linc_gga000040"; transcript_id "linc_ggaT00031340"; exon_number "1"; class_code "u";
1	Cufflinks	exon	3500491	3501917	.	+	.	gene_id "linc_gga000040"; transcript_id "linc_ggaT00031340"; exon_number "2"; class_code "u";
1	Cufflinks	transcript	3498121	3501917	.	+	.	gene_id "linc_gga000040"; transcript_id "linc_ggaT00118304";
1	Cufflinks	exon	3498121	3498603	.	+	.	gene_id "linc_gga000040"; transcript_id "linc_ggaT00118304"; exon_number "1"; class_code "u";
1	Cufflinks	exon	3500491	3501917	.	+	.	gene_id "linc_gga000040"; transcript_id "linc_ggaT00118304"; exon_number "2"; class_code "u";
1	Cufflinks	gene	3779585	3785253	.	+	.	gene_id "linc_gga000041";
1	Cufflinks	transcript	3779585	3785253	.	+	.	gene_id "linc_gga000041"; transcript_id "linc_ggaT00100313";
1	Cufflinks	exon	3779585	3780080	.	+	.	gene_id "linc_gga000041"; transcript_id "linc_ggaT00100313"; exon_number "1"; class_code "u";
1	Cufflinks	exon	3780664	3780834	.	+	.	gene_id "linc_gga000041"; transcript_id "linc_ggaT00100313"; exon_number "2"; class_code "u";
1	Cufflinks	exon	3785051	3785253	.	+	.	gene_id "linc_gga000041"; transcript_id "linc_ggaT00100313"; exon_number "3"; class_code "u";
1	Cufflinks	gene	4475397	4487210	.	+	.	gene_id "linc_gga000047";
1	Cufflinks	transcript	4475397	4487210	.	+	.	gene_id "linc_gga000047"; transcript_id "linc_ggaT00226487";
1	Cufflinks	exon	4475397	4475435	.	+	.	gene_id "linc_gga000047"; transcript_id "linc_ggaT00226487"; exon_number "1"; class_code "u";
1	Cufflinks	exon	4476092	4476143	.	+	.	gene_id "linc_gga000047"; transcript_id "linc_ggaT00226487"; exon_number "2"; class_code "u";
1	Cufflinks	exon	4480378	4480447	.	+	.	gene_id "linc_gga000047"; transcript_id "linc_ggaT00226487"; exon_number "3"; class_code "u";
1	Cufflinks	exon	4485873	4487210	.	+	.	gene_id "linc_gga000047"; transcript_id "linc_ggaT00226487"; exon_number "4"; class_code "u";
1	Cufflinks	gene	10437842	10444261	.	+	.	gene_id "linc_gga000071";
1	Cufflinks	transcript	10437842	10444261	.	+	.	gene_id "linc_gga000071"; transcript_id "linc_ggaT00081022";
1	Cufflinks	exon	10437842	10437966	.	+	.	gene_id "linc_gga000071"; transcript_id "linc_ggaT00081022"; exon_number "1"; class_code "u";
1	Cufflinks	exon	10439482	10444261	.	+	.	gene_id "linc_gga000071"; transcript_id "linc_ggaT00081022"; exon_number "2"; class_code "u";
1	Cufflinks	gene	10461471	10464865	.	+	.	gene_id "linc_gga000072";
1	Cufflinks	transcript	10461471	10464865	.	+	.	gene_id "linc_gga000072"; transcript_id "linc_ggaT00081024";
1	Cufflinks	exon	10461471	10461551	.	+	.	gene_id "linc_gga000072"; transcript_id "linc_ggaT00081024"; exon_number "1"; class_code "u";
1	Cufflinks	exon	10463850	10464865	.	+	.	gene_id "linc_gga000072"; transcript_id "linc_ggaT00081024"; exon_number "2"; class_code "u";
1	Cufflinks	gene	11620533	11621766	.	+	.	gene_id "linc_gga000079";
1	Cufflinks	transcript	11620533	11621766	.	+	.	gene_id "linc_gga000079"; transcript_id "linc_ggaT00302648";
1	Cufflinks	exon	11620533	11620643	.	+	.	gene_id "linc_gga000079"; transcript_id "linc_ggaT00302648"; exon_number "1"; class_code "u";
1	Cufflinks	exon	11620696	11621766	.	+	.	gene_id "linc_gga000079"; transcript_id "linc_ggaT00302648"; exon_number "2"; class_code "u";
1	Cufflinks	gene	12453841	12457436	.	+	.	gene_id "linc_gga000082";
1	Cufflinks	transcript	12453841	12457436	.	+	.	gene_id "linc_gga000082"; transcript_id "linc_ggaT00161978";
1	Cufflinks	exon	12453841	12454222	.	+	.	gene_id "linc_gga000082"; transcript_id "linc_ggaT00161978"; exon_number "1"; class_code "u";
1	Cufflinks	exon	12455307	12457436	.	+	.	gene_id "linc_gga000082"; transcript_id "linc_ggaT00161978"; exon_number "2"; class_code "u";
1	Cufflinks	gene	12812711	12813025	.	+	.	gene_id "linc_gga000090";
1	Cufflinks	transcript	12812711	12813025	.	+	.	gene_id "linc_gga000090"; transcript_id "linc_ggaT00073681";
1	Cufflinks	exon	12812711	12812742	.	+	.	gene_id "linc_gga000090"; transcript_id "linc_ggaT00073681"; exon_number "1"; class_code "u";
1	Cufflinks	exon	12812837	12813025	.	+	.	gene_id "linc_gga000090"; transcript_id "linc_ggaT00073681"; exon_number "2"; class_code "u";
1	Cufflinks	gene	13392246	13395903	.	+	.	gene_id "linc_gga000092";
1	Cufflinks	transcript	13392246	13395903	.	+	.	gene_id "linc_gga000092"; transcript_id "linc_ggaT00120488";
1	Cufflinks	exon	13392246	13392372	.	+	.	gene_id "linc_gga000092"; transcript_id "linc_ggaT00120488"; exon_number "1"; class_code "u";
1	Cufflinks	exon	13393446	13395903	.	+	.	gene_id "linc_gga000092"; transcript_id "linc_ggaT00120488"; exon_number "2"; class_code "u";
1	Cufflinks	gene	13767338	13771160	.	+	.	gene_id "linc_gga000095";
1	Cufflinks	transcript	13767338	13769801	.	+	.	gene_id "linc_gga000095"; transcript_id "linc_ggaT00100357";
1	Cufflinks	exon	13767338	13768013	.	+	.	gene_id "linc_gga000095"; transcript_id "linc_ggaT00100357"; exon_number "1"; class_code "u";
1	Cufflinks	exon	13769058	13769154	.	+	.	gene_id "linc_gga000095"; transcript_id "linc_ggaT00100357"; exon_number "2"; class_code "u";
1	Cufflinks	exon	13769360	13769482	.	+	.	gene_id "linc_gga000095"; transcript_id "linc_ggaT00100357"; exon_number "3"; class_code "u";
1	Cufflinks	exon	13769587	13769801	.	+	.	gene_id "linc_gga000095"; transcript_id "linc_ggaT00100357"; exon_number "4"; class_code "u";
1	Cufflinks	transcript	13767338	13771160	.	+	.	gene_id "linc_gga000095"; transcript_id "linc_ggaT00100358";
1	Cufflinks	exon	13767338	13768013	.	+	.	gene_id "linc_gga000095"; transcript_id "linc_ggaT00100358"; exon_number "1"; class_code "u";
1	Cufflinks	exon	13769058	13769154	.	+	.	gene_id "linc_gga000095"; transcript_id "linc_ggaT00100358"; exon_number "2"; class_code "u";
1	Cufflinks	exon	13770916	13771160	.	+	.	gene_id "linc_gga000095"; transcript_id "linc_ggaT00100358"; exon_number "3"; class_code "u";
1	Cufflinks	gene	13998270	14000941	.	+	.	gene_id "linc_gga000100";
1	Cufflinks	transcript	13998270	14000941	.	+	.	gene_id "linc_gga000100"; transcript_id "linc_ggaT00100362";
1	Cufflinks	exon	13998270	13999273	.	+	.	gene_id "linc_gga000100"; transcript_id "linc_ggaT00100362"; exon_number "1"; class_code "u";
1	Cufflinks	exon	14000661	14000941	.	+	.	gene_id "linc_gga000100"; transcript_id "linc_ggaT00100362"; exon_number "2"; class_code "u";
1	Cufflinks	gene	15911098	15916381	.	+	.	gene_id "linc_gga000120";
1	Cufflinks	transcript	15911098	15916260	.	+	.	gene_id "linc_gga000120"; transcript_id "linc_ggaT00026158";
1	Cufflinks	exon	15911098	15911274	.	+	.	gene_id "linc_gga000120"; transcript_id "linc_ggaT00026158"; exon_number "1"; class_code "u";
1	Cufflinks	exon	15913137	15913255	.	+	.	gene_id "linc_gga000120"; transcript_id "linc_ggaT00026158"; exon_number "2"; class_code "u";
1	Cufflinks	exon	15916192	15916260	.	+	.	gene_id "linc_gga000120"; transcript_id "linc_ggaT00026158"; exon_number "3"; class_code "u";
1	Cufflinks	transcript	15912306	15916381	.	+	.	gene_id "linc_gga000120"; transcript_id "linc_ggaT00045449";
1	Cufflinks	exon	15912306	15912496	.	+	.	gene_id "linc_gga000120"; transcript_id "linc_ggaT00045449"; exon_number "1"; class_code "u";
1	Cufflinks	exon	15913137	15913255	.	+	.	gene_id "linc_gga000120"; transcript_id "linc_ggaT00045449"; exon_number "2"; class_code "u";
1	Cufflinks	exon	15916192	15916381	.	+	.	gene_id "linc_gga000120"; transcript_id "linc_ggaT00045449"; exon_number "3"; class_code "u";
1	Cufflinks	gene	16221724	16271324	.	+	.	gene_id "linc_gga000122";
1	Cufflinks	transcript	16221724	16271324	.	+	.	gene_id "linc_gga000122"; transcript_id "linc_ggaT00044217";
1	Cufflinks	exon	16221724	16222109	.	+	.	gene_id "linc_gga000122"; transcript_id "linc_ggaT00044217"; exon_number "1"; class_code "u";
1	Cufflinks	exon	16252252	16252438	.	+	.	gene_id "linc_gga000122"; transcript_id "linc_ggaT00044217"; exon_number "2"; class_code "u";
1	Cufflinks	exon	16262986	16263066	.	+	.	gene_id "linc_gga000122"; transcript_id "linc_ggaT00044217"; exon_number "3"; class_code "u";
1	Cufflinks	exon	16267342	16267457	.	+	.	gene_id "linc_gga000122"; transcript_id "linc_ggaT00044217"; exon_number "4"; class_code "u";
1	Cufflinks	exon	16268399	16271324	.	+	.	gene_id "linc_gga000122"; transcript_id "linc_ggaT00044217"; exon_number "5"; class_code "u";
1	Cufflinks	gene	16746615	16749256	.	+	.	gene_id "linc_gga000124";
1	Cufflinks	transcript	16746615	16749256	.	+	.	gene_id "linc_gga000124"; transcript_id "linc_ggaT00104465";
1	Cufflinks	exon	16746615	16747301	.	+	.	gene_id "linc_gga000124"; transcript_id "linc_ggaT00104465"; exon_number "1"; class_code "u";
1	Cufflinks	exon	16747979	16748028	.	+	.	gene_id "linc_gga000124"; transcript_id "linc_ggaT00104465"; exon_number "2"; class_code "u";
1	Cufflinks	exon	16749039	16749256	.	+	.	gene_id "linc_gga000124"; transcript_id "linc_ggaT00104465"; exon_number "3"; class_code "u";
1	Cufflinks	gene	17699375	17912662	.	+	.	gene_id "linc_gga000127";
1	Cufflinks	transcript	17699375	17912662	.	+	.	gene_id "linc_gga000127"; transcript_id "linc_ggaT00049103";
1	Cufflinks	exon	17699375	17699863	.	+	.	gene_id "linc_gga000127"; transcript_id "linc_ggaT00049103"; exon_number "1"; class_code "u";
1	Cufflinks	exon	17912612	17912662	.	+	.	gene_id "linc_gga000127"; transcript_id "linc_ggaT00049103"; exon_number "2"; class_code "u";
1	Cufflinks	gene	20135328	20137049	.	+	.	gene_id "linc_gga000137";
1	Cufflinks	transcript	20135328	20137049	.	+	.	gene_id "linc_gga000137"; transcript_id "linc_ggaT00301593";
1	Cufflinks	exon	20135328	20135415	.	+	.	gene_id "linc_gga000137"; transcript_id "linc_ggaT00301593"; exon_number "1"; class_code "u";
1	Cufflinks	exon	20135926	20136115	.	+	.	gene_id "linc_gga000137"; transcript_id "linc_ggaT00301593"; exon_number "2"; class_code "u";
1	Cufflinks	exon	20136403	20137049	.	+	.	gene_id "linc_gga000137"; transcript_id "linc_ggaT00301593"; exon_number "3"; class_code "u";
1	Cufflinks	transcript	20135915	20136588	.	+	.	gene_id "linc_gga000137"; transcript_id "linc_ggaT00102620";
1	Cufflinks	exon	20135915	20136115	.	+	.	gene_id "linc_gga000137"; transcript_id "linc_ggaT00102620"; exon_number "1"; class_code "u";
1	Cufflinks	exon	20136403	20136588	.	+	.	gene_id "linc_gga000137"; transcript_id "linc_ggaT00102620"; exon_number "2"; class_code "u";
1	Cufflinks	gene	20520983	20558132	.	+	.	gene_id "linc_gga000142";
1	Cufflinks	transcript	20520983	20558132	.	+	.	gene_id "linc_gga000142"; transcript_id "linc_ggaT00204008";
1	Cufflinks	exon	20520983	20521278	.	+	.	gene_id "linc_gga000142"; transcript_id "linc_ggaT00204008"; exon_number "1"; class_code "u";
1	Cufflinks	exon	20526722	20526772	.	+	.	gene_id "linc_gga000142"; transcript_id "linc_ggaT00204008"; exon_number "2"; class_code "u";
1	Cufflinks	exon	20558105	20558132	.	+	.	gene_id "linc_gga000142"; transcript_id "linc_ggaT00204008"; exon_number "3"; class_code "u";
1	Cufflinks	gene	22244017	22246074	.	+	.	gene_id "linc_gga000152";
1	Cufflinks	transcript	22244017	22246074	.	+	.	gene_id "linc_gga000152"; transcript_id "linc_ggaT00067773";
1	Cufflinks	exon	22244017	22244343	.	+	.	gene_id "linc_gga000152"; transcript_id "linc_ggaT00067773"; exon_number "1"; class_code "u";
1	Cufflinks	exon	22245030	22246074	.	+	.	gene_id "linc_gga000152"; transcript_id "linc_ggaT00067773"; exon_number "2"; class_code "u";
1	Cufflinks	gene	24124809	24136741	.	+	.	gene_id "linc_gga000161";
1	Cufflinks	transcript	24124809	24136741	.	+	.	gene_id "linc_gga000161"; transcript_id "linc_ggaT00102648";
1	Cufflinks	exon	24124809	24130177	.	+	.	gene_id "linc_gga000161"; transcript_id "linc_ggaT00102648"; exon_number "1"; class_code "u";
1	Cufflinks	exon	24135854	24136741	.	+	.	gene_id "linc_gga000161"; transcript_id "linc_ggaT00102648"; exon_number "2"; class_code "u";
1	Cufflinks	gene	25042971	25051512	.	+	.	gene_id "linc_gga000167";
1	Cufflinks	transcript	25042971	25051512	.	+	.	gene_id "linc_gga000167"; transcript_id "linc_ggaT00026189";
1	Cufflinks	exon	25042971	25043096	.	+	.	gene_id "linc_gga000167"; transcript_id "linc_ggaT00026189"; exon_number "1"; class_code "u";
1	Cufflinks	exon	25051313	25051367	.	+	.	gene_id "linc_gga000167"; transcript_id "linc_ggaT00026189"; exon_number "2"; class_code "u";
1	Cufflinks	exon	25051483	25051512	.	+	.	gene_id "linc_gga000167"; transcript_id "linc_ggaT00026189"; exon_number "3"; class_code "u";
1	Cufflinks	gene	25421310	25443189	.	+	.	gene_id "linc_gga000169";
1	Cufflinks	transcript	25421310	25443189	.	+	.	gene_id "linc_gga000169"; transcript_id "linc_ggaT00297518";
1	Cufflinks	exon	25421310	25421354	.	+	.	gene_id "linc_gga000169"; transcript_id "linc_ggaT00297518"; exon_number "1"; class_code "u";
1	Cufflinks	exon	25441657	25443189	.	+	.	gene_id "linc_gga000169"; transcript_id "linc_ggaT00297518"; exon_number "2"; class_code "u";
1	Cufflinks	gene	25490931	25492451	.	+	.	gene_id "linc_gga000170";
1	Cufflinks	transcript	25490931	25492451	.	+	.	gene_id "linc_gga000170"; transcript_id "linc_ggaT00251352";
1	Cufflinks	exon	25490931	25491097	.	+	.	gene_id "linc_gga000170"; transcript_id "linc_ggaT00251352"; exon_number "1"; class_code "u";
1	Cufflinks	exon	25492224	25492451	.	+	.	gene_id "linc_gga000170"; transcript_id "linc_ggaT00251352"; exon_number "2"; class_code "u";
1	Cufflinks	gene	25596147	25600060	.	+	.	gene_id "linc_gga000171";
1	Cufflinks	transcript	25596147	25600060	.	+	.	gene_id "linc_gga000171"; transcript_id "linc_ggaT00067788";
1	Cufflinks	exon	25596147	25596903	.	+	.	gene_id "linc_gga000171"; transcript_id "linc_ggaT00067788"; exon_number "1"; class_code "u";
1	Cufflinks	exon	25597564	25600060	.	+	.	gene_id "linc_gga000171"; transcript_id "linc_ggaT00067788"; exon_number "2"; class_code "u";
1	Cufflinks	gene	26276713	26278953	.	+	.	gene_id "linc_gga000172";
1	Cufflinks	transcript	26276713	26278953	.	+	.	gene_id "linc_gga000172"; transcript_id "linc_ggaT00064864";
1	Cufflinks	exon	26276713	26276844	.	+	.	gene_id "linc_gga000172"; transcript_id "linc_ggaT00064864"; exon_number "1"; class_code "u";
1	Cufflinks	exon	26276929	26278953	.	+	.	gene_id "linc_gga000172"; transcript_id "linc_ggaT00064864"; exon_number "2"; class_code "u";
1	Cufflinks	gene	26865652	26867487	.	+	.	gene_id "linc_gga000177";
1	Cufflinks	transcript	26865652	26867487	.	+	.	gene_id "linc_gga000177"; transcript_id "linc_ggaT00100445";
1	Cufflinks	exon	26865652	26865696	.	+	.	gene_id "linc_gga000177"; transcript_id "linc_ggaT00100445"; exon_number "1"; class_code "u";
1	Cufflinks	exon	26865941	26867487	.	+	.	gene_id "linc_gga000177"; transcript_id "linc_ggaT00100445"; exon_number "2"; class_code "u";
1	Cufflinks	gene	28085421	28089496	.	+	.	gene_id "linc_gga000180";
1	Cufflinks	transcript	28085421	28089496	.	+	.	gene_id "linc_gga000180"; transcript_id "linc_ggaT00045494";
1	Cufflinks	exon	28085421	28085544	.	+	.	gene_id "linc_gga000180"; transcript_id "linc_ggaT00045494"; exon_number "1"; class_code "u";
1	Cufflinks	exon	28088385	28089496	.	+	.	gene_id "linc_gga000180"; transcript_id "linc_ggaT00045494"; exon_number "2"; class_code "u";
1	Cufflinks	gene	28950571	28956190	.	+	.	gene_id "linc_gga000185";
1	Cufflinks	transcript	28950571	28956190	.	+	.	gene_id "linc_gga000185"; transcript_id "linc_ggaT00045499";
1	Cufflinks	exon	28950571	28950681	.	+	.	gene_id "linc_gga000185"; transcript_id "linc_ggaT00045499"; exon_number "1"; class_code "u";
1	Cufflinks	exon	28951198	28951385	.	+	.	gene_id "linc_gga000185"; transcript_id "linc_ggaT00045499"; exon_number "2"; class_code "u";
1	Cufflinks	exon	28951758	28951914	.	+	.	gene_id "linc_gga000185"; transcript_id "linc_ggaT00045499"; exon_number "3"; class_code "u";
1	Cufflinks	exon	28955870	28956190	.	+	.	gene_id "linc_gga000185"; transcript_id "linc_ggaT00045499"; exon_number "4"; class_code "u";
1	Cufflinks	gene	28957976	28962620	.	+	.	gene_id "linc_gga000186";
1	Cufflinks	transcript	28957976	28962620	.	+	.	gene_id "linc_gga000186"; transcript_id "linc_ggaT00045500";
1	Cufflinks	exon	28957976	28958284	.	+	.	gene_id "linc_gga000186"; transcript_id "linc_ggaT00045500"; exon_number "1"; class_code "u";
1	Cufflinks	exon	28962613	28962620	.	+	.	gene_id "linc_gga000186"; transcript_id "linc_ggaT00045500"; exon_number "2"; class_code "u";
1	Cufflinks	gene	29960939	29962957	.	+	.	gene_id "linc_gga000190";
1	Cufflinks	transcript	29960939	29962957	.	+	.	gene_id "linc_gga000190"; transcript_id "linc_ggaT00273091";
1	Cufflinks	exon	29960939	29961059	.	+	.	gene_id "linc_gga000190"; transcript_id "linc_ggaT00273091"; exon_number "1"; class_code "u";
1	Cufflinks	exon	29962484	29962957	.	+	.	gene_id "linc_gga000190"; transcript_id "linc_ggaT00273091"; exon_number "2"; class_code "u";
1	Cufflinks	gene	30912124	30914906	.	+	.	gene_id "linc_gga000200";
1	Cufflinks	transcript	30912124	30914906	.	+	.	gene_id "linc_gga000200"; transcript_id "linc_ggaT00049253";
1	Cufflinks	exon	30912124	30912712	.	+	.	gene_id "linc_gga000200"; transcript_id "linc_ggaT00049253"; exon_number "1"; class_code "u";
1	Cufflinks	exon	30914519	30914906	.	+	.	gene_id "linc_gga000200"; transcript_id "linc_ggaT00049253"; exon_number "2"; class_code "u";
1	Cufflinks	transcript	30912135	30914563	.	+	.	gene_id "linc_gga000200"; transcript_id "linc_ggaT00073747";
1	Cufflinks	exon	30912135	30912946	.	+	.	gene_id "linc_gga000200"; transcript_id "linc_ggaT00073747"; exon_number "1"; class_code "u";
1	Cufflinks	exon	30914519	30914563	.	+	.	gene_id "linc_gga000200"; transcript_id "linc_ggaT00073747"; exon_number "2"; class_code "u";
1	Cufflinks	gene	30921407	30926687	.	+	.	gene_id "linc_gga000201";
1	Cufflinks	transcript	30921407	30926687	.	+	.	gene_id "linc_gga000201"; transcript_id "linc_ggaT00049254";
1	Cufflinks	exon	30921407	30921705	.	+	.	gene_id "linc_gga000201"; transcript_id "linc_ggaT00049254"; exon_number "1"; class_code "u";
1	Cufflinks	exon	30926139	30926687	.	+	.	gene_id "linc_gga000201"; transcript_id "linc_ggaT00049254"; exon_number "2"; class_code "u";
1	Cufflinks	gene	31155862	31160993	.	+	.	gene_id "linc_gga000204";
1	Cufflinks	transcript	31155862	31160993	.	+	.	gene_id "linc_gga000204"; transcript_id "linc_ggaT00067808";
1	Cufflinks	exon	31155862	31155942	.	+	.	gene_id "linc_gga000204"; transcript_id "linc_ggaT00067808"; exon_number "1"; class_code "u";
1	Cufflinks	exon	31160579	31160993	.	+	.	gene_id "linc_gga000204"; transcript_id "linc_ggaT00067808"; exon_number "2"; class_code "u";
1	Cufflinks	gene	32176693	32192030	.	+	.	gene_id "linc_gga000208";
1	Cufflinks	transcript	32176693	32192030	.	+	.	gene_id "linc_gga000208"; transcript_id "linc_ggaT00067811";
1	Cufflinks	exon	32176693	32176748	.	+	.	gene_id "linc_gga000208"; transcript_id "linc_ggaT00067811"; exon_number "1"; class_code "u";
1	Cufflinks	exon	32189606	32189720	.	+	.	gene_id "linc_gga000208"; transcript_id "linc_ggaT00067811"; exon_number "2"; class_code "u";
1	Cufflinks	exon	32191418	32192030	.	+	.	gene_id "linc_gga000208"; transcript_id "linc_ggaT00067811"; exon_number "3"; class_code "u";
1	Cufflinks	transcript	32176728	32191784	.	+	.	gene_id "linc_gga000208"; transcript_id "linc_ggaT00067812";
1	Cufflinks	exon	32176728	32176778	.	+	.	gene_id "linc_gga000208"; transcript_id "linc_ggaT00067812"; exon_number "1"; class_code "u";
1	Cufflinks	exon	32189606	32189720	.	+	.	gene_id "linc_gga000208"; transcript_id "linc_ggaT00067812"; exon_number "2"; class_code "u";
1	Cufflinks	exon	32191418	32191784	.	+	.	gene_id "linc_gga000208"; transcript_id "linc_ggaT00067812"; exon_number "3"; class_code "u";
1	Cufflinks	gene	32206176	32207411	.	+	.	gene_id "linc_gga000209";
1	Cufflinks	transcript	32206176	32207411	.	+	.	gene_id "linc_gga000209"; transcript_id "linc_ggaT00045513";
1	Cufflinks	exon	32206176	32206442	.	+	.	gene_id "linc_gga000209"; transcript_id "linc_ggaT00045513"; exon_number "1"; class_code "u";
1	Cufflinks	exon	32206633	32207411	.	+	.	gene_id "linc_gga000209"; transcript_id "linc_ggaT00045513"; exon_number "2"; class_code "u";
1	Cufflinks	gene	33176599	33204578	.	+	.	gene_id "linc_gga000213";
1	Cufflinks	transcript	33176599	33204578	.	+	.	gene_id "linc_gga000213"; transcript_id "linc_ggaT00110827";
1	Cufflinks	exon	33176599	33177165	.	+	.	gene_id "linc_gga000213"; transcript_id "linc_ggaT00110827"; exon_number "1"; class_code "u";
1	Cufflinks	exon	33203589	33204578	.	+	.	gene_id "linc_gga000213"; transcript_id "linc_ggaT00110827"; exon_number "2"; class_code "u";
1	Cufflinks	gene	33811370	33816013	.	+	.	gene_id "linc_gga000220";
1	Cufflinks	transcript	33811370	33816013	.	+	.	gene_id "linc_gga000220"; transcript_id "linc_ggaT00306806";
1	Cufflinks	exon	33811370	33811659	.	+	.	gene_id "linc_gga000220"; transcript_id "linc_ggaT00306806"; exon_number "1"; class_code "u";
1	Cufflinks	exon	33813002	33816013	.	+	.	gene_id "linc_gga000220"; transcript_id "linc_ggaT00306806"; exon_number "2"; class_code "u";
1	Cufflinks	gene	35004721	35006641	.	+	.	gene_id "linc_gga000227";
1	Cufflinks	transcript	35004721	35006641	.	+	.	gene_id "linc_gga000227"; transcript_id "linc_ggaT00049315";
1	Cufflinks	exon	35004721	35004764	.	+	.	gene_id "linc_gga000227"; transcript_id "linc_ggaT00049315"; exon_number "1"; class_code "u";
1	Cufflinks	exon	35006308	35006641	.	+	.	gene_id "linc_gga000227"; transcript_id "linc_ggaT00049315"; exon_number "2"; class_code "u";
1	Cufflinks	gene	36046498	36055688	.	+	.	gene_id "linc_gga000237";
1	Cufflinks	transcript	36046498	36055688	.	+	.	gene_id "linc_gga000237"; transcript_id "linc_ggaT00066057";
1	Cufflinks	exon	36046498	36046527	.	+	.	gene_id "linc_gga000237"; transcript_id "linc_ggaT00066057"; exon_number "1"; class_code "u";
1	Cufflinks	exon	36055428	36055688	.	+	.	gene_id "linc_gga000237"; transcript_id "linc_ggaT00066057"; exon_number "2"; class_code "u";
1	Cufflinks	gene	36107606	36109786	.	+	.	gene_id "linc_gga000238";
1	Cufflinks	transcript	36107606	36109786	.	+	.	gene_id "linc_gga000238"; transcript_id "linc_ggaT00118361";
1	Cufflinks	exon	36107606	36107846	.	+	.	gene_id "linc_gga000238"; transcript_id "linc_ggaT00118361"; exon_number "1"; class_code "u";
1	Cufflinks	exon	36107922	36108056	.	+	.	gene_id "linc_gga000238"; transcript_id "linc_ggaT00118361"; exon_number "2"; class_code "u";
1	Cufflinks	exon	36109620	36109786	.	+	.	gene_id "linc_gga000238"; transcript_id "linc_ggaT00118361"; exon_number "3"; class_code "u";
1	Cufflinks	gene	36110718	36125787	.	+	.	gene_id "linc_gga000239";
1	Cufflinks	transcript	36110718	36125787	.	+	.	gene_id "linc_gga000239"; transcript_id "linc_ggaT00297278";
1	Cufflinks	exon	36110718	36110873	.	+	.	gene_id "linc_gga000239"; transcript_id "linc_ggaT00297278"; exon_number "1"; class_code "u";
1	Cufflinks	exon	36114360	36114413	.	+	.	gene_id "linc_gga000239"; transcript_id "linc_ggaT00297278"; exon_number "2"; class_code "u";
1	Cufflinks	exon	36124608	36124694	.	+	.	gene_id "linc_gga000239"; transcript_id "linc_ggaT00297278"; exon_number "3"; class_code "u";
1	Cufflinks	exon	36125062	36125120	.	+	.	gene_id "linc_gga000239"; transcript_id "linc_ggaT00297278"; exon_number "4"; class_code "u";
1	Cufflinks	exon	36125659	36125787	.	+	.	gene_id "linc_gga000239"; transcript_id "linc_ggaT00297278"; exon_number "5"; class_code "u";
1	Cufflinks	gene	36375087	36376057	.	+	.	gene_id "linc_gga000242";
1	Cufflinks	transcript	36375087	36376057	.	+	.	gene_id "linc_gga000242"; transcript_id "linc_ggaT00102701";
1	Cufflinks	exon	36375087	36375142	.	+	.	gene_id "linc_gga000242"; transcript_id "linc_ggaT00102701"; exon_number "1"; class_code "u";
1	Cufflinks	exon	36375668	36376057	.	+	.	gene_id "linc_gga000242"; transcript_id "linc_ggaT00102701"; exon_number "2"; class_code "u";
1	Cufflinks	gene	36856776	36861839	.	+	.	gene_id "linc_gga000246";
1	Cufflinks	transcript	36856776	36861839	.	+	.	gene_id "linc_gga000246"; transcript_id "linc_ggaT00066059";
1	Cufflinks	exon	36856776	36856865	.	+	.	gene_id "linc_gga000246"; transcript_id "linc_ggaT00066059"; exon_number "1"; class_code "u";
1	Cufflinks	exon	36860329	36861839	.	+	.	gene_id "linc_gga000246"; transcript_id "linc_ggaT00066059"; exon_number "2"; class_code "u";
1	Cufflinks	gene	37776330	37779943	.	+	.	gene_id "linc_gga000248";
1	Cufflinks	transcript	37776330	37779943	.	+	.	gene_id "linc_gga000248"; transcript_id "linc_ggaT00045542";
1	Cufflinks	exon	37776330	37776395	.	+	.	gene_id "linc_gga000248"; transcript_id "linc_ggaT00045542"; exon_number "1"; class_code "u";
1	Cufflinks	exon	37777424	37777492	.	+	.	gene_id "linc_gga000248"; transcript_id "linc_ggaT00045542"; exon_number "2"; class_code "u";
1	Cufflinks	exon	37779704	37779943	.	+	.	gene_id "linc_gga000248"; transcript_id "linc_ggaT00045542"; exon_number "3"; class_code "u";
1	Cufflinks	gene	38961139	38971106	.	+	.	gene_id "linc_gga000254";
1	Cufflinks	transcript	38961139	38971106	.	+	.	gene_id "linc_gga000254"; transcript_id "linc_ggaT00045555";
1	Cufflinks	exon	38961139	38961188	.	+	.	gene_id "linc_gga000254"; transcript_id "linc_ggaT00045555"; exon_number "1"; class_code "u";
1	Cufflinks	exon	38961362	38961491	.	+	.	gene_id "linc_gga000254"; transcript_id "linc_ggaT00045555"; exon_number "2"; class_code "u";
1	Cufflinks	exon	38970307	38971106	.	+	.	gene_id "linc_gga000254"; transcript_id "linc_ggaT00045555"; exon_number "3"; class_code "u";
1	Cufflinks	gene	41179593	41189425	.	+	.	gene_id "linc_gga000268";
1	Cufflinks	transcript	41179593	41189425	.	+	.	gene_id "linc_gga000268"; transcript_id "linc_ggaT00045576";
1	Cufflinks	exon	41179593	41179630	.	+	.	gene_id "linc_gga000268"; transcript_id "linc_ggaT00045576"; exon_number "1"; class_code "u";
1	Cufflinks	exon	41189108	41189203	.	+	.	gene_id "linc_gga000268"; transcript_id "linc_ggaT00045576"; exon_number "2"; class_code "u";
1	Cufflinks	exon	41189311	41189425	.	+	.	gene_id "linc_gga000268"; transcript_id "linc_ggaT00045576"; exon_number "3"; class_code "u";
1	Cufflinks	gene	42658691	42659602	.	+	.	gene_id "linc_gga000273";
1	Cufflinks	transcript	42658691	42659602	.	+	.	gene_id "linc_gga000273"; transcript_id "linc_ggaT00201737";
1	Cufflinks	exon	42658691	42658822	.	+	.	gene_id "linc_gga000273"; transcript_id "linc_ggaT00201737"; exon_number "1"; class_code "u";
1	Cufflinks	exon	42659371	42659602	.	+	.	gene_id "linc_gga000273"; transcript_id "linc_ggaT00201737"; exon_number "2"; class_code "u";
1	Cufflinks	gene	48287133	48287602	.	+	.	gene_id "linc_gga000320";
1	Cufflinks	transcript	48287133	48287602	.	+	.	gene_id "linc_gga000320"; transcript_id "linc_ggaT00045616";
1	Cufflinks	exon	48287133	48287236	.	+	.	gene_id "linc_gga000320"; transcript_id "linc_ggaT00045616"; exon_number "1"; class_code "u";
1	Cufflinks	exon	48287365	48287602	.	+	.	gene_id "linc_gga000320"; transcript_id "linc_ggaT00045616"; exon_number "2"; class_code "u";
1	Cufflinks	gene	48593231	48596416	.	+	.	gene_id "linc_gga000323";
1	Cufflinks	transcript	48593231	48596416	.	+	.	gene_id "linc_gga000323"; transcript_id "linc_ggaT00067881";
1	Cufflinks	exon	48593231	48593473	.	+	.	gene_id "linc_gga000323"; transcript_id "linc_ggaT00067881"; exon_number "1"; class_code "u";
1	Cufflinks	exon	48593784	48596416	.	+	.	gene_id "linc_gga000323"; transcript_id "linc_ggaT00067881"; exon_number "2"; class_code "u";
1	Cufflinks	gene	49169931	49173080	.	+	.	gene_id "linc_gga000333";
1	Cufflinks	transcript	49169931	49173080	.	+	.	gene_id "linc_gga000333"; transcript_id "linc_ggaT00114173";
1	Cufflinks	exon	49169931	49170041	.	+	.	gene_id "linc_gga000333"; transcript_id "linc_ggaT00114173"; exon_number "1"; class_code "u";
1	Cufflinks	exon	49172096	49173080	.	+	.	gene_id "linc_gga000333"; transcript_id "linc_ggaT00114173"; exon_number "2"; class_code "u";
1	Cufflinks	gene	49539051	49540290	.	+	.	gene_id "linc_gga000347";
1	Cufflinks	transcript	49539051	49540290	.	+	.	gene_id "linc_gga000347"; transcript_id "linc_ggaT00100590";
1	Cufflinks	exon	49539051	49539274	.	+	.	gene_id "linc_gga000347"; transcript_id "linc_ggaT00100590"; exon_number "1"; class_code "u";
1	Cufflinks	exon	49539702	49540290	.	+	.	gene_id "linc_gga000347"; transcript_id "linc_ggaT00100590"; exon_number "2"; class_code "u";
1	Cufflinks	gene	50210206	50220788	.	+	.	gene_id "linc_gga000352";
1	Cufflinks	transcript	50210206	50220788	.	+	.	gene_id "linc_gga000352"; transcript_id "linc_ggaT00029846";
1	Cufflinks	exon	50210206	50210349	.	+	.	gene_id "linc_gga000352"; transcript_id "linc_ggaT00029846"; exon_number "1"; class_code "u";
1	Cufflinks	exon	50214250	50214453	.	+	.	gene_id "linc_gga000352"; transcript_id "linc_ggaT00029846"; exon_number "2"; class_code "u";
1	Cufflinks	exon	50220576	50220788	.	+	.	gene_id "linc_gga000352"; transcript_id "linc_ggaT00029846"; exon_number "3"; class_code "u";
1	Cufflinks	transcript	50210241	50220727	.	+	.	gene_id "linc_gga000352"; transcript_id "linc_ggaT00067214";
1	Cufflinks	exon	50210241	50210349	.	+	.	gene_id "linc_gga000352"; transcript_id "linc_ggaT00067214"; exon_number "1"; class_code "u";
1	Cufflinks	exon	50220576	50220727	.	+	.	gene_id "linc_gga000352"; transcript_id "linc_ggaT00067214"; exon_number "2"; class_code "u";
1	Cufflinks	gene	50600724	50602037	.	+	.	gene_id "linc_gga000359";
1	Cufflinks	transcript	50600724	50602037	.	+	.	gene_id "linc_gga000359"; transcript_id "linc_ggaT00095664";
1	Cufflinks	exon	50600724	50601057	.	+	.	gene_id "linc_gga000359"; transcript_id "linc_ggaT00095664"; exon_number "1"; class_code "u";
1	Cufflinks	exon	50601272	50602037	.	+	.	gene_id "linc_gga000359"; transcript_id "linc_ggaT00095664"; exon_number "2"; class_code "u";
1	Cufflinks	gene	52147787	52153911	.	+	.	gene_id "linc_gga000389";
1	Cufflinks	transcript	52147787	52153911	.	+	.	gene_id "linc_gga000389"; transcript_id "linc_ggaT00188687";
1	Cufflinks	exon	52147787	52148627	.	+	.	gene_id "linc_gga000389"; transcript_id "linc_ggaT00188687"; exon_number "1"; class_code "u";
1	Cufflinks	exon	52153549	52153911	.	+	.	gene_id "linc_gga000389"; transcript_id "linc_ggaT00188687"; exon_number "2"; class_code "u";
1	Cufflinks	gene	54884786	54886191	.	+	.	gene_id "linc_gga000405";
1	Cufflinks	transcript	54884786	54886191	.	+	.	gene_id "linc_gga000405"; transcript_id "linc_ggaT00243876";
1	Cufflinks	exon	54884786	54885068	.	+	.	gene_id "linc_gga000405"; transcript_id "linc_ggaT00243876"; exon_number "1"; class_code "u";
1	Cufflinks	exon	54885876	54886191	.	+	.	gene_id "linc_gga000405"; transcript_id "linc_ggaT00243876"; exon_number "2"; class_code "u";
1	Cufflinks	gene	56603029	56604110	.	+	.	gene_id "linc_gga000418";
1	Cufflinks	transcript	56603029	56604110	.	+	.	gene_id "linc_gga000418"; transcript_id "linc_ggaT00026432";
1	Cufflinks	exon	56603029	56603090	.	+	.	gene_id "linc_gga000418"; transcript_id "linc_ggaT00026432"; exon_number "1"; class_code "u";
1	Cufflinks	exon	56603730	56604110	.	+	.	gene_id "linc_gga000418"; transcript_id "linc_ggaT00026432"; exon_number "2"; class_code "u";
1	Cufflinks	gene	59561807	59562331	.	+	.	gene_id "linc_gga000440";
1	Cufflinks	transcript	59561807	59562331	.	+	.	gene_id "linc_gga000440"; transcript_id "linc_ggaT00045697";
1	Cufflinks	exon	59561807	59561837	.	+	.	gene_id "linc_gga000440"; transcript_id "linc_ggaT00045697"; exon_number "1"; class_code "u";
1	Cufflinks	exon	59561949	59562331	.	+	.	gene_id "linc_gga000440"; transcript_id "linc_ggaT00045697"; exon_number "2"; class_code "u";
1	Cufflinks	gene	60529469	60532798	.	+	.	gene_id "linc_gga000453";
1	Cufflinks	transcript	60529469	60532798	.	+	.	gene_id "linc_gga000453"; transcript_id "linc_ggaT00045714";
1	Cufflinks	exon	60529469	60529531	.	+	.	gene_id "linc_gga000453"; transcript_id "linc_ggaT00045714"; exon_number "1"; class_code "u";
1	Cufflinks	exon	60532343	60532798	.	+	.	gene_id "linc_gga000453"; transcript_id "linc_ggaT00045714"; exon_number "2"; class_code "u";
1	Cufflinks	gene	61233099	61240459	.	+	.	gene_id "linc_gga000461";
1	Cufflinks	transcript	61233099	61240459	.	+	.	gene_id "linc_gga000461"; transcript_id "linc_ggaT00045721";
1	Cufflinks	exon	61233099	61233460	.	+	.	gene_id "linc_gga000461"; transcript_id "linc_ggaT00045721"; exon_number "1"; class_code "u";
1	Cufflinks	exon	61234022	61234557	.	+	.	gene_id "linc_gga000461"; transcript_id "linc_ggaT00045721"; exon_number "2"; class_code "u";
1	Cufflinks	exon	61240397	61240459	.	+	.	gene_id "linc_gga000461"; transcript_id "linc_ggaT00045721"; exon_number "3"; class_code "u";
1	Cufflinks	gene	65669068	65674918	.	+	.	gene_id "linc_gga000498";
1	Cufflinks	transcript	65669068	65674918	.	+	.	gene_id "linc_gga000498"; transcript_id "linc_ggaT00012701";
1	Cufflinks	exon	65669068	65671916	.	+	.	gene_id "linc_gga000498"; transcript_id "linc_ggaT00012701"; exon_number "1"; class_code "u";
1	Cufflinks	exon	65672845	65674918	.	+	.	gene_id "linc_gga000498"; transcript_id "linc_ggaT00012701"; exon_number "2"; class_code "u";
1	Cufflinks	transcript	65670835	65673773	.	+	.	gene_id "linc_gga000498"; transcript_id "linc_ggaT00031558";
1	Cufflinks	exon	65670835	65670905	.	+	.	gene_id "linc_gga000498"; transcript_id "linc_ggaT00031558"; exon_number "1"; class_code "u";
1	Cufflinks	exon	65671782	65671916	.	+	.	gene_id "linc_gga000498"; transcript_id "linc_ggaT00031558"; exon_number "2"; class_code "u";
1	Cufflinks	exon	65672845	65673773	.	+	.	gene_id "linc_gga000498"; transcript_id "linc_ggaT00031558"; exon_number "3"; class_code "u";
1	Cufflinks	gene	65699392	65715252	.	+	.	gene_id "linc_gga000499";
1	Cufflinks	transcript	65699392	65715252	.	+	.	gene_id "linc_gga000499"; transcript_id "linc_ggaT00045767";
1	Cufflinks	exon	65699392	65699530	.	+	.	gene_id "linc_gga000499"; transcript_id "linc_ggaT00045767"; exon_number "1"; class_code "u";
1	Cufflinks	exon	65713346	65713443	.	+	.	gene_id "linc_gga000499"; transcript_id "linc_ggaT00045767"; exon_number "2"; class_code "u";
1	Cufflinks	exon	65714139	65715252	.	+	.	gene_id "linc_gga000499"; transcript_id "linc_ggaT00045767"; exon_number "3"; class_code "u";
1	Cufflinks	gene	69398283	69400542	.	+	.	gene_id "linc_gga000529";
1	Cufflinks	transcript	69398283	69400542	.	+	.	gene_id "linc_gga000529"; transcript_id "linc_ggaT00045803";
1	Cufflinks	exon	69398283	69398319	.	+	.	gene_id "linc_gga000529"; transcript_id "linc_ggaT00045803"; exon_number "1"; class_code "u";
1	Cufflinks	exon	69400038	69400542	.	+	.	gene_id "linc_gga000529"; transcript_id "linc_ggaT00045803"; exon_number "2"; class_code "u";
1	Cufflinks	gene	69832382	69838133	.	+	.	gene_id "linc_gga000530";
1	Cufflinks	transcript	69832382	69838133	.	+	.	gene_id "linc_gga000530"; transcript_id "linc_ggaT00068046";
1	Cufflinks	exon	69832382	69832584	.	+	.	gene_id "linc_gga000530"; transcript_id "linc_ggaT00068046"; exon_number "1"; class_code "u";
1	Cufflinks	exon	69835221	69838133	.	+	.	gene_id "linc_gga000530"; transcript_id "linc_ggaT00068046"; exon_number "2"; class_code "u";
1	Cufflinks	gene	70483674	70495754	.	+	.	gene_id "linc_gga000535";
1	Cufflinks	transcript	70483674	70495754	.	+	.	gene_id "linc_gga000535"; transcript_id "linc_ggaT00049879";
1	Cufflinks	exon	70483674	70484199	.	+	.	gene_id "linc_gga000535"; transcript_id "linc_ggaT00049879"; exon_number "1"; class_code "u";
1	Cufflinks	exon	70495701	70495754	.	+	.	gene_id "linc_gga000535"; transcript_id "linc_ggaT00049879"; exon_number "2"; class_code "u";
1	Cufflinks	gene	71040440	71048612	.	+	.	gene_id "linc_gga000541";
1	Cufflinks	transcript	71040440	71046160	.	+	.	gene_id "linc_gga000541"; transcript_id "linc_ggaT00169154";
1	Cufflinks	exon	71040440	71044078	.	+	.	gene_id "linc_gga000541"; transcript_id "linc_ggaT00169154"; exon_number "1"; class_code "u";
1	Cufflinks	exon	71044185	71044372	.	+	.	gene_id "linc_gga000541"; transcript_id "linc_ggaT00169154"; exon_number "2"; class_code "u";
1	Cufflinks	exon	71044678	71046160	.	+	.	gene_id "linc_gga000541"; transcript_id "linc_ggaT00169154"; exon_number "3"; class_code "u";
1	Cufflinks	transcript	71040440	71046328	.	+	.	gene_id "linc_gga000541"; transcript_id "linc_ggaT00077137";
1	Cufflinks	exon	71040440	71044078	.	+	.	gene_id "linc_gga000541"; transcript_id "linc_ggaT00077137"; exon_number "1"; class_code "u";
1	Cufflinks	exon	71044185	71046328	.	+	.	gene_id "linc_gga000541"; transcript_id "linc_ggaT00077137"; exon_number "2"; class_code "u";
1	Cufflinks	transcript	71041091	71048577	.	+	.	gene_id "linc_gga000541"; transcript_id "linc_ggaT00033633";
1	Cufflinks	exon	71041091	71044372	.	+	.	gene_id "linc_gga000541"; transcript_id "linc_ggaT00033633"; exon_number "1"; class_code "u";
1	Cufflinks	exon	71046870	71048577	.	+	.	gene_id "linc_gga000541"; transcript_id "linc_ggaT00033633"; exon_number "2"; class_code "u";
1	Cufflinks	transcript	71041529	71048612	.	+	.	gene_id "linc_gga000541"; transcript_id "linc_ggaT00060918";
1	Cufflinks	exon	71041529	71044078	.	+	.	gene_id "linc_gga000541"; transcript_id "linc_ggaT00060918"; exon_number "1"; class_code "u";
1	Cufflinks	exon	71044185	71044372	.	+	.	gene_id "linc_gga000541"; transcript_id "linc_ggaT00060918"; exon_number "2"; class_code "u";
1	Cufflinks	exon	71046870	71048612	.	+	.	gene_id "linc_gga000541"; transcript_id "linc_ggaT00060918"; exon_number "3"; class_code "u";
1	Cufflinks	transcript	71041701	71046222	.	+	.	gene_id "linc_gga000541"; transcript_id "linc_ggaT00067265";
1	Cufflinks	exon	71041701	71044372	.	+	.	gene_id "linc_gga000541"; transcript_id "linc_ggaT00067265"; exon_number "1"; class_code "u";
1	Cufflinks	exon	71044678	71046222	.	+	.	gene_id "linc_gga000541"; transcript_id "linc_ggaT00067265"; exon_number "2"; class_code "u";
1	Cufflinks	transcript	71042512	71044489	.	+	.	gene_id "linc_gga000541"; transcript_id "linc_ggaT00029921";
1	Cufflinks	exon	71042512	71042538	.	+	.	gene_id "linc_gga000541"; transcript_id "linc_ggaT00029921"; exon_number "1"; class_code "u";
1	Cufflinks	exon	71043231	71044489	.	+	.	gene_id "linc_gga000541"; transcript_id "linc_ggaT00029921"; exon_number "2"; class_code "u";
1	Cufflinks	gene	72313476	72342249	.	+	.	gene_id "linc_gga000552";
1	Cufflinks	transcript	72313476	72342249	.	+	.	gene_id "linc_gga000552"; transcript_id "linc_ggaT00073924";
1	Cufflinks	exon	72313476	72314348	.	+	.	gene_id "linc_gga000552"; transcript_id "linc_ggaT00073924"; exon_number "1"; class_code "u";
1	Cufflinks	exon	72342209	72342249	.	+	.	gene_id "linc_gga000552"; transcript_id "linc_ggaT00073924"; exon_number "2"; class_code "u";
1	Cufflinks	gene	72361417	72368202	.	+	.	gene_id "linc_gga000553";
1	Cufflinks	transcript	72361417	72368202	.	+	.	gene_id "linc_gga000553"; transcript_id "linc_ggaT00026559";
1	Cufflinks	exon	72361417	72362074	.	+	.	gene_id "linc_gga000553"; transcript_id "linc_ggaT00026559"; exon_number "1"; class_code "u";
1	Cufflinks	exon	72362166	72368202	.	+	.	gene_id "linc_gga000553"; transcript_id "linc_ggaT00026559"; exon_number "2"; class_code "u";
1	Cufflinks	transcript	72361621	72368202	.	+	.	gene_id "linc_gga000553"; transcript_id "linc_ggaT00068056";
1	Cufflinks	exon	72361621	72362074	.	+	.	gene_id "linc_gga000553"; transcript_id "linc_ggaT00068056"; exon_number "1"; class_code "u";
1	Cufflinks	exon	72363092	72368202	.	+	.	gene_id "linc_gga000553"; transcript_id "linc_ggaT00068056"; exon_number "2"; class_code "u";
1	Cufflinks	transcript	72361780	72368202	.	+	.	gene_id "linc_gga000553"; transcript_id "linc_ggaT00033662";
1	Cufflinks	exon	72361780	72362074	.	+	.	gene_id "linc_gga000553"; transcript_id "linc_ggaT00033662"; exon_number "1"; class_code "u";
1	Cufflinks	exon	72362143	72368202	.	+	.	gene_id "linc_gga000553"; transcript_id "linc_ggaT00033662"; exon_number "2"; class_code "u";
1	Cufflinks	transcript	72361796	72365909	.	+	.	gene_id "linc_gga000553"; transcript_id "linc_ggaT00088219";
1	Cufflinks	exon	72361796	72362074	.	+	.	gene_id "linc_gga000553"; transcript_id "linc_ggaT00088219"; exon_number "1"; class_code "u";
1	Cufflinks	exon	72363095	72365909	.	+	.	gene_id "linc_gga000553"; transcript_id "linc_ggaT00088219"; exon_number "2"; class_code "u";
1	Cufflinks	gene	72383873	72403803	.	+	.	gene_id "linc_gga000554";
1	Cufflinks	transcript	72383873	72401639	.	+	.	gene_id "linc_gga000554"; transcript_id "linc_ggaT00022031";
1	Cufflinks	exon	72383873	72384173	.	+	.	gene_id "linc_gga000554"; transcript_id "linc_ggaT00022031"; exon_number "1"; class_code "u";
1	Cufflinks	exon	72384945	72385017	.	+	.	gene_id "linc_gga000554"; transcript_id "linc_ggaT00022031"; exon_number "2"; class_code "u";
1	Cufflinks	exon	72399247	72401639	.	+	.	gene_id "linc_gga000554"; transcript_id "linc_ggaT00022031"; exon_number "3"; class_code "u";
1	Cufflinks	transcript	72383880	72402190	.	+	.	gene_id "linc_gga000554"; transcript_id "linc_ggaT00274806";
1	Cufflinks	exon	72383880	72384293	.	+	.	gene_id "linc_gga000554"; transcript_id "linc_ggaT00274806"; exon_number "1"; class_code "u";
1	Cufflinks	exon	72384945	72385017	.	+	.	gene_id "linc_gga000554"; transcript_id "linc_ggaT00274806"; exon_number "2"; class_code "u";
1	Cufflinks	exon	72399247	72402190	.	+	.	gene_id "linc_gga000554"; transcript_id "linc_ggaT00274806"; exon_number "3"; class_code "u";
1	Cufflinks	transcript	72383880	72403803	.	+	.	gene_id "linc_gga000554"; transcript_id "linc_ggaT00208522";
1	Cufflinks	exon	72383880	72384186	.	+	.	gene_id "linc_gga000554"; transcript_id "linc_ggaT00208522"; exon_number "1"; class_code "u";
1	Cufflinks	exon	72384945	72385017	.	+	.	gene_id "linc_gga000554"; transcript_id "linc_ggaT00208522"; exon_number "2"; class_code "u";
1	Cufflinks	exon	72399247	72403803	.	+	.	gene_id "linc_gga000554"; transcript_id "linc_ggaT00208522"; exon_number "3"; class_code "u";
1	Cufflinks	transcript	72384677	72401569	.	+	.	gene_id "linc_gga000554"; transcript_id "linc_ggaT00009150";
1	Cufflinks	exon	72384677	72385017	.	+	.	gene_id "linc_gga000554"; transcript_id "linc_ggaT00009150"; exon_number "1"; class_code "u";
1	Cufflinks	exon	72399247	72401569	.	+	.	gene_id "linc_gga000554"; transcript_id "linc_ggaT00009150"; exon_number "2"; class_code "u";
1	Cufflinks	gene	72791530	72808541	.	+	.	gene_id "linc_gga000558";
1	Cufflinks	transcript	72791530	72808541	.	+	.	gene_id "linc_gga000558"; transcript_id "linc_ggaT00251686";
1	Cufflinks	exon	72791530	72791554	.	+	.	gene_id "linc_gga000558"; transcript_id "linc_ggaT00251686"; exon_number "1"; class_code "u";
1	Cufflinks	exon	72808228	72808541	.	+	.	gene_id "linc_gga000558"; transcript_id "linc_ggaT00251686"; exon_number "2"; class_code "u";
1	Cufflinks	gene	73748286	73752844	.	+	.	gene_id "linc_gga000566";
1	Cufflinks	transcript	73748286	73752844	.	+	.	gene_id "linc_gga000566"; transcript_id "linc_ggaT00068066";
1	Cufflinks	exon	73748286	73748412	.	+	.	gene_id "linc_gga000566"; transcript_id "linc_ggaT00068066"; exon_number "1"; class_code "u";
1	Cufflinks	exon	73751636	73751762	.	+	.	gene_id "linc_gga000566"; transcript_id "linc_ggaT00068066"; exon_number "2"; class_code "u";
1	Cufflinks	exon	73752753	73752844	.	+	.	gene_id "linc_gga000566"; transcript_id "linc_ggaT00068066"; exon_number "3"; class_code "u";
1	Cufflinks	gene	74927487	74933955	.	+	.	gene_id "linc_gga000577";
1	Cufflinks	transcript	74927487	74933955	.	+	.	gene_id "linc_gga000577"; transcript_id "linc_ggaT00094419";
1	Cufflinks	exon	74927487	74928404	.	+	.	gene_id "linc_gga000577"; transcript_id "linc_ggaT00094419"; exon_number "1"; class_code "u";
1	Cufflinks	exon	74928718	74928865	.	+	.	gene_id "linc_gga000577"; transcript_id "linc_ggaT00094419"; exon_number "2"; class_code "u";
1	Cufflinks	exon	74933463	74933955	.	+	.	gene_id "linc_gga000577"; transcript_id "linc_ggaT00094419"; exon_number "3"; class_code "u";
1	Cufflinks	transcript	74928799	74933801	.	+	.	gene_id "linc_gga000577"; transcript_id "linc_ggaT00045851";
1	Cufflinks	exon	74928799	74928865	.	+	.	gene_id "linc_gga000577"; transcript_id "linc_ggaT00045851"; exon_number "1"; class_code "u";
1	Cufflinks	exon	74933463	74933801	.	+	.	gene_id "linc_gga000577"; transcript_id "linc_ggaT00045851"; exon_number "2"; class_code "u";
1	Cufflinks	gene	76497608	76502892	.	+	.	gene_id "linc_gga000600";
1	Cufflinks	transcript	76497608	76499992	.	+	.	gene_id "linc_gga000600"; transcript_id "linc_ggaT00102942";
1	Cufflinks	exon	76497608	76498919	.	+	.	gene_id "linc_gga000600"; transcript_id "linc_ggaT00102942"; exon_number "1"; class_code "u";
1	Cufflinks	exon	76499099	76499992	.	+	.	gene_id "linc_gga000600"; transcript_id "linc_ggaT00102942"; exon_number "2"; class_code "u";
1	Cufflinks	transcript	76498749	76502175	.	+	.	gene_id "linc_gga000600"; transcript_id "linc_ggaT00045868";
1	Cufflinks	exon	76498749	76498919	.	+	.	gene_id "linc_gga000600"; transcript_id "linc_ggaT00045868"; exon_number "1"; class_code "u";
1	Cufflinks	exon	76499099	76499380	.	+	.	gene_id "linc_gga000600"; transcript_id "linc_ggaT00045868"; exon_number "2"; class_code "u";
1	Cufflinks	exon	76502143	76502175	.	+	.	gene_id "linc_gga000600"; transcript_id "linc_ggaT00045868"; exon_number "3"; class_code "u";
1	Cufflinks	transcript	76498749	76502892	.	+	.	gene_id "linc_gga000600"; transcript_id "linc_ggaT00045869";
1	Cufflinks	exon	76498749	76498919	.	+	.	gene_id "linc_gga000600"; transcript_id "linc_ggaT00045869"; exon_number "1"; class_code "u";
1	Cufflinks	exon	76499099	76499406	.	+	.	gene_id "linc_gga000600"; transcript_id "linc_ggaT00045869"; exon_number "2"; class_code "u";
1	Cufflinks	exon	76502143	76502892	.	+	.	gene_id "linc_gga000600"; transcript_id "linc_ggaT00045869"; exon_number "3"; class_code "u";
1	Cufflinks	transcript	76500402	76502175	.	+	.	gene_id "linc_gga000600"; transcript_id "linc_ggaT00045870";
1	Cufflinks	exon	76500402	76500934	.	+	.	gene_id "linc_gga000600"; transcript_id "linc_ggaT00045870"; exon_number "1"; class_code "u";
1	Cufflinks	exon	76502143	76502175	.	+	.	gene_id "linc_gga000600"; transcript_id "linc_ggaT00045870"; exon_number "2"; class_code "u";
1	Cufflinks	gene	77456133	77459627	.	+	.	gene_id "linc_gga000621";
1	Cufflinks	transcript	77456133	77459627	.	+	.	gene_id "linc_gga000621"; transcript_id "linc_ggaT00045889";
1	Cufflinks	exon	77456133	77456138	.	+	.	gene_id "linc_gga000621"; transcript_id "linc_ggaT00045889"; exon_number "1"; class_code "u";
1	Cufflinks	exon	77456461	77456571	.	+	.	gene_id "linc_gga000621"; transcript_id "linc_ggaT00045889"; exon_number "2"; class_code "u";
1	Cufflinks	exon	77457011	77457118	.	+	.	gene_id "linc_gga000621"; transcript_id "linc_ggaT00045889"; exon_number "3"; class_code "u";
1	Cufflinks	exon	77458316	77458392	.	+	.	gene_id "linc_gga000621"; transcript_id "linc_ggaT00045889"; exon_number "4"; class_code "u";
1	Cufflinks	exon	77459340	77459627	.	+	.	gene_id "linc_gga000621"; transcript_id "linc_ggaT00045889"; exon_number "5"; class_code "u";
1	Cufflinks	gene	77738246	77741358	.	+	.	gene_id "linc_gga000624";
1	Cufflinks	transcript	77738246	77741158	.	+	.	gene_id "linc_gga000624"; transcript_id "linc_ggaT00065688";
1	Cufflinks	exon	77738246	77738406	.	+	.	gene_id "linc_gga000624"; transcript_id "linc_ggaT00065688"; exon_number "1"; class_code "u";
1	Cufflinks	exon	77738650	77738688	.	+	.	gene_id "linc_gga000624"; transcript_id "linc_ggaT00065688"; exon_number "2"; class_code "u";
1	Cufflinks	exon	77738920	77738946	.	+	.	gene_id "linc_gga000624"; transcript_id "linc_ggaT00065688"; exon_number "3"; class_code "u";
1	Cufflinks	exon	77739242	77739262	.	+	.	gene_id "linc_gga000624"; transcript_id "linc_ggaT00065688"; exon_number "4"; class_code "u";
1	Cufflinks	exon	77739400	77739450	.	+	.	gene_id "linc_gga000624"; transcript_id "linc_ggaT00065688"; exon_number "5"; class_code "u";
1	Cufflinks	exon	77740692	77740718	.	+	.	gene_id "linc_gga000624"; transcript_id "linc_ggaT00065688"; exon_number "6"; class_code "u";
1	Cufflinks	exon	77741136	77741158	.	+	.	gene_id "linc_gga000624"; transcript_id "linc_ggaT00065688"; exon_number "7"; class_code "u";
1	Cufflinks	transcript	77738284	77741358	.	+	.	gene_id "linc_gga000624"; transcript_id "linc_ggaT00030891";
1	Cufflinks	exon	77738284	77738406	.	+	.	gene_id "linc_gga000624"; transcript_id "linc_ggaT00030891"; exon_number "1"; class_code "u";
1	Cufflinks	exon	77738650	77738688	.	+	.	gene_id "linc_gga000624"; transcript_id "linc_ggaT00030891"; exon_number "2"; class_code "u";
1	Cufflinks	exon	77738920	77738946	.	+	.	gene_id "linc_gga000624"; transcript_id "linc_ggaT00030891"; exon_number "3"; class_code "u";
1	Cufflinks	exon	77739242	77739262	.	+	.	gene_id "linc_gga000624"; transcript_id "linc_ggaT00030891"; exon_number "4"; class_code "u";
1	Cufflinks	exon	77739400	77739450	.	+	.	gene_id "linc_gga000624"; transcript_id "linc_ggaT00030891"; exon_number "5"; class_code "u";
1	Cufflinks	exon	77740692	77740718	.	+	.	gene_id "linc_gga000624"; transcript_id "linc_ggaT00030891"; exon_number "6"; class_code "u";
1	Cufflinks	exon	77741301	77741358	.	+	.	gene_id "linc_gga000624"; transcript_id "linc_ggaT00030891"; exon_number "7"; class_code "u";
1	Cufflinks	gene	78255406	78256279	.	+	.	gene_id "linc_gga000632";
1	Cufflinks	transcript	78255406	78256279	.	+	.	gene_id "linc_gga000632"; transcript_id "linc_ggaT00045892";
1	Cufflinks	exon	78255406	78255471	.	+	.	gene_id "linc_gga000632"; transcript_id "linc_ggaT00045892"; exon_number "1"; class_code "u";
1	Cufflinks	exon	78255620	78256279	.	+	.	gene_id "linc_gga000632"; transcript_id "linc_ggaT00045892"; exon_number "2"; class_code "u";
1	Cufflinks	gene	78361758	78364914	.	+	.	gene_id "linc_gga000633";
1	Cufflinks	transcript	78361758	78364799	.	+	.	gene_id "linc_gga000633"; transcript_id "linc_ggaT00288228";
1	Cufflinks	exon	78361758	78361888	.	+	.	gene_id "linc_gga000633"; transcript_id "linc_ggaT00288228"; exon_number "1"; class_code "u";
1	Cufflinks	exon	78363496	78364799	.	+	.	gene_id "linc_gga000633"; transcript_id "linc_ggaT00288228"; exon_number "2"; class_code "u";
1	Cufflinks	transcript	78361764	78364806	.	+	.	gene_id "linc_gga000633"; transcript_id "linc_ggaT00151591";
1	Cufflinks	exon	78361764	78361888	.	+	.	gene_id "linc_gga000633"; transcript_id "linc_ggaT00151591"; exon_number "1"; class_code "u";
1	Cufflinks	exon	78361991	78362071	.	+	.	gene_id "linc_gga000633"; transcript_id "linc_ggaT00151591"; exon_number "2"; class_code "u";
1	Cufflinks	exon	78363496	78364806	.	+	.	gene_id "linc_gga000633"; transcript_id "linc_ggaT00151591"; exon_number "3"; class_code "u";
1	Cufflinks	transcript	78361775	78364914	.	+	.	gene_id "linc_gga000633"; transcript_id "linc_ggaT00151592";
1	Cufflinks	exon	78361775	78362071	.	+	.	gene_id "linc_gga000633"; transcript_id "linc_ggaT00151592"; exon_number "1"; class_code "u";
1	Cufflinks	exon	78363496	78364914	.	+	.	gene_id "linc_gga000633"; transcript_id "linc_ggaT00151592"; exon_number "2"; class_code "u";
1	Cufflinks	gene	79261918	79267920	.	+	.	gene_id "linc_gga000643";
1	Cufflinks	transcript	79261918	79267920	.	+	.	gene_id "linc_gga000643"; transcript_id "linc_ggaT00093591";
1	Cufflinks	exon	79261918	79262190	.	+	.	gene_id "linc_gga000643"; transcript_id "linc_ggaT00093591"; exon_number "1"; class_code "u";
1	Cufflinks	exon	79266466	79267920	.	+	.	gene_id "linc_gga000643"; transcript_id "linc_ggaT00093591"; exon_number "2"; class_code "u";
1	Cufflinks	gene	79854504	79857734	.	+	.	gene_id "linc_gga000649";
1	Cufflinks	transcript	79854504	79857734	.	+	.	gene_id "linc_gga000649"; transcript_id "linc_ggaT00044437";
1	Cufflinks	exon	79854504	79855721	.	+	.	gene_id "linc_gga000649"; transcript_id "linc_ggaT00044437"; exon_number "1"; class_code "u";
1	Cufflinks	exon	79855940	79856017	.	+	.	gene_id "linc_gga000649"; transcript_id "linc_ggaT00044437"; exon_number "2"; class_code "u";
1	Cufflinks	exon	79857571	79857734	.	+	.	gene_id "linc_gga000649"; transcript_id "linc_ggaT00044437"; exon_number "3"; class_code "u";
1	Cufflinks	transcript	79854548	79857734	.	+	.	gene_id "linc_gga000649"; transcript_id "linc_ggaT00060961";
1	Cufflinks	exon	79854548	79856017	.	+	.	gene_id "linc_gga000649"; transcript_id "linc_ggaT00060961"; exon_number "1"; class_code "u";
1	Cufflinks	exon	79857571	79857734	.	+	.	gene_id "linc_gga000649"; transcript_id "linc_ggaT00060961"; exon_number "2"; class_code "u";
1	Cufflinks	transcript	79854553	79857732	.	+	.	gene_id "linc_gga000649"; transcript_id "linc_ggaT00076241";
1	Cufflinks	exon	79854553	79855721	.	+	.	gene_id "linc_gga000649"; transcript_id "linc_ggaT00076241"; exon_number "1"; class_code "u";
1	Cufflinks	exon	79855940	79857732	.	+	.	gene_id "linc_gga000649"; transcript_id "linc_ggaT00076241"; exon_number "2"; class_code "u";
1	Cufflinks	transcript	79854766	79857726	.	+	.	gene_id "linc_gga000649"; transcript_id "linc_ggaT00305951";
1	Cufflinks	exon	79854766	79854802	.	+	.	gene_id "linc_gga000649"; transcript_id "linc_ggaT00305951"; exon_number "1"; class_code "u";
1	Cufflinks	exon	79855152	79855721	.	+	.	gene_id "linc_gga000649"; transcript_id "linc_ggaT00305951"; exon_number "2"; class_code "u";
1	Cufflinks	exon	79855940	79856017	.	+	.	gene_id "linc_gga000649"; transcript_id "linc_ggaT00305951"; exon_number "3"; class_code "u";
1	Cufflinks	exon	79857571	79857726	.	+	.	gene_id "linc_gga000649"; transcript_id "linc_ggaT00305951"; exon_number "4"; class_code "u";
1	Cufflinks	gene	80584439	80588335	.	+	.	gene_id "linc_gga000656";
1	Cufflinks	transcript	80584439	80588335	.	+	.	gene_id "linc_gga000656"; transcript_id "linc_ggaT00045915";
1	Cufflinks	exon	80584439	80584583	.	+	.	gene_id "linc_gga000656"; transcript_id "linc_ggaT00045915"; exon_number "1"; class_code "u";
1	Cufflinks	exon	80588178	80588335	.	+	.	gene_id "linc_gga000656"; transcript_id "linc_ggaT00045915"; exon_number "2"; class_code "u";
1	Cufflinks	gene	81164901	81167096	.	+	.	gene_id "linc_gga000659";
1	Cufflinks	transcript	81164901	81167096	.	+	.	gene_id "linc_gga000659"; transcript_id "linc_ggaT00045918";
1	Cufflinks	exon	81164901	81164931	.	+	.	gene_id "linc_gga000659"; transcript_id "linc_ggaT00045918"; exon_number "1"; class_code "u";
1	Cufflinks	exon	81166691	81167096	.	+	.	gene_id "linc_gga000659"; transcript_id "linc_ggaT00045918"; exon_number "2"; class_code "u";
1	Cufflinks	gene	81871959	81880146	.	+	.	gene_id "linc_gga000660";
1	Cufflinks	transcript	81871959	81876273	.	+	.	gene_id "linc_gga000660"; transcript_id "linc_ggaT00029974";
1	Cufflinks	exon	81871959	81872394	.	+	.	gene_id "linc_gga000660"; transcript_id "linc_ggaT00029974"; exon_number "1"; class_code "u";
1	Cufflinks	exon	81873167	81876273	.	+	.	gene_id "linc_gga000660"; transcript_id "linc_ggaT00029974"; exon_number "2"; class_code "u";
1	Cufflinks	transcript	81871960	81876232	.	+	.	gene_id "linc_gga000660"; transcript_id "linc_ggaT00026676";
1	Cufflinks	exon	81871960	81872211	.	+	.	gene_id "linc_gga000660"; transcript_id "linc_ggaT00026676"; exon_number "1"; class_code "u";
1	Cufflinks	exon	81873167	81876232	.	+	.	gene_id "linc_gga000660"; transcript_id "linc_ggaT00026676"; exon_number "2"; class_code "u";
1	Cufflinks	transcript	81872510	81880146	.	+	.	gene_id "linc_gga000660"; transcript_id "linc_ggaT00045920";
1	Cufflinks	exon	81872510	81873004	.	+	.	gene_id "linc_gga000660"; transcript_id "linc_ggaT00045920"; exon_number "1"; class_code "u";
1	Cufflinks	exon	81873167	81880146	.	+	.	gene_id "linc_gga000660"; transcript_id "linc_ggaT00045920"; exon_number "2"; class_code "u";
1	Cufflinks	gene	82194523	82195569	.	+	.	gene_id "linc_gga000662";
1	Cufflinks	transcript	82194523	82195569	.	+	.	gene_id "linc_gga000662"; transcript_id "linc_ggaT00045924";
1	Cufflinks	exon	82194523	82194948	.	+	.	gene_id "linc_gga000662"; transcript_id "linc_ggaT00045924"; exon_number "1"; class_code "u";
1	Cufflinks	exon	82195518	82195569	.	+	.	gene_id "linc_gga000662"; transcript_id "linc_ggaT00045924"; exon_number "2"; class_code "u";
1	Cufflinks	gene	82572167	82573263	.	+	.	gene_id "linc_gga000667";
1	Cufflinks	transcript	82572167	82573263	.	+	.	gene_id "linc_gga000667"; transcript_id "linc_ggaT00067311";
1	Cufflinks	exon	82572167	82572221	.	+	.	gene_id "linc_gga000667"; transcript_id "linc_ggaT00067311"; exon_number "1"; class_code "u";
1	Cufflinks	exon	82572806	82572969	.	+	.	gene_id "linc_gga000667"; transcript_id "linc_ggaT00067311"; exon_number "2"; class_code "u";
1	Cufflinks	exon	82573062	82573263	.	+	.	gene_id "linc_gga000667"; transcript_id "linc_ggaT00067311"; exon_number "3"; class_code "u";
1	Cufflinks	gene	84522958	84523466	.	+	.	gene_id "linc_gga000685";
1	Cufflinks	transcript	84522958	84523466	.	+	.	gene_id "linc_gga000685"; transcript_id "linc_ggaT00045947";
1	Cufflinks	exon	84522958	84523321	.	+	.	gene_id "linc_gga000685"; transcript_id "linc_ggaT00045947"; exon_number "1"; class_code "u";
1	Cufflinks	exon	84523464	84523466	.	+	.	gene_id "linc_gga000685"; transcript_id "linc_ggaT00045947"; exon_number "2"; class_code "u";
1	Cufflinks	gene	84594296	84596993	.	+	.	gene_id "linc_gga000686";
1	Cufflinks	transcript	84594296	84596993	.	+	.	gene_id "linc_gga000686"; transcript_id "linc_ggaT00045948";
1	Cufflinks	exon	84594296	84594427	.	+	.	gene_id "linc_gga000686"; transcript_id "linc_ggaT00045948"; exon_number "1"; class_code "u";
1	Cufflinks	exon	84595325	84595405	.	+	.	gene_id "linc_gga000686"; transcript_id "linc_ggaT00045948"; exon_number "2"; class_code "u";
1	Cufflinks	exon	84595958	84596059	.	+	.	gene_id "linc_gga000686"; transcript_id "linc_ggaT00045948"; exon_number "3"; class_code "u";
1	Cufflinks	exon	84596882	84596993	.	+	.	gene_id "linc_gga000686"; transcript_id "linc_ggaT00045948"; exon_number "4"; class_code "u";
1	Cufflinks	gene	84604644	84607581	.	+	.	gene_id "linc_gga000687";
1	Cufflinks	transcript	84604644	84607581	.	+	.	gene_id "linc_gga000687"; transcript_id "linc_ggaT00050126";
1	Cufflinks	exon	84604644	84605037	.	+	.	gene_id "linc_gga000687"; transcript_id "linc_ggaT00050126"; exon_number "1"; class_code "u";
1	Cufflinks	exon	84605963	84607581	.	+	.	gene_id "linc_gga000687"; transcript_id "linc_ggaT00050126"; exon_number "2"; class_code "u";
1	Cufflinks	gene	85003841	85016969	.	+	.	gene_id "linc_gga000693";
1	Cufflinks	transcript	85003841	85016969	.	+	.	gene_id "linc_gga000693"; transcript_id "linc_ggaT00045957";
1	Cufflinks	exon	85003841	85003890	.	+	.	gene_id "linc_gga000693"; transcript_id "linc_ggaT00045957"; exon_number "1"; class_code "u";
1	Cufflinks	exon	85015784	85015977	.	+	.	gene_id "linc_gga000693"; transcript_id "linc_ggaT00045957"; exon_number "2"; class_code "u";
1	Cufflinks	exon	85016578	85016691	.	+	.	gene_id "linc_gga000693"; transcript_id "linc_ggaT00045957"; exon_number "3"; class_code "u";
1	Cufflinks	exon	85016874	85016969	.	+	.	gene_id "linc_gga000693"; transcript_id "linc_ggaT00045957"; exon_number "4"; class_code "u";
1	Cufflinks	gene	85039037	85039717	.	+	.	gene_id "linc_gga000694";
1	Cufflinks	transcript	85039037	85039717	.	+	.	gene_id "linc_gga000694"; transcript_id "linc_ggaT00158799";
1	Cufflinks	exon	85039037	85039208	.	+	.	gene_id "linc_gga000694"; transcript_id "linc_ggaT00158799"; exon_number "1"; class_code "u";
1	Cufflinks	exon	85039304	85039717	.	+	.	gene_id "linc_gga000694"; transcript_id "linc_ggaT00158799"; exon_number "2"; class_code "u";
1	Cufflinks	gene	85101395	85106630	.	+	.	gene_id "linc_gga000695";
1	Cufflinks	transcript	85101395	85106630	.	+	.	gene_id "linc_gga000695"; transcript_id "linc_ggaT00045958";
1	Cufflinks	exon	85101395	85101420	.	+	.	gene_id "linc_gga000695"; transcript_id "linc_ggaT00045958"; exon_number "1"; class_code "u";
1	Cufflinks	exon	85106435	85106630	.	+	.	gene_id "linc_gga000695"; transcript_id "linc_ggaT00045958"; exon_number "2"; class_code "u";
1	Cufflinks	gene	85126831	85130269	.	+	.	gene_id "linc_gga000696";
1	Cufflinks	transcript	85126831	85130269	.	+	.	gene_id "linc_gga000696"; transcript_id "linc_ggaT00045959";
1	Cufflinks	exon	85126831	85126852	.	+	.	gene_id "linc_gga000696"; transcript_id "linc_ggaT00045959"; exon_number "1"; class_code "u";
1	Cufflinks	exon	85129765	85130269	.	+	.	gene_id "linc_gga000696"; transcript_id "linc_ggaT00045959"; exon_number "2"; class_code "u";
1	Cufflinks	gene	85147953	85258635	.	+	.	gene_id "linc_gga000697";
1	Cufflinks	transcript	85147953	85258635	.	+	.	gene_id "linc_gga000697"; transcript_id "linc_ggaT00045961";
1	Cufflinks	exon	85147953	85147991	.	+	.	gene_id "linc_gga000697"; transcript_id "linc_ggaT00045961"; exon_number "1"; class_code "u";
1	Cufflinks	exon	85207393	85207494	.	+	.	gene_id "linc_gga000697"; transcript_id "linc_ggaT00045961"; exon_number "2"; class_code "u";
1	Cufflinks	exon	85258543	85258635	.	+	.	gene_id "linc_gga000697"; transcript_id "linc_ggaT00045961"; exon_number "3"; class_code "u";
1	Cufflinks	transcript	85147953	85258635	.	+	.	gene_id "linc_gga000697"; transcript_id "linc_ggaT00045960";
1	Cufflinks	exon	85147953	85147991	.	+	.	gene_id "linc_gga000697"; transcript_id "linc_ggaT00045960"; exon_number "1"; class_code "u";
1	Cufflinks	exon	85207393	85207494	.	+	.	gene_id "linc_gga000697"; transcript_id "linc_ggaT00045960"; exon_number "2"; class_code "u";
1	Cufflinks	exon	85208995	85209126	.	+	.	gene_id "linc_gga000697"; transcript_id "linc_ggaT00045960"; exon_number "3"; class_code "u";
1	Cufflinks	exon	85209646	85209804	.	+	.	gene_id "linc_gga000697"; transcript_id "linc_ggaT00045960"; exon_number "4"; class_code "u";
1	Cufflinks	exon	85258543	85258635	.	+	.	gene_id "linc_gga000697"; transcript_id "linc_ggaT00045960"; exon_number "5"; class_code "u";
1	Cufflinks	gene	85478246	85495101	.	+	.	gene_id "linc_gga000699";
1	Cufflinks	transcript	85478246	85495101	.	+	.	gene_id "linc_gga000699"; transcript_id "linc_ggaT00045965";
1	Cufflinks	exon	85478246	85478566	.	+	.	gene_id "linc_gga000699"; transcript_id "linc_ggaT00045965"; exon_number "1"; class_code "u";
1	Cufflinks	exon	85478686	85478795	.	+	.	gene_id "linc_gga000699"; transcript_id "linc_ggaT00045965"; exon_number "2"; class_code "u";
1	Cufflinks	exon	85479553	85479679	.	+	.	gene_id "linc_gga000699"; transcript_id "linc_ggaT00045965"; exon_number "3"; class_code "u";
1	Cufflinks	exon	85494551	85495101	.	+	.	gene_id "linc_gga000699"; transcript_id "linc_ggaT00045965"; exon_number "4"; class_code "u";
1	Cufflinks	transcript	85478246	85495101	.	+	.	gene_id "linc_gga000699"; transcript_id "linc_ggaT00045964";
1	Cufflinks	exon	85478246	85478795	.	+	.	gene_id "linc_gga000699"; transcript_id "linc_ggaT00045964"; exon_number "1"; class_code "u";
1	Cufflinks	exon	85479553	85479679	.	+	.	gene_id "linc_gga000699"; transcript_id "linc_ggaT00045964"; exon_number "2"; class_code "u";
1	Cufflinks	exon	85494551	85495101	.	+	.	gene_id "linc_gga000699"; transcript_id "linc_ggaT00045964"; exon_number "3"; class_code "u";
1	Cufflinks	gene	85506536	85536800	.	+	.	gene_id "linc_gga000700";
1	Cufflinks	transcript	85506536	85536800	.	+	.	gene_id "linc_gga000700"; transcript_id "linc_ggaT00207564";
1	Cufflinks	exon	85506536	85506562	.	+	.	gene_id "linc_gga000700"; transcript_id "linc_ggaT00207564"; exon_number "1"; class_code "u";
1	Cufflinks	exon	85535986	85536176	.	+	.	gene_id "linc_gga000700"; transcript_id "linc_ggaT00207564"; exon_number "2"; class_code "u";
1	Cufflinks	exon	85536478	85536800	.	+	.	gene_id "linc_gga000700"; transcript_id "linc_ggaT00207564"; exon_number "3"; class_code "u";
1	Cufflinks	gene	85736040	85739062	.	+	.	gene_id "linc_gga000701";
1	Cufflinks	transcript	85736040	85739062	.	+	.	gene_id "linc_gga000701"; transcript_id "linc_ggaT00045966";
1	Cufflinks	exon	85736040	85736566	.	+	.	gene_id "linc_gga000701"; transcript_id "linc_ggaT00045966"; exon_number "1"; class_code "u";
1	Cufflinks	exon	85739010	85739062	.	+	.	gene_id "linc_gga000701"; transcript_id "linc_ggaT00045966"; exon_number "2"; class_code "u";
1	Cufflinks	gene	85838883	85844426	.	+	.	gene_id "linc_gga000702";
1	Cufflinks	transcript	85838883	85844426	.	+	.	gene_id "linc_gga000702"; transcript_id "linc_ggaT00224884";
1	Cufflinks	exon	85838883	85839216	.	+	.	gene_id "linc_gga000702"; transcript_id "linc_ggaT00224884"; exon_number "1"; class_code "u";
1	Cufflinks	exon	85843506	85844426	.	+	.	gene_id "linc_gga000702"; transcript_id "linc_ggaT00224884"; exon_number "2"; class_code "u";
1	Cufflinks	gene	85851182	85893065	.	+	.	gene_id "linc_gga000703";
1	Cufflinks	transcript	85851182	85893065	.	+	.	gene_id "linc_gga000703"; transcript_id "linc_ggaT00116583";
1	Cufflinks	exon	85851182	85851233	.	+	.	gene_id "linc_gga000703"; transcript_id "linc_ggaT00116583"; exon_number "1"; class_code "u";
1	Cufflinks	exon	85892498	85893065	.	+	.	gene_id "linc_gga000703"; transcript_id "linc_ggaT00116583"; exon_number "2"; class_code "u";
1	Cufflinks	gene	87533012	87544783	.	+	.	gene_id "linc_gga000712";
1	Cufflinks	transcript	87533012	87544648	.	+	.	gene_id "linc_gga000712"; transcript_id "linc_ggaT00045978";
1	Cufflinks	exon	87533012	87533239	.	+	.	gene_id "linc_gga000712"; transcript_id "linc_ggaT00045978"; exon_number "1"; class_code "u";
1	Cufflinks	exon	87536230	87536288	.	+	.	gene_id "linc_gga000712"; transcript_id "linc_ggaT00045978"; exon_number "2"; class_code "u";
1	Cufflinks	exon	87543925	87544648	.	+	.	gene_id "linc_gga000712"; transcript_id "linc_ggaT00045978"; exon_number "3"; class_code "u";
1	Cufflinks	transcript	87533200	87544783	.	+	.	gene_id "linc_gga000712"; transcript_id "linc_ggaT00045979";
1	Cufflinks	exon	87533200	87533239	.	+	.	gene_id "linc_gga000712"; transcript_id "linc_ggaT00045979"; exon_number "1"; class_code "u";
1	Cufflinks	exon	87536230	87536288	.	+	.	gene_id "linc_gga000712"; transcript_id "linc_ggaT00045979"; exon_number "2"; class_code "u";
1	Cufflinks	exon	87541487	87541632	.	+	.	gene_id "linc_gga000712"; transcript_id "linc_ggaT00045979"; exon_number "3"; class_code "u";
1	Cufflinks	exon	87543925	87544783	.	+	.	gene_id "linc_gga000712"; transcript_id "linc_ggaT00045979"; exon_number "4"; class_code "u";
1	Cufflinks	gene	87718806	87722021	.	+	.	gene_id "linc_gga000714";
1	Cufflinks	transcript	87718806	87722021	.	+	.	gene_id "linc_gga000714"; transcript_id "linc_ggaT00045980";
1	Cufflinks	exon	87718806	87718908	.	+	.	gene_id "linc_gga000714"; transcript_id "linc_ggaT00045980"; exon_number "1"; class_code "u";
1	Cufflinks	exon	87721666	87722021	.	+	.	gene_id "linc_gga000714"; transcript_id "linc_ggaT00045980"; exon_number "2"; class_code "u";
1	Cufflinks	gene	87754717	87758725	.	+	.	gene_id "linc_gga000715";
1	Cufflinks	transcript	87754717	87758725	.	+	.	gene_id "linc_gga000715"; transcript_id "linc_ggaT00045981";
1	Cufflinks	exon	87754717	87754746	.	+	.	gene_id "linc_gga000715"; transcript_id "linc_ggaT00045981"; exon_number "1"; class_code "u";
1	Cufflinks	exon	87757790	87758725	.	+	.	gene_id "linc_gga000715"; transcript_id "linc_ggaT00045981"; exon_number "2"; class_code "u";
1	Cufflinks	gene	88490075	88504364	.	+	.	gene_id "linc_gga000728";
1	Cufflinks	transcript	88490075	88504364	.	+	.	gene_id "linc_gga000728"; transcript_id "linc_ggaT00046000";
1	Cufflinks	exon	88490075	88490185	.	+	.	gene_id "linc_gga000728"; transcript_id "linc_ggaT00046000"; exon_number "1"; class_code "u";
1	Cufflinks	exon	88490319	88490487	.	+	.	gene_id "linc_gga000728"; transcript_id "linc_ggaT00046000"; exon_number "2"; class_code "u";
1	Cufflinks	exon	88504279	88504364	.	+	.	gene_id "linc_gga000728"; transcript_id "linc_ggaT00046000"; exon_number "3"; class_code "u";
1	Cufflinks	gene	88777394	88793117	.	+	.	gene_id "linc_gga000731";
1	Cufflinks	transcript	88777394	88793117	.	+	.	gene_id "linc_gga000731"; transcript_id "linc_ggaT00046004";
1	Cufflinks	exon	88777394	88777443	.	+	.	gene_id "linc_gga000731"; transcript_id "linc_ggaT00046004"; exon_number "1"; class_code "u";
1	Cufflinks	exon	88792445	88793117	.	+	.	gene_id "linc_gga000731"; transcript_id "linc_ggaT00046004"; exon_number "2"; class_code "u";
1	Cufflinks	gene	89030412	89031438	.	+	.	gene_id "linc_gga000732";
1	Cufflinks	transcript	89030412	89031438	.	+	.	gene_id "linc_gga000732"; transcript_id "linc_ggaT00046005";
1	Cufflinks	exon	89030412	89030486	.	+	.	gene_id "linc_gga000732"; transcript_id "linc_ggaT00046005"; exon_number "1"; class_code "u";
1	Cufflinks	exon	89031068	89031438	.	+	.	gene_id "linc_gga000732"; transcript_id "linc_ggaT00046005"; exon_number "2"; class_code "u";
1	Cufflinks	gene	89229599	89248330	.	+	.	gene_id "linc_gga000736";
1	Cufflinks	transcript	89229599	89248330	.	+	.	gene_id "linc_gga000736"; transcript_id "linc_ggaT00103042";
1	Cufflinks	exon	89229599	89229720	.	+	.	gene_id "linc_gga000736"; transcript_id "linc_ggaT00103042"; exon_number "1"; class_code "u";
1	Cufflinks	exon	89247925	89248330	.	+	.	gene_id "linc_gga000736"; transcript_id "linc_ggaT00103042"; exon_number "2"; class_code "u";
1	Cufflinks	gene	91913326	91919203	.	+	.	gene_id "linc_gga000758";
1	Cufflinks	transcript	91913326	91919203	.	+	.	gene_id "linc_gga000758"; transcript_id "linc_ggaT00044487";
1	Cufflinks	exon	91913326	91913464	.	+	.	gene_id "linc_gga000758"; transcript_id "linc_ggaT00044487"; exon_number "1"; class_code "u";
1	Cufflinks	exon	91913677	91913846	.	+	.	gene_id "linc_gga000758"; transcript_id "linc_ggaT00044487"; exon_number "2"; class_code "u";
1	Cufflinks	exon	91915766	91915990	.	+	.	gene_id "linc_gga000758"; transcript_id "linc_ggaT00044487"; exon_number "3"; class_code "u";
1	Cufflinks	exon	91916368	91916462	.	+	.	gene_id "linc_gga000758"; transcript_id "linc_ggaT00044487"; exon_number "4"; class_code "u";
1	Cufflinks	exon	91918735	91919203	.	+	.	gene_id "linc_gga000758"; transcript_id "linc_ggaT00044487"; exon_number "5"; class_code "u";
1	Cufflinks	gene	91951424	91960412	.	+	.	gene_id "linc_gga000759";
1	Cufflinks	transcript	91951424	91960412	.	+	.	gene_id "linc_gga000759"; transcript_id "linc_ggaT00046030";
1	Cufflinks	exon	91951424	91951460	.	+	.	gene_id "linc_gga000759"; transcript_id "linc_ggaT00046030"; exon_number "1"; class_code "u";
1	Cufflinks	exon	91960004	91960412	.	+	.	gene_id "linc_gga000759"; transcript_id "linc_ggaT00046030"; exon_number "2"; class_code "u";
1	Cufflinks	gene	92627108	92631396	.	+	.	gene_id "linc_gga000762";
1	Cufflinks	transcript	92627108	92631396	.	+	.	gene_id "linc_gga000762"; transcript_id "linc_ggaT00046041";
1	Cufflinks	exon	92627108	92627166	.	+	.	gene_id "linc_gga000762"; transcript_id "linc_ggaT00046041"; exon_number "1"; class_code "u";
1	Cufflinks	exon	92628699	92631396	.	+	.	gene_id "linc_gga000762"; transcript_id "linc_ggaT00046041"; exon_number "2"; class_code "u";
1	Cufflinks	gene	93460099	93480824	.	+	.	gene_id "linc_gga000764";
1	Cufflinks	transcript	93460099	93480824	.	+	.	gene_id "linc_gga000764"; transcript_id "linc_ggaT00103068";
1	Cufflinks	exon	93460099	93460150	.	+	.	gene_id "linc_gga000764"; transcript_id "linc_ggaT00103068"; exon_number "1"; class_code "u";
1	Cufflinks	exon	93474213	93474292	.	+	.	gene_id "linc_gga000764"; transcript_id "linc_ggaT00103068"; exon_number "2"; class_code "u";
1	Cufflinks	exon	93476082	93476233	.	+	.	gene_id "linc_gga000764"; transcript_id "linc_ggaT00103068"; exon_number "3"; class_code "u";
1	Cufflinks	exon	93480789	93480824	.	+	.	gene_id "linc_gga000764"; transcript_id "linc_ggaT00103068"; exon_number "4"; class_code "u";
1	Cufflinks	transcript	93460102	93480824	.	+	.	gene_id "linc_gga000764"; transcript_id "linc_ggaT00103067";
1	Cufflinks	exon	93460102	93460150	.	+	.	gene_id "linc_gga000764"; transcript_id "linc_ggaT00103067"; exon_number "1"; class_code "u";
1	Cufflinks	exon	93474210	93474292	.	+	.	gene_id "linc_gga000764"; transcript_id "linc_ggaT00103067"; exon_number "2"; class_code "u";
1	Cufflinks	exon	93476082	93476233	.	+	.	gene_id "linc_gga000764"; transcript_id "linc_ggaT00103067"; exon_number "3"; class_code "u";
1	Cufflinks	exon	93480789	93480824	.	+	.	gene_id "linc_gga000764"; transcript_id "linc_ggaT00103067"; exon_number "4"; class_code "u";
1	Cufflinks	transcript	93460103	93476313	.	+	.	gene_id "linc_gga000764"; transcript_id "linc_ggaT00100944";
1	Cufflinks	exon	93460103	93460150	.	+	.	gene_id "linc_gga000764"; transcript_id "linc_ggaT00100944"; exon_number "1"; class_code "u";
1	Cufflinks	exon	93474210	93474292	.	+	.	gene_id "linc_gga000764"; transcript_id "linc_ggaT00100944"; exon_number "2"; class_code "u";
1	Cufflinks	exon	93476082	93476313	.	+	.	gene_id "linc_gga000764"; transcript_id "linc_ggaT00100944"; exon_number "3"; class_code "u";
1	Cufflinks	gene	93952072	93989795	.	+	.	gene_id "linc_gga000766";
1	Cufflinks	transcript	93952072	93989795	.	+	.	gene_id "linc_gga000766"; transcript_id "linc_ggaT00031686";
1	Cufflinks	exon	93952072	93952195	.	+	.	gene_id "linc_gga000766"; transcript_id "linc_ggaT00031686"; exon_number "1"; class_code "u";
1	Cufflinks	exon	93962106	93962290	.	+	.	gene_id "linc_gga000766"; transcript_id "linc_ggaT00031686"; exon_number "2"; class_code "u";
1	Cufflinks	exon	93973344	93973424	.	+	.	gene_id "linc_gga000766"; transcript_id "linc_ggaT00031686"; exon_number "3"; class_code "u";
1	Cufflinks	exon	93973893	93974050	.	+	.	gene_id "linc_gga000766"; transcript_id "linc_ggaT00031686"; exon_number "4"; class_code "u";
1	Cufflinks	exon	93974472	93974613	.	+	.	gene_id "linc_gga000766"; transcript_id "linc_ggaT00031686"; exon_number "5"; class_code "u";
1	Cufflinks	exon	93989412	93989795	.	+	.	gene_id "linc_gga000766"; transcript_id "linc_ggaT00031686"; exon_number "6"; class_code "u";
1	Cufflinks	gene	94093569	94096718	.	+	.	gene_id "linc_gga000767";
1	Cufflinks	transcript	94093569	94096718	.	+	.	gene_id "linc_gga000767"; transcript_id "linc_ggaT00046051";
1	Cufflinks	exon	94093569	94093655	.	+	.	gene_id "linc_gga000767"; transcript_id "linc_ggaT00046051"; exon_number "1"; class_code "u";
1	Cufflinks	exon	94093747	94093820	.	+	.	gene_id "linc_gga000767"; transcript_id "linc_ggaT00046051"; exon_number "2"; class_code "u";
1	Cufflinks	exon	94094596	94094638	.	+	.	gene_id "linc_gga000767"; transcript_id "linc_ggaT00046051"; exon_number "3"; class_code "u";
1	Cufflinks	exon	94096696	94096718	.	+	.	gene_id "linc_gga000767"; transcript_id "linc_ggaT00046051"; exon_number "4"; class_code "u";
1	Cufflinks	gene	94357759	94363787	.	+	.	gene_id "linc_gga000769";
1	Cufflinks	transcript	94357759	94363787	.	+	.	gene_id "linc_gga000769"; transcript_id "linc_ggaT00046055";
1	Cufflinks	exon	94357759	94357821	.	+	.	gene_id "linc_gga000769"; transcript_id "linc_ggaT00046055"; exon_number "1"; class_code "u";
1	Cufflinks	exon	94361293	94363787	.	+	.	gene_id "linc_gga000769"; transcript_id "linc_ggaT00046055"; exon_number "2"; class_code "u";
1	Cufflinks	gene	94850941	94869489	.	+	.	gene_id "linc_gga000770";
1	Cufflinks	transcript	94850941	94869489	.	+	.	gene_id "linc_gga000770"; transcript_id "linc_ggaT00265661";
1	Cufflinks	exon	94850941	94851246	.	+	.	gene_id "linc_gga000770"; transcript_id "linc_ggaT00265661"; exon_number "1"; class_code "u";
1	Cufflinks	exon	94862637	94862690	.	+	.	gene_id "linc_gga000770"; transcript_id "linc_ggaT00265661"; exon_number "2"; class_code "u";
1	Cufflinks	exon	94864815	94865007	.	+	.	gene_id "linc_gga000770"; transcript_id "linc_ggaT00265661"; exon_number "3"; class_code "u";
1	Cufflinks	exon	94866946	94869489	.	+	.	gene_id "linc_gga000770"; transcript_id "linc_ggaT00265661"; exon_number "4"; class_code "u";
1	Cufflinks	transcript	94850941	94869489	.	+	.	gene_id "linc_gga000770"; transcript_id "linc_ggaT00260435";
1	Cufflinks	exon	94850941	94851246	.	+	.	gene_id "linc_gga000770"; transcript_id "linc_ggaT00260435"; exon_number "1"; class_code "u";
1	Cufflinks	exon	94862637	94862690	.	+	.	gene_id "linc_gga000770"; transcript_id "linc_ggaT00260435"; exon_number "2"; class_code "u";
1	Cufflinks	exon	94864815	94869489	.	+	.	gene_id "linc_gga000770"; transcript_id "linc_ggaT00260435"; exon_number "3"; class_code "u";
1	Cufflinks	gene	96582600	96603133	.	+	.	gene_id "linc_gga000774";
1	Cufflinks	transcript	96582600	96588954	.	+	.	gene_id "linc_gga000774"; transcript_id "linc_ggaT00007997";
1	Cufflinks	exon	96582600	96583075	.	+	.	gene_id "linc_gga000774"; transcript_id "linc_ggaT00007997"; exon_number "1"; class_code "u";
1	Cufflinks	exon	96583213	96583240	.	+	.	gene_id "linc_gga000774"; transcript_id "linc_ggaT00007997"; exon_number "2"; class_code "u";
1	Cufflinks	exon	96583841	96583923	.	+	.	gene_id "linc_gga000774"; transcript_id "linc_ggaT00007997"; exon_number "3"; class_code "u";
1	Cufflinks	exon	96585243	96585365	.	+	.	gene_id "linc_gga000774"; transcript_id "linc_ggaT00007997"; exon_number "4"; class_code "u";
1	Cufflinks	exon	96586295	96588954	.	+	.	gene_id "linc_gga000774"; transcript_id "linc_ggaT00007997"; exon_number "5"; class_code "u";
1	Cufflinks	transcript	96582852	96588109	.	+	.	gene_id "linc_gga000774"; transcript_id "linc_ggaT00305815";
1	Cufflinks	exon	96582852	96583075	.	+	.	gene_id "linc_gga000774"; transcript_id "linc_ggaT00305815"; exon_number "1"; class_code "u";
1	Cufflinks	exon	96583213	96583240	.	+	.	gene_id "linc_gga000774"; transcript_id "linc_ggaT00305815"; exon_number "2"; class_code "u";
1	Cufflinks	exon	96585243	96585365	.	+	.	gene_id "linc_gga000774"; transcript_id "linc_ggaT00305815"; exon_number "3"; class_code "u";
1	Cufflinks	exon	96586295	96588109	.	+	.	gene_id "linc_gga000774"; transcript_id "linc_ggaT00305815"; exon_number "4"; class_code "u";
1	Cufflinks	transcript	96582894	96603133	.	+	.	gene_id "linc_gga000774"; transcript_id "linc_ggaT00120617";
1	Cufflinks	exon	96582894	96583075	.	+	.	gene_id "linc_gga000774"; transcript_id "linc_ggaT00120617"; exon_number "1"; class_code "u";
1	Cufflinks	exon	96583213	96583240	.	+	.	gene_id "linc_gga000774"; transcript_id "linc_ggaT00120617"; exon_number "2"; class_code "u";
1	Cufflinks	exon	96583841	96583923	.	+	.	gene_id "linc_gga000774"; transcript_id "linc_ggaT00120617"; exon_number "3"; class_code "u";
1	Cufflinks	exon	96585243	96585365	.	+	.	gene_id "linc_gga000774"; transcript_id "linc_ggaT00120617"; exon_number "4"; class_code "u";
1	Cufflinks	exon	96586295	96588096	.	+	.	gene_id "linc_gga000774"; transcript_id "linc_ggaT00120617"; exon_number "5"; class_code "u";
1	Cufflinks	exon	96602770	96603133	.	+	.	gene_id "linc_gga000774"; transcript_id "linc_ggaT00120617"; exon_number "6"; class_code "u";
1	Cufflinks	transcript	96583866	96587446	.	+	.	gene_id "linc_gga000774"; transcript_id "linc_ggaT00023778";
1	Cufflinks	exon	96583866	96583923	.	+	.	gene_id "linc_gga000774"; transcript_id "linc_ggaT00023778"; exon_number "1"; class_code "u";
1	Cufflinks	exon	96585243	96585365	.	+	.	gene_id "linc_gga000774"; transcript_id "linc_ggaT00023778"; exon_number "2"; class_code "u";
1	Cufflinks	exon	96586295	96587446	.	+	.	gene_id "linc_gga000774"; transcript_id "linc_ggaT00023778"; exon_number "3"; class_code "u";
1	Cufflinks	transcript	96584964	96588076	.	+	.	gene_id "linc_gga000774"; transcript_id "linc_ggaT00114363";
1	Cufflinks	exon	96584964	96585365	.	+	.	gene_id "linc_gga000774"; transcript_id "linc_ggaT00114363"; exon_number "1"; class_code "u";
1	Cufflinks	exon	96586295	96588076	.	+	.	gene_id "linc_gga000774"; transcript_id "linc_ggaT00114363"; exon_number "2"; class_code "u";
1	Cufflinks	transcript	96586056	96602998	.	+	.	gene_id "linc_gga000774"; transcript_id "linc_ggaT00173502";
1	Cufflinks	exon	96586056	96588096	.	+	.	gene_id "linc_gga000774"; transcript_id "linc_ggaT00173502"; exon_number "1"; class_code "u";
1	Cufflinks	exon	96602770	96602998	.	+	.	gene_id "linc_gga000774"; transcript_id "linc_ggaT00173502"; exon_number "2"; class_code "u";
1	Cufflinks	gene	97796495	97841893	.	+	.	gene_id "linc_gga000779";
1	Cufflinks	transcript	97796495	97841819	.	+	.	gene_id "linc_gga000779"; transcript_id "linc_ggaT00068174";
1	Cufflinks	exon	97796495	97796808	.	+	.	gene_id "linc_gga000779"; transcript_id "linc_ggaT00068174"; exon_number "1"; class_code "u";
1	Cufflinks	exon	97816293	97816402	.	+	.	gene_id "linc_gga000779"; transcript_id "linc_ggaT00068174"; exon_number "2"; class_code "u";
1	Cufflinks	exon	97841523	97841819	.	+	.	gene_id "linc_gga000779"; transcript_id "linc_ggaT00068174"; exon_number "3"; class_code "u";
1	Cufflinks	transcript	97796617	97841893	.	+	.	gene_id "linc_gga000779"; transcript_id "linc_ggaT00068173";
1	Cufflinks	exon	97796617	97796808	.	+	.	gene_id "linc_gga000779"; transcript_id "linc_ggaT00068173"; exon_number "1"; class_code "u";
1	Cufflinks	exon	97804892	97804970	.	+	.	gene_id "linc_gga000779"; transcript_id "linc_ggaT00068173"; exon_number "2"; class_code "u";
1	Cufflinks	exon	97816293	97816402	.	+	.	gene_id "linc_gga000779"; transcript_id "linc_ggaT00068173"; exon_number "3"; class_code "u";
1	Cufflinks	exon	97841523	97841893	.	+	.	gene_id "linc_gga000779"; transcript_id "linc_ggaT00068173"; exon_number "4"; class_code "u";
1	Cufflinks	gene	97876656	97895470	.	+	.	gene_id "linc_gga000780";
1	Cufflinks	transcript	97876656	97895470	.	+	.	gene_id "linc_gga000780"; transcript_id "linc_ggaT00072442";
1	Cufflinks	exon	97876656	97876700	.	+	.	gene_id "linc_gga000780"; transcript_id "linc_ggaT00072442"; exon_number "1"; class_code "u";
1	Cufflinks	exon	97895171	97895470	.	+	.	gene_id "linc_gga000780"; transcript_id "linc_ggaT00072442"; exon_number "2"; class_code "u";
1	Cufflinks	transcript	97876763	97895440	.	+	.	gene_id "linc_gga000780"; transcript_id "linc_ggaT00065049";
1	Cufflinks	exon	97876763	97876791	.	+	.	gene_id "linc_gga000780"; transcript_id "linc_ggaT00065049"; exon_number "1"; class_code "u";
1	Cufflinks	exon	97895171	97895440	.	+	.	gene_id "linc_gga000780"; transcript_id "linc_ggaT00065049"; exon_number "2"; class_code "u";
1	Cufflinks	transcript	97893605	97895470	.	+	.	gene_id "linc_gga000780"; transcript_id "linc_ggaT00072444";
1	Cufflinks	exon	97893605	97893689	.	+	.	gene_id "linc_gga000780"; transcript_id "linc_ggaT00072444"; exon_number "1"; class_code "u";
1	Cufflinks	exon	97895171	97895470	.	+	.	gene_id "linc_gga000780"; transcript_id "linc_ggaT00072444"; exon_number "2"; class_code "u";
1	Cufflinks	gene	99302646	99311297	.	+	.	gene_id "linc_gga000786";
1	Cufflinks	transcript	99302646	99311297	.	+	.	gene_id "linc_gga000786"; transcript_id "linc_ggaT00104656";
1	Cufflinks	exon	99302646	99306648	.	+	.	gene_id "linc_gga000786"; transcript_id "linc_ggaT00104656"; exon_number "1"; class_code "u";
1	Cufflinks	exon	99307260	99307345	.	+	.	gene_id "linc_gga000786"; transcript_id "linc_ggaT00104656"; exon_number "2"; class_code "u";
1	Cufflinks	exon	99309331	99311297	.	+	.	gene_id "linc_gga000786"; transcript_id "linc_ggaT00104656"; exon_number "3"; class_code "u";
1	Cufflinks	gene	101521395	101523504	.	+	.	gene_id "linc_gga000792";
1	Cufflinks	transcript	101521395	101523504	.	+	.	gene_id "linc_gga000792"; transcript_id "linc_ggaT00050383";
1	Cufflinks	exon	101521395	101521419	.	+	.	gene_id "linc_gga000792"; transcript_id "linc_ggaT00050383"; exon_number "1"; class_code "u";
1	Cufflinks	exon	101521471	101523504	.	+	.	gene_id "linc_gga000792"; transcript_id "linc_ggaT00050383"; exon_number "2"; class_code "u";
1	Cufflinks	gene	102443373	102446221	.	+	.	gene_id "linc_gga000798";
1	Cufflinks	transcript	102443373	102446221	.	+	.	gene_id "linc_gga000798"; transcript_id "linc_ggaT00030025";
1	Cufflinks	exon	102443373	102443638	.	+	.	gene_id "linc_gga000798"; transcript_id "linc_ggaT00030025"; exon_number "1"; class_code "u";
1	Cufflinks	exon	102443780	102446221	.	+	.	gene_id "linc_gga000798"; transcript_id "linc_ggaT00030025"; exon_number "2"; class_code "u";
1	Cufflinks	gene	102507096	102572359	.	+	.	gene_id "linc_gga000799";
1	Cufflinks	transcript	102507096	102525385	.	+	.	gene_id "linc_gga000799"; transcript_id "linc_ggaT00251856";
1	Cufflinks	exon	102507096	102507327	.	+	.	gene_id "linc_gga000799"; transcript_id "linc_ggaT00251856"; exon_number "1"; class_code "u";
1	Cufflinks	exon	102507834	102507863	.	+	.	gene_id "linc_gga000799"; transcript_id "linc_ggaT00251856"; exon_number "2"; class_code "u";
1	Cufflinks	exon	102525309	102525385	.	+	.	gene_id "linc_gga000799"; transcript_id "linc_ggaT00251856"; exon_number "3"; class_code "u";
1	Cufflinks	transcript	102507116	102509028	.	+	.	gene_id "linc_gga000799"; transcript_id "linc_ggaT00234287";
1	Cufflinks	exon	102507116	102507327	.	+	.	gene_id "linc_gga000799"; transcript_id "linc_ggaT00234287"; exon_number "1"; class_code "u";
1	Cufflinks	exon	102507834	102509028	.	+	.	gene_id "linc_gga000799"; transcript_id "linc_ggaT00234287"; exon_number "2"; class_code "u";
1	Cufflinks	transcript	102507143	102572359	.	+	.	gene_id "linc_gga000799"; transcript_id "linc_ggaT00263473";
1	Cufflinks	exon	102507143	102507327	.	+	.	gene_id "linc_gga000799"; transcript_id "linc_ggaT00263473"; exon_number "1"; class_code "u";
1	Cufflinks	exon	102507834	102507863	.	+	.	gene_id "linc_gga000799"; transcript_id "linc_ggaT00263473"; exon_number "2"; class_code "u";
1	Cufflinks	exon	102525309	102525378	.	+	.	gene_id "linc_gga000799"; transcript_id "linc_ggaT00263473"; exon_number "3"; class_code "u";
1	Cufflinks	exon	102571963	102572359	.	+	.	gene_id "linc_gga000799"; transcript_id "linc_ggaT00263473"; exon_number "4"; class_code "u";
1	Cufflinks	gene	102945016	102961761	.	+	.	gene_id "linc_gga000800";
1	Cufflinks	transcript	102945016	102961761	.	+	.	gene_id "linc_gga000800"; transcript_id "linc_ggaT00068197";
1	Cufflinks	exon	102945016	102945168	.	+	.	gene_id "linc_gga000800"; transcript_id "linc_ggaT00068197"; exon_number "1"; class_code "u";
1	Cufflinks	exon	102959795	102959900	.	+	.	gene_id "linc_gga000800"; transcript_id "linc_ggaT00068197"; exon_number "2"; class_code "u";
1	Cufflinks	exon	102960256	102960304	.	+	.	gene_id "linc_gga000800"; transcript_id "linc_ggaT00068197"; exon_number "3"; class_code "u";
1	Cufflinks	exon	102961404	102961761	.	+	.	gene_id "linc_gga000800"; transcript_id "linc_ggaT00068197"; exon_number "4"; class_code "u";
1	Cufflinks	transcript	102945016	102961761	.	+	.	gene_id "linc_gga000800"; transcript_id "linc_ggaT00068196";
1	Cufflinks	exon	102945016	102945168	.	+	.	gene_id "linc_gga000800"; transcript_id "linc_ggaT00068196"; exon_number "1"; class_code "u";
1	Cufflinks	exon	102960256	102960304	.	+	.	gene_id "linc_gga000800"; transcript_id "linc_ggaT00068196"; exon_number "2"; class_code "u";
1	Cufflinks	exon	102961404	102961761	.	+	.	gene_id "linc_gga000800"; transcript_id "linc_ggaT00068196"; exon_number "3"; class_code "u";
1	Cufflinks	gene	103236757	103242992	.	+	.	gene_id "linc_gga000801";
1	Cufflinks	transcript	103236757	103242992	.	+	.	gene_id "linc_gga000801"; transcript_id "linc_ggaT00188750";
1	Cufflinks	exon	103236757	103237191	.	+	.	gene_id "linc_gga000801"; transcript_id "linc_ggaT00188750"; exon_number "1"; class_code "u";
1	Cufflinks	exon	103241951	103242992	.	+	.	gene_id "linc_gga000801"; transcript_id "linc_ggaT00188750"; exon_number "2"; class_code "u";
1	Cufflinks	gene	104973724	104979255	.	+	.	gene_id "linc_gga000819";
1	Cufflinks	transcript	104973724	104979221	.	+	.	gene_id "linc_gga000819"; transcript_id "linc_ggaT00147972";
1	Cufflinks	exon	104973724	104975251	.	+	.	gene_id "linc_gga000819"; transcript_id "linc_ggaT00147972"; exon_number "1"; class_code "u";
1	Cufflinks	exon	104975914	104975979	.	+	.	gene_id "linc_gga000819"; transcript_id "linc_ggaT00147972"; exon_number "2"; class_code "u";
1	Cufflinks	exon	104977096	104977616	.	+	.	gene_id "linc_gga000819"; transcript_id "linc_ggaT00147972"; exon_number "3"; class_code "u";
1	Cufflinks	exon	104978515	104979221	.	+	.	gene_id "linc_gga000819"; transcript_id "linc_ggaT00147972"; exon_number "4"; class_code "u";
1	Cufflinks	transcript	104974308	104979246	.	+	.	gene_id "linc_gga000819"; transcript_id "linc_ggaT00031721";
1	Cufflinks	exon	104974308	104977322	.	+	.	gene_id "linc_gga000819"; transcript_id "linc_ggaT00031721"; exon_number "1"; class_code "u";
1	Cufflinks	exon	104977401	104977616	.	+	.	gene_id "linc_gga000819"; transcript_id "linc_ggaT00031721"; exon_number "2"; class_code "u";
1	Cufflinks	exon	104978515	104979246	.	+	.	gene_id "linc_gga000819"; transcript_id "linc_ggaT00031721"; exon_number "3"; class_code "u";
1	Cufflinks	transcript	104974319	104979247	.	+	.	gene_id "linc_gga000819"; transcript_id "linc_ggaT00062321";
1	Cufflinks	exon	104974319	104975246	.	+	.	gene_id "linc_gga000819"; transcript_id "linc_ggaT00062321"; exon_number "1"; class_code "u";
1	Cufflinks	exon	104976126	104979247	.	+	.	gene_id "linc_gga000819"; transcript_id "linc_ggaT00062321"; exon_number "2"; class_code "u";
1	Cufflinks	transcript	104974319	104979247	.	+	.	gene_id "linc_gga000819"; transcript_id "linc_ggaT00030932";
1	Cufflinks	exon	104974319	104977322	.	+	.	gene_id "linc_gga000819"; transcript_id "linc_ggaT00030932"; exon_number "1"; class_code "u";
1	Cufflinks	exon	104977401	104979247	.	+	.	gene_id "linc_gga000819"; transcript_id "linc_ggaT00030932"; exon_number "2"; class_code "u";
1	Cufflinks	transcript	104974423	104976840	.	+	.	gene_id "linc_gga000819"; transcript_id "linc_ggaT00074086";
1	Cufflinks	exon	104974423	104975979	.	+	.	gene_id "linc_gga000819"; transcript_id "linc_ggaT00074086"; exon_number "1"; class_code "u";
1	Cufflinks	exon	104976126	104976840	.	+	.	gene_id "linc_gga000819"; transcript_id "linc_ggaT00074086"; exon_number "2"; class_code "u";
1	Cufflinks	transcript	104974423	104979247	.	+	.	gene_id "linc_gga000819"; transcript_id "linc_ggaT00074085";
1	Cufflinks	exon	104974423	104975251	.	+	.	gene_id "linc_gga000819"; transcript_id "linc_ggaT00074085"; exon_number "1"; class_code "u";
1	Cufflinks	exon	104976126	104979247	.	+	.	gene_id "linc_gga000819"; transcript_id "linc_ggaT00074085"; exon_number "2"; class_code "u";
1	Cufflinks	transcript	104974457	104976291	.	+	.	gene_id "linc_gga000819"; transcript_id "linc_ggaT00046107";
1	Cufflinks	exon	104974457	104975246	.	+	.	gene_id "linc_gga000819"; transcript_id "linc_ggaT00046107"; exon_number "1"; class_code "u";
1	Cufflinks	exon	104975914	104975979	.	+	.	gene_id "linc_gga000819"; transcript_id "linc_ggaT00046107"; exon_number "2"; class_code "u";
1	Cufflinks	exon	104976126	104976291	.	+	.	gene_id "linc_gga000819"; transcript_id "linc_ggaT00046107"; exon_number "3"; class_code "u";
1	Cufflinks	transcript	104974467	104979255	.	+	.	gene_id "linc_gga000819"; transcript_id "linc_ggaT00093981";
1	Cufflinks	exon	104974467	104975246	.	+	.	gene_id "linc_gga000819"; transcript_id "linc_ggaT00093981"; exon_number "1"; class_code "u";
1	Cufflinks	exon	104976979	104979255	.	+	.	gene_id "linc_gga000819"; transcript_id "linc_ggaT00093981"; exon_number "2"; class_code "u";
1	Cufflinks	transcript	104974560	104979255	.	+	.	gene_id "linc_gga000819"; transcript_id "linc_ggaT00084019";
1	Cufflinks	exon	104974560	104975542	.	+	.	gene_id "linc_gga000819"; transcript_id "linc_ggaT00084019"; exon_number "1"; class_code "u";
1	Cufflinks	exon	104976979	104979255	.	+	.	gene_id "linc_gga000819"; transcript_id "linc_ggaT00084019"; exon_number "2"; class_code "u";
1	Cufflinks	transcript	104974774	104978971	.	+	.	gene_id "linc_gga000819"; transcript_id "linc_ggaT00311718";
1	Cufflinks	exon	104974774	104975246	.	+	.	gene_id "linc_gga000819"; transcript_id "linc_ggaT00311718"; exon_number "1"; class_code "u";
1	Cufflinks	exon	104977096	104978971	.	+	.	gene_id "linc_gga000819"; transcript_id "linc_ggaT00311718"; exon_number "2"; class_code "u";
1	Cufflinks	transcript	104974818	104979053	.	+	.	gene_id "linc_gga000819"; transcript_id "linc_ggaT00298640";
1	Cufflinks	exon	104974818	104975542	.	+	.	gene_id "linc_gga000819"; transcript_id "linc_ggaT00298640"; exon_number "1"; class_code "u";
1	Cufflinks	exon	104977096	104979053	.	+	.	gene_id "linc_gga000819"; transcript_id "linc_ggaT00298640"; exon_number "2"; class_code "u";
1	Cufflinks	transcript	104974824	104975620	.	+	.	gene_id "linc_gga000819"; transcript_id "linc_ggaT00323627";
1	Cufflinks	exon	104974824	104974865	.	+	.	gene_id "linc_gga000819"; transcript_id "linc_ggaT00323627"; exon_number "1"; class_code "u";
1	Cufflinks	exon	104974984	104975620	.	+	.	gene_id "linc_gga000819"; transcript_id "linc_ggaT00323627"; exon_number "2"; class_code "u";
1	Cufflinks	transcript	104974908	104978328	.	+	.	gene_id "linc_gga000819"; transcript_id "linc_ggaT00087488";
1	Cufflinks	exon	104974908	104975542	.	+	.	gene_id "linc_gga000819"; transcript_id "linc_ggaT00087488"; exon_number "1"; class_code "u";
1	Cufflinks	exon	104975914	104975979	.	+	.	gene_id "linc_gga000819"; transcript_id "linc_ggaT00087488"; exon_number "2"; class_code "u";
1	Cufflinks	exon	104976979	104978328	.	+	.	gene_id "linc_gga000819"; transcript_id "linc_ggaT00087488"; exon_number "3"; class_code "u";
1	Cufflinks	transcript	104974908	104979247	.	+	.	gene_id "linc_gga000819"; transcript_id "linc_ggaT00306217";
1	Cufflinks	exon	104974908	104975246	.	+	.	gene_id "linc_gga000819"; transcript_id "linc_ggaT00306217"; exon_number "1"; class_code "u";
1	Cufflinks	exon	104976979	104977616	.	+	.	gene_id "linc_gga000819"; transcript_id "linc_ggaT00306217"; exon_number "2"; class_code "u";
1	Cufflinks	exon	104978515	104979247	.	+	.	gene_id "linc_gga000819"; transcript_id "linc_ggaT00306217"; exon_number "3"; class_code "u";
1	Cufflinks	transcript	104974984	104979247	.	+	.	gene_id "linc_gga000819"; transcript_id "linc_ggaT00096833";
1	Cufflinks	exon	104974984	104975542	.	+	.	gene_id "linc_gga000819"; transcript_id "linc_ggaT00096833"; exon_number "1"; class_code "u";
1	Cufflinks	exon	104975914	104979247	.	+	.	gene_id "linc_gga000819"; transcript_id "linc_ggaT00096833"; exon_number "2"; class_code "u";
1	Cufflinks	transcript	104975173	104978965	.	+	.	gene_id "linc_gga000819"; transcript_id "linc_ggaT00302883";
1	Cufflinks	exon	104975173	104975246	.	+	.	gene_id "linc_gga000819"; transcript_id "linc_ggaT00302883"; exon_number "1"; class_code "u";
1	Cufflinks	exon	104977096	104977616	.	+	.	gene_id "linc_gga000819"; transcript_id "linc_ggaT00302883"; exon_number "2"; class_code "u";
1	Cufflinks	exon	104978515	104978965	.	+	.	gene_id "linc_gga000819"; transcript_id "linc_ggaT00302883"; exon_number "3"; class_code "u";
1	Cufflinks	transcript	104975696	104979072	.	+	.	gene_id "linc_gga000819"; transcript_id "linc_ggaT00006530";
1	Cufflinks	exon	104975696	104975979	.	+	.	gene_id "linc_gga000819"; transcript_id "linc_ggaT00006530"; exon_number "1"; class_code "u";
1	Cufflinks	exon	104976979	104979072	.	+	.	gene_id "linc_gga000819"; transcript_id "linc_ggaT00006530"; exon_number "2"; class_code "u";
1	Cufflinks	transcript	104975795	104979240	.	+	.	gene_id "linc_gga000819"; transcript_id "linc_ggaT00008018";
1	Cufflinks	exon	104975795	104977616	.	+	.	gene_id "linc_gga000819"; transcript_id "linc_ggaT00008018"; exon_number "1"; class_code "u";
1	Cufflinks	exon	104978515	104979240	.	+	.	gene_id "linc_gga000819"; transcript_id "linc_ggaT00008018"; exon_number "2"; class_code "u";
1	Cufflinks	transcript	104975869	104979235	.	+	.	gene_id "linc_gga000819"; transcript_id "linc_ggaT00153058";
1	Cufflinks	exon	104975869	104975979	.	+	.	gene_id "linc_gga000819"; transcript_id "linc_ggaT00153058"; exon_number "1"; class_code "u";
1	Cufflinks	exon	104977201	104977322	.	+	.	gene_id "linc_gga000819"; transcript_id "linc_ggaT00153058"; exon_number "2"; class_code "u";
1	Cufflinks	exon	104977401	104979235	.	+	.	gene_id "linc_gga000819"; transcript_id "linc_ggaT00153058"; exon_number "3"; class_code "u";
1	Cufflinks	transcript	104976670	104977450	.	+	.	gene_id "linc_gga000819"; transcript_id "linc_ggaT00050418";
1	Cufflinks	exon	104976670	104977322	.	+	.	gene_id "linc_gga000819"; transcript_id "linc_ggaT00050418"; exon_number "1"; class_code "u";
1	Cufflinks	exon	104977412	104977450	.	+	.	gene_id "linc_gga000819"; transcript_id "linc_ggaT00050418"; exon_number "2"; class_code "u";
1	Cufflinks	gene	105385331	105390696	.	+	.	gene_id "linc_gga000824";
1	Cufflinks	transcript	105385331	105390696	.	+	.	gene_id "linc_gga000824"; transcript_id "linc_ggaT00103105";
1	Cufflinks	exon	105385331	105386196	.	+	.	gene_id "linc_gga000824"; transcript_id "linc_ggaT00103105"; exon_number "1"; class_code "u";
1	Cufflinks	exon	105386855	105386971	.	+	.	gene_id "linc_gga000824"; transcript_id "linc_ggaT00103105"; exon_number "2"; class_code "u";
1	Cufflinks	exon	105387344	105390696	.	+	.	gene_id "linc_gga000824"; transcript_id "linc_ggaT00103105"; exon_number "3"; class_code "u";
1	Cufflinks	gene	105725896	105727035	.	+	.	gene_id "linc_gga000826";
1	Cufflinks	transcript	105725896	105727035	.	+	.	gene_id "linc_gga000826"; transcript_id "linc_ggaT00068218";
1	Cufflinks	exon	105725896	105726069	.	+	.	gene_id "linc_gga000826"; transcript_id "linc_ggaT00068218"; exon_number "1"; class_code "u";
1	Cufflinks	exon	105726717	105727035	.	+	.	gene_id "linc_gga000826"; transcript_id "linc_ggaT00068218"; exon_number "2"; class_code "u";
1	Cufflinks	gene	108317029	108317742	.	+	.	gene_id "linc_gga000846";
1	Cufflinks	transcript	108317029	108317742	.	+	.	gene_id "linc_gga000846"; transcript_id "linc_ggaT00072458";
1	Cufflinks	exon	108317029	108317200	.	+	.	gene_id "linc_gga000846"; transcript_id "linc_ggaT00072458"; exon_number "1"; class_code "u";
1	Cufflinks	exon	108317482	108317742	.	+	.	gene_id "linc_gga000846"; transcript_id "linc_ggaT00072458"; exon_number "2"; class_code "u";
1	Cufflinks	gene	109129334	109132221	.	+	.	gene_id "linc_gga000858";
1	Cufflinks	transcript	109129334	109132221	.	+	.	gene_id "linc_gga000858"; transcript_id "linc_ggaT00066254";
1	Cufflinks	exon	109129334	109129397	.	+	.	gene_id "linc_gga000858"; transcript_id "linc_ggaT00066254"; exon_number "1"; class_code "u";
1	Cufflinks	exon	109130743	109132221	.	+	.	gene_id "linc_gga000858"; transcript_id "linc_ggaT00066254"; exon_number "2"; class_code "u";
1	Cufflinks	gene	109851024	109852845	.	+	.	gene_id "linc_gga000867";
1	Cufflinks	transcript	109851024	109852845	.	+	.	gene_id "linc_gga000867"; transcript_id "linc_ggaT00074113";
1	Cufflinks	exon	109851024	109851370	.	+	.	gene_id "linc_gga000867"; transcript_id "linc_ggaT00074113"; exon_number "1"; class_code "u";
1	Cufflinks	exon	109852811	109852845	.	+	.	gene_id "linc_gga000867"; transcript_id "linc_ggaT00074113"; exon_number "2"; class_code "u";
1	Cufflinks	gene	111975379	111983217	.	+	.	gene_id "linc_gga000890";
1	Cufflinks	transcript	111975379	111983217	.	+	.	gene_id "linc_gga000890"; transcript_id "linc_ggaT00044548";
1	Cufflinks	exon	111975379	111975835	.	+	.	gene_id "linc_gga000890"; transcript_id "linc_ggaT00044548"; exon_number "1"; class_code "u";
1	Cufflinks	exon	111981177	111983217	.	+	.	gene_id "linc_gga000890"; transcript_id "linc_ggaT00044548"; exon_number "2"; class_code "u";
1	Cufflinks	gene	112007439	112034917	.	+	.	gene_id "linc_gga000891";
1	Cufflinks	transcript	112007439	112028082	.	+	.	gene_id "linc_gga000891"; transcript_id "linc_ggaT00066931";
1	Cufflinks	exon	112007439	112007771	.	+	.	gene_id "linc_gga000891"; transcript_id "linc_ggaT00066931"; exon_number "1"; class_code "u";
1	Cufflinks	exon	112025689	112025862	.	+	.	gene_id "linc_gga000891"; transcript_id "linc_ggaT00066931"; exon_number "2"; class_code "u";
1	Cufflinks	exon	112026937	112028082	.	+	.	gene_id "linc_gga000891"; transcript_id "linc_ggaT00066931"; exon_number "3"; class_code "u";
1	Cufflinks	transcript	112024176	112034917	.	+	.	gene_id "linc_gga000891"; transcript_id "linc_ggaT00066932";
1	Cufflinks	exon	112024176	112024578	.	+	.	gene_id "linc_gga000891"; transcript_id "linc_ggaT00066932"; exon_number "1"; class_code "u";
1	Cufflinks	exon	112025689	112025862	.	+	.	gene_id "linc_gga000891"; transcript_id "linc_ggaT00066932"; exon_number "2"; class_code "u";
1	Cufflinks	exon	112033589	112033950	.	+	.	gene_id "linc_gga000891"; transcript_id "linc_ggaT00066932"; exon_number "3"; class_code "u";
1	Cufflinks	exon	112034581	112034917	.	+	.	gene_id "linc_gga000891"; transcript_id "linc_ggaT00066932"; exon_number "4"; class_code "u";
1	Cufflinks	transcript	112025158	112029406	.	+	.	gene_id "linc_gga000891"; transcript_id "linc_ggaT00025497";
1	Cufflinks	exon	112025158	112025862	.	+	.	gene_id "linc_gga000891"; transcript_id "linc_ggaT00025497"; exon_number "1"; class_code "u";
1	Cufflinks	exon	112026937	112029406	.	+	.	gene_id "linc_gga000891"; transcript_id "linc_ggaT00025497"; exon_number "2"; class_code "u";
1	Cufflinks	gene	113054321	113072381	.	+	.	gene_id "linc_gga000902";
1	Cufflinks	transcript	113054321	113072381	.	+	.	gene_id "linc_gga000902"; transcript_id "linc_ggaT00046163";
1	Cufflinks	exon	113054321	113054513	.	+	.	gene_id "linc_gga000902"; transcript_id "linc_ggaT00046163"; exon_number "1"; class_code "u";
1	Cufflinks	exon	113069903	113070020	.	+	.	gene_id "linc_gga000902"; transcript_id "linc_ggaT00046163"; exon_number "2"; class_code "u";
1	Cufflinks	exon	113070779	113072381	.	+	.	gene_id "linc_gga000902"; transcript_id "linc_ggaT00046163"; exon_number "3"; class_code "u";
1	Cufflinks	gene	113160616	113162860	.	+	.	gene_id "linc_gga000903";
1	Cufflinks	transcript	113160616	113162860	.	+	.	gene_id "linc_gga000903"; transcript_id "linc_ggaT00046164";
1	Cufflinks	exon	113160616	113160704	.	+	.	gene_id "linc_gga000903"; transcript_id "linc_ggaT00046164"; exon_number "1"; class_code "u";
1	Cufflinks	exon	113162198	113162860	.	+	.	gene_id "linc_gga000903"; transcript_id "linc_ggaT00046164"; exon_number "2"; class_code "u";
1	Cufflinks	gene	113476959	113487571	.	+	.	gene_id "linc_gga000905";
1	Cufflinks	transcript	113476959	113487571	.	+	.	gene_id "linc_gga000905"; transcript_id "linc_ggaT00103164";
1	Cufflinks	exon	113476959	113477249	.	+	.	gene_id "linc_gga000905"; transcript_id "linc_ggaT00103164"; exon_number "1"; class_code "u";
1	Cufflinks	exon	113478305	113478391	.	+	.	gene_id "linc_gga000905"; transcript_id "linc_ggaT00103164"; exon_number "2"; class_code "u";
1	Cufflinks	exon	113486612	113486721	.	+	.	gene_id "linc_gga000905"; transcript_id "linc_ggaT00103164"; exon_number "3"; class_code "u";
1	Cufflinks	exon	113487523	113487571	.	+	.	gene_id "linc_gga000905"; transcript_id "linc_ggaT00103164"; exon_number "4"; class_code "u";
1	Cufflinks	gene	116332881	116336777	.	+	.	gene_id "linc_gga000912";
1	Cufflinks	transcript	116332881	116336777	.	+	.	gene_id "linc_gga000912"; transcript_id "linc_ggaT00068269";
1	Cufflinks	exon	116332881	116333104	.	+	.	gene_id "linc_gga000912"; transcript_id "linc_ggaT00068269"; exon_number "1"; class_code "u";
1	Cufflinks	exon	116336695	116336777	.	+	.	gene_id "linc_gga000912"; transcript_id "linc_ggaT00068269"; exon_number "2"; class_code "u";
1	Cufflinks	gene	116443575	116453603	.	+	.	gene_id "linc_gga000913";
1	Cufflinks	transcript	116443575	116452852	.	+	.	gene_id "linc_gga000913"; transcript_id "linc_ggaT00031791";
1	Cufflinks	exon	116443575	116443702	.	+	.	gene_id "linc_gga000913"; transcript_id "linc_ggaT00031791"; exon_number "1"; class_code "u";
1	Cufflinks	exon	116443829	116443908	.	+	.	gene_id "linc_gga000913"; transcript_id "linc_ggaT00031791"; exon_number "2"; class_code "u";
1	Cufflinks	exon	116446649	116446747	.	+	.	gene_id "linc_gga000913"; transcript_id "linc_ggaT00031791"; exon_number "3"; class_code "u";
1	Cufflinks	exon	116450559	116452852	.	+	.	gene_id "linc_gga000913"; transcript_id "linc_ggaT00031791"; exon_number "4"; class_code "u";
1	Cufflinks	transcript	116443575	116453603	.	+	.	gene_id "linc_gga000913"; transcript_id "linc_ggaT00031790";
1	Cufflinks	exon	116443575	116443908	.	+	.	gene_id "linc_gga000913"; transcript_id "linc_ggaT00031790"; exon_number "1"; class_code "u";
1	Cufflinks	exon	116446649	116446747	.	+	.	gene_id "linc_gga000913"; transcript_id "linc_ggaT00031790"; exon_number "2"; class_code "u";
1	Cufflinks	exon	116450559	116453603	.	+	.	gene_id "linc_gga000913"; transcript_id "linc_ggaT00031790"; exon_number "3"; class_code "u";
1	Cufflinks	gene	116941385	116945967	.	+	.	gene_id "linc_gga000915";
1	Cufflinks	transcript	116941385	116945942	.	+	.	gene_id "linc_gga000915"; transcript_id "linc_ggaT00188758";
1	Cufflinks	exon	116941385	116941657	.	+	.	gene_id "linc_gga000915"; transcript_id "linc_ggaT00188758"; exon_number "1"; class_code "u";
1	Cufflinks	exon	116942149	116942237	.	+	.	gene_id "linc_gga000915"; transcript_id "linc_ggaT00188758"; exon_number "2"; class_code "u";
1	Cufflinks	exon	116943035	116945942	.	+	.	gene_id "linc_gga000915"; transcript_id "linc_ggaT00188758"; exon_number "3"; class_code "u";
1	Cufflinks	transcript	116941412	116945967	.	+	.	gene_id "linc_gga000915"; transcript_id "linc_ggaT00189837";
1	Cufflinks	exon	116941412	116942237	.	+	.	gene_id "linc_gga000915"; transcript_id "linc_ggaT00189837"; exon_number "1"; class_code "u";
1	Cufflinks	exon	116943035	116945967	.	+	.	gene_id "linc_gga000915"; transcript_id "linc_ggaT00189837"; exon_number "2"; class_code "u";
1	Cufflinks	gene	117477845	117479256	.	+	.	gene_id "linc_gga000917";
1	Cufflinks	transcript	117477845	117479256	.	+	.	gene_id "linc_gga000917"; transcript_id "linc_ggaT00103178";
1	Cufflinks	exon	117477845	117478207	.	+	.	gene_id "linc_gga000917"; transcript_id "linc_ggaT00103178"; exon_number "1"; class_code "u";
1	Cufflinks	exon	117478756	117479256	.	+	.	gene_id "linc_gga000917"; transcript_id "linc_ggaT00103178"; exon_number "2"; class_code "u";
1	Cufflinks	gene	117859752	117860449	.	+	.	gene_id "linc_gga000923";
1	Cufflinks	transcript	117859752	117860449	.	+	.	gene_id "linc_gga000923"; transcript_id "linc_ggaT00064534";
1	Cufflinks	exon	117859752	117859779	.	+	.	gene_id "linc_gga000923"; transcript_id "linc_ggaT00064534"; exon_number "1"; class_code "u";
1	Cufflinks	exon	117860090	117860449	.	+	.	gene_id "linc_gga000923"; transcript_id "linc_ggaT00064534"; exon_number "2"; class_code "u";
1	Cufflinks	gene	118041898	118069049	.	+	.	gene_id "linc_gga000926";
1	Cufflinks	transcript	118041898	118069049	.	+	.	gene_id "linc_gga000926"; transcript_id "linc_ggaT00046185";
1	Cufflinks	exon	118041898	118041957	.	+	.	gene_id "linc_gga000926"; transcript_id "linc_ggaT00046185"; exon_number "1"; class_code "u";
1	Cufflinks	exon	118066716	118066814	.	+	.	gene_id "linc_gga000926"; transcript_id "linc_ggaT00046185"; exon_number "2"; class_code "u";
1	Cufflinks	exon	118068846	118069049	.	+	.	gene_id "linc_gga000926"; transcript_id "linc_ggaT00046185"; exon_number "3"; class_code "u";
1	Cufflinks	transcript	118041924	118069049	.	+	.	gene_id "linc_gga000926"; transcript_id "linc_ggaT00046186";
1	Cufflinks	exon	118041924	118041957	.	+	.	gene_id "linc_gga000926"; transcript_id "linc_ggaT00046186"; exon_number "1"; class_code "u";
1	Cufflinks	exon	118066204	118066306	.	+	.	gene_id "linc_gga000926"; transcript_id "linc_ggaT00046186"; exon_number "2"; class_code "u";
1	Cufflinks	exon	118066716	118066814	.	+	.	gene_id "linc_gga000926"; transcript_id "linc_ggaT00046186"; exon_number "3"; class_code "u";
1	Cufflinks	exon	118068846	118069049	.	+	.	gene_id "linc_gga000926"; transcript_id "linc_ggaT00046186"; exon_number "4"; class_code "u";
1	Cufflinks	transcript	118042970	118069049	.	+	.	gene_id "linc_gga000926"; transcript_id "linc_ggaT00046187";
1	Cufflinks	exon	118042970	118043008	.	+	.	gene_id "linc_gga000926"; transcript_id "linc_ggaT00046187"; exon_number "1"; class_code "u";
1	Cufflinks	exon	118066204	118066306	.	+	.	gene_id "linc_gga000926"; transcript_id "linc_ggaT00046187"; exon_number "2"; class_code "u";
1	Cufflinks	exon	118066716	118066814	.	+	.	gene_id "linc_gga000926"; transcript_id "linc_ggaT00046187"; exon_number "3"; class_code "u";
1	Cufflinks	exon	118068846	118069049	.	+	.	gene_id "linc_gga000926"; transcript_id "linc_ggaT00046187"; exon_number "4"; class_code "u";
1	Cufflinks	gene	118817266	118819520	.	+	.	gene_id "linc_gga000930";
1	Cufflinks	transcript	118817266	118819520	.	+	.	gene_id "linc_gga000930"; transcript_id "linc_ggaT00108674";
1	Cufflinks	exon	118817266	118818214	.	+	.	gene_id "linc_gga000930"; transcript_id "linc_ggaT00108674"; exon_number "1"; class_code "u";
1	Cufflinks	exon	118819252	118819520	.	+	.	gene_id "linc_gga000930"; transcript_id "linc_ggaT00108674"; exon_number "2"; class_code "u";
1	Cufflinks	gene	119087919	119090749	.	+	.	gene_id "linc_gga000931";
1	Cufflinks	transcript	119087919	119090611	.	+	.	gene_id "linc_gga000931"; transcript_id "linc_ggaT00299237";
1	Cufflinks	exon	119087919	119088186	.	+	.	gene_id "linc_gga000931"; transcript_id "linc_ggaT00299237"; exon_number "1"; class_code "u";
1	Cufflinks	exon	119090303	119090416	.	+	.	gene_id "linc_gga000931"; transcript_id "linc_ggaT00299237"; exon_number "2"; class_code "u";
1	Cufflinks	exon	119090505	119090611	.	+	.	gene_id "linc_gga000931"; transcript_id "linc_ggaT00299237"; exon_number "3"; class_code "u";
1	Cufflinks	transcript	119088002	119090749	.	+	.	gene_id "linc_gga000931"; transcript_id "linc_ggaT00311874";
1	Cufflinks	exon	119088002	119088186	.	+	.	gene_id "linc_gga000931"; transcript_id "linc_ggaT00311874"; exon_number "1"; class_code "u";
1	Cufflinks	exon	119089654	119090416	.	+	.	gene_id "linc_gga000931"; transcript_id "linc_ggaT00311874"; exon_number "2"; class_code "u";
1	Cufflinks	exon	119090505	119090749	.	+	.	gene_id "linc_gga000931"; transcript_id "linc_ggaT00311874"; exon_number "3"; class_code "u";
1	Cufflinks	transcript	119088487	119090613	.	+	.	gene_id "linc_gga000931"; transcript_id "linc_ggaT00311875";
1	Cufflinks	exon	119088487	119090416	.	+	.	gene_id "linc_gga000931"; transcript_id "linc_ggaT00311875"; exon_number "1"; class_code "u";
1	Cufflinks	exon	119090505	119090613	.	+	.	gene_id "linc_gga000931"; transcript_id "linc_ggaT00311875"; exon_number "2"; class_code "u";
1	Cufflinks	gene	120834605	120836046	.	+	.	gene_id "linc_gga000948";
1	Cufflinks	transcript	120834605	120836046	.	+	.	gene_id "linc_gga000948"; transcript_id "linc_ggaT00209011";
1	Cufflinks	exon	120834605	120835177	.	+	.	gene_id "linc_gga000948"; transcript_id "linc_ggaT00209011"; exon_number "1"; class_code "u";
1	Cufflinks	exon	120835328	120836046	.	+	.	gene_id "linc_gga000948"; transcript_id "linc_ggaT00209011"; exon_number "2"; class_code "u";
1	Cufflinks	gene	120965757	120966475	.	+	.	gene_id "linc_gga000950";
1	Cufflinks	transcript	120965757	120966475	.	+	.	gene_id "linc_gga000950"; transcript_id "linc_ggaT00101105";
1	Cufflinks	exon	120965757	120965979	.	+	.	gene_id "linc_gga000950"; transcript_id "linc_ggaT00101105"; exon_number "1"; class_code "u";
1	Cufflinks	exon	120966296	120966475	.	+	.	gene_id "linc_gga000950"; transcript_id "linc_ggaT00101105"; exon_number "2"; class_code "u";
1	Cufflinks	gene	121906539	121931651	.	+	.	gene_id "linc_gga000962";
1	Cufflinks	transcript	121906539	121931651	.	+	.	gene_id "linc_gga000962"; transcript_id "linc_ggaT00296530";
1	Cufflinks	exon	121906539	121906618	.	+	.	gene_id "linc_gga000962"; transcript_id "linc_ggaT00296530"; exon_number "1"; class_code "u";
1	Cufflinks	exon	121914988	121915120	.	+	.	gene_id "linc_gga000962"; transcript_id "linc_ggaT00296530"; exon_number "2"; class_code "u";
1	Cufflinks	exon	121920167	121920234	.	+	.	gene_id "linc_gga000962"; transcript_id "linc_ggaT00296530"; exon_number "3"; class_code "u";
1	Cufflinks	exon	121929379	121931651	.	+	.	gene_id "linc_gga000962"; transcript_id "linc_ggaT00296530"; exon_number "4"; class_code "u";
1	Cufflinks	transcript	121906555	121924332	.	+	.	gene_id "linc_gga000962"; transcript_id "linc_ggaT00300330";
1	Cufflinks	exon	121906555	121906618	.	+	.	gene_id "linc_gga000962"; transcript_id "linc_ggaT00300330"; exon_number "1"; class_code "u";
1	Cufflinks	exon	121907642	121907741	.	+	.	gene_id "linc_gga000962"; transcript_id "linc_ggaT00300330"; exon_number "2"; class_code "u";
1	Cufflinks	exon	121914988	121915120	.	+	.	gene_id "linc_gga000962"; transcript_id "linc_ggaT00300330"; exon_number "3"; class_code "u";
1	Cufflinks	exon	121915243	121915272	.	+	.	gene_id "linc_gga000962"; transcript_id "linc_ggaT00300330"; exon_number "4"; class_code "u";
1	Cufflinks	exon	121920167	121920234	.	+	.	gene_id "linc_gga000962"; transcript_id "linc_ggaT00300330"; exon_number "5"; class_code "u";
1	Cufflinks	exon	121922683	121924332	.	+	.	gene_id "linc_gga000962"; transcript_id "linc_ggaT00300330"; exon_number "6"; class_code "u";
1	Cufflinks	gene	122734518	122748857	.	+	.	gene_id "linc_gga000968";
1	Cufflinks	transcript	122734518	122748648	.	+	.	gene_id "linc_gga000968"; transcript_id "linc_ggaT00274484";
1	Cufflinks	exon	122734518	122735421	.	+	.	gene_id "linc_gga000968"; transcript_id "linc_ggaT00274484"; exon_number "1"; class_code "u";
1	Cufflinks	exon	122743221	122748648	.	+	.	gene_id "linc_gga000968"; transcript_id "linc_ggaT00274484"; exon_number "2"; class_code "u";
1	Cufflinks	transcript	122734518	122748663	.	+	.	gene_id "linc_gga000968"; transcript_id "linc_ggaT00024956";
1	Cufflinks	exon	122734518	122735421	.	+	.	gene_id "linc_gga000968"; transcript_id "linc_ggaT00024956"; exon_number "1"; class_code "u";
1	Cufflinks	exon	122745982	122746073	.	+	.	gene_id "linc_gga000968"; transcript_id "linc_ggaT00024956"; exon_number "2"; class_code "u";
1	Cufflinks	exon	122746423	122748663	.	+	.	gene_id "linc_gga000968"; transcript_id "linc_ggaT00024956"; exon_number "3"; class_code "u";
1	Cufflinks	transcript	122734917	122748857	.	+	.	gene_id "linc_gga000968"; transcript_id "linc_ggaT00282205";
1	Cufflinks	exon	122734917	122735421	.	+	.	gene_id "linc_gga000968"; transcript_id "linc_ggaT00282205"; exon_number "1"; class_code "u";
1	Cufflinks	exon	122743221	122743311	.	+	.	gene_id "linc_gga000968"; transcript_id "linc_ggaT00282205"; exon_number "2"; class_code "u";
1	Cufflinks	exon	122745982	122746073	.	+	.	gene_id "linc_gga000968"; transcript_id "linc_ggaT00282205"; exon_number "3"; class_code "u";
1	Cufflinks	exon	122746423	122748857	.	+	.	gene_id "linc_gga000968"; transcript_id "linc_ggaT00282205"; exon_number "4"; class_code "u";
1	Cufflinks	transcript	122744066	122748663	.	+	.	gene_id "linc_gga000968"; transcript_id "linc_ggaT00023877";
1	Cufflinks	exon	122744066	122746073	.	+	.	gene_id "linc_gga000968"; transcript_id "linc_ggaT00023877"; exon_number "1"; class_code "u";
1	Cufflinks	exon	122746423	122748663	.	+	.	gene_id "linc_gga000968"; transcript_id "linc_ggaT00023877"; exon_number "2"; class_code "u";
1	Cufflinks	gene	123769084	123782898	.	+	.	gene_id "linc_gga000973";
1	Cufflinks	transcript	123769084	123782898	.	+	.	gene_id "linc_gga000973"; transcript_id "linc_ggaT00046217";
1	Cufflinks	exon	123769084	123769109	.	+	.	gene_id "linc_gga000973"; transcript_id "linc_ggaT00046217"; exon_number "1"; class_code "u";
1	Cufflinks	exon	123778105	123778304	.	+	.	gene_id "linc_gga000973"; transcript_id "linc_ggaT00046217"; exon_number "2"; class_code "u";
1	Cufflinks	exon	123781656	123781753	.	+	.	gene_id "linc_gga000973"; transcript_id "linc_ggaT00046217"; exon_number "3"; class_code "u";
1	Cufflinks	exon	123782410	123782898	.	+	.	gene_id "linc_gga000973"; transcript_id "linc_ggaT00046217"; exon_number "4"; class_code "u";
1	Cufflinks	transcript	123777673	123781711	.	+	.	gene_id "linc_gga000973"; transcript_id "linc_ggaT00066288";
1	Cufflinks	exon	123777673	123777898	.	+	.	gene_id "linc_gga000973"; transcript_id "linc_ggaT00066288"; exon_number "1"; class_code "u";
1	Cufflinks	exon	123778105	123778304	.	+	.	gene_id "linc_gga000973"; transcript_id "linc_ggaT00066288"; exon_number "2"; class_code "u";
1	Cufflinks	exon	123781656	123781711	.	+	.	gene_id "linc_gga000973"; transcript_id "linc_ggaT00066288"; exon_number "3"; class_code "u";
1	Cufflinks	gene	123791012	123802616	.	+	.	gene_id "linc_gga000974";
1	Cufflinks	transcript	123791012	123802616	.	+	.	gene_id "linc_gga000974"; transcript_id "linc_ggaT00104746";
1	Cufflinks	exon	123791012	123791459	.	+	.	gene_id "linc_gga000974"; transcript_id "linc_ggaT00104746"; exon_number "1"; class_code "u";
1	Cufflinks	exon	123792387	123792537	.	+	.	gene_id "linc_gga000974"; transcript_id "linc_ggaT00104746"; exon_number "2"; class_code "u";
1	Cufflinks	exon	123797086	123797270	.	+	.	gene_id "linc_gga000974"; transcript_id "linc_ggaT00104746"; exon_number "3"; class_code "u";
1	Cufflinks	exon	123801337	123802616	.	+	.	gene_id "linc_gga000974"; transcript_id "linc_ggaT00104746"; exon_number "4"; class_code "u";
1	Cufflinks	transcript	123792820	123802554	.	+	.	gene_id "linc_gga000974"; transcript_id "linc_ggaT00009398";
1	Cufflinks	exon	123792820	123793446	.	+	.	gene_id "linc_gga000974"; transcript_id "linc_ggaT00009398"; exon_number "1"; class_code "u";
1	Cufflinks	exon	123797086	123797270	.	+	.	gene_id "linc_gga000974"; transcript_id "linc_ggaT00009398"; exon_number "2"; class_code "u";
1	Cufflinks	exon	123801337	123802554	.	+	.	gene_id "linc_gga000974"; transcript_id "linc_ggaT00009398"; exon_number "3"; class_code "u";
1	Cufflinks	transcript	123796509	123802451	.	+	.	gene_id "linc_gga000974"; transcript_id "linc_ggaT00006654";
1	Cufflinks	exon	123796509	123797270	.	+	.	gene_id "linc_gga000974"; transcript_id "linc_ggaT00006654"; exon_number "1"; class_code "u";
1	Cufflinks	exon	123801337	123802451	.	+	.	gene_id "linc_gga000974"; transcript_id "linc_ggaT00006654"; exon_number "2"; class_code "u";
1	Cufflinks	transcript	123797155	123799393	.	+	.	gene_id "linc_gga000974"; transcript_id "linc_ggaT00046218";
1	Cufflinks	exon	123797155	123797270	.	+	.	gene_id "linc_gga000974"; transcript_id "linc_ggaT00046218"; exon_number "1"; class_code "u";
1	Cufflinks	exon	123798858	123799393	.	+	.	gene_id "linc_gga000974"; transcript_id "linc_ggaT00046218"; exon_number "2"; class_code "u";
1	Cufflinks	gene	124184038	124185396	.	+	.	gene_id "linc_gga000977";
1	Cufflinks	transcript	124184038	124185396	.	+	.	gene_id "linc_gga000977"; transcript_id "linc_ggaT00046221";
1	Cufflinks	exon	124184038	124184108	.	+	.	gene_id "linc_gga000977"; transcript_id "linc_ggaT00046221"; exon_number "1"; class_code "u";
1	Cufflinks	exon	124184209	124185396	.	+	.	gene_id "linc_gga000977"; transcript_id "linc_ggaT00046221"; exon_number "2"; class_code "u";
1	Cufflinks	gene	124410011	124411593	.	+	.	gene_id "linc_gga000978";
1	Cufflinks	transcript	124410011	124411593	.	+	.	gene_id "linc_gga000978"; transcript_id "linc_ggaT00204090";
1	Cufflinks	exon	124410011	124410548	.	+	.	gene_id "linc_gga000978"; transcript_id "linc_ggaT00204090"; exon_number "1"; class_code "u";
1	Cufflinks	exon	124411279	124411593	.	+	.	gene_id "linc_gga000978"; transcript_id "linc_ggaT00204090"; exon_number "2"; class_code "u";
1	Cufflinks	gene	124770741	124783731	.	+	.	gene_id "linc_gga000980";
1	Cufflinks	transcript	124770741	124783725	.	+	.	gene_id "linc_gga000980"; transcript_id "linc_ggaT00081156";
1	Cufflinks	exon	124770741	124774145	.	+	.	gene_id "linc_gga000980"; transcript_id "linc_ggaT00081156"; exon_number "1"; class_code "u";
1	Cufflinks	exon	124780488	124783725	.	+	.	gene_id "linc_gga000980"; transcript_id "linc_ggaT00081156"; exon_number "2"; class_code "u";
1	Cufflinks	transcript	124773182	124783455	.	+	.	gene_id "linc_gga000980"; transcript_id "linc_ggaT00050751";
1	Cufflinks	exon	124773182	124774145	.	+	.	gene_id "linc_gga000980"; transcript_id "linc_ggaT00050751"; exon_number "1"; class_code "u";
1	Cufflinks	exon	124781455	124783455	.	+	.	gene_id "linc_gga000980"; transcript_id "linc_ggaT00050751"; exon_number "2"; class_code "u";
1	Cufflinks	transcript	124773973	124783731	.	+	.	gene_id "linc_gga000980"; transcript_id "linc_ggaT00050750";
1	Cufflinks	exon	124773973	124774145	.	+	.	gene_id "linc_gga000980"; transcript_id "linc_ggaT00050750"; exon_number "1"; class_code "u";
1	Cufflinks	exon	124781455	124781607	.	+	.	gene_id "linc_gga000980"; transcript_id "linc_ggaT00050750"; exon_number "2"; class_code "u";
1	Cufflinks	exon	124782070	124783731	.	+	.	gene_id "linc_gga000980"; transcript_id "linc_ggaT00050750"; exon_number "3"; class_code "u";
1	Cufflinks	transcript	124781271	124783455	.	+	.	gene_id "linc_gga000980"; transcript_id "linc_ggaT00050752";
1	Cufflinks	exon	124781271	124781607	.	+	.	gene_id "linc_gga000980"; transcript_id "linc_ggaT00050752"; exon_number "1"; class_code "u";
1	Cufflinks	exon	124781733	124783455	.	+	.	gene_id "linc_gga000980"; transcript_id "linc_ggaT00050752"; exon_number "2"; class_code "u";
1	Cufflinks	gene	129551235	129557910	.	+	.	gene_id "linc_gga000998";
1	Cufflinks	transcript	129551235	129557910	.	+	.	gene_id "linc_gga000998"; transcript_id "linc_ggaT00018932";
1	Cufflinks	exon	129551235	129552337	.	+	.	gene_id "linc_gga000998"; transcript_id "linc_ggaT00018932"; exon_number "1"; class_code "u";
1	Cufflinks	exon	129555855	129557910	.	+	.	gene_id "linc_gga000998"; transcript_id "linc_ggaT00018932"; exon_number "2"; class_code "u";
1	Cufflinks	gene	129678283	129687096	.	+	.	gene_id "linc_gga001001";
1	Cufflinks	transcript	129678283	129687096	.	+	.	gene_id "linc_gga001001"; transcript_id "linc_ggaT00027012";
1	Cufflinks	exon	129678283	129678512	.	+	.	gene_id "linc_gga001001"; transcript_id "linc_ggaT00027012"; exon_number "1"; class_code "u";
1	Cufflinks	exon	129686682	129687096	.	+	.	gene_id "linc_gga001001"; transcript_id "linc_ggaT00027012"; exon_number "2"; class_code "u";
1	Cufflinks	gene	129693823	129698266	.	+	.	gene_id "linc_gga001002";
1	Cufflinks	transcript	129693823	129698266	.	+	.	gene_id "linc_gga001002"; transcript_id "linc_ggaT00307197";
1	Cufflinks	exon	129693823	129694220	.	+	.	gene_id "linc_gga001002"; transcript_id "linc_ggaT00307197"; exon_number "1"; class_code "u";
1	Cufflinks	exon	129696940	129698266	.	+	.	gene_id "linc_gga001002"; transcript_id "linc_ggaT00307197"; exon_number "2"; class_code "u";
1	Cufflinks	gene	130261702	130285796	.	+	.	gene_id "linc_gga001007";
1	Cufflinks	transcript	130261702	130285796	.	+	.	gene_id "linc_gga001007"; transcript_id "linc_ggaT00068332";
1	Cufflinks	exon	130261702	130261732	.	+	.	gene_id "linc_gga001007"; transcript_id "linc_ggaT00068332"; exon_number "1"; class_code "u";
1	Cufflinks	exon	130271586	130271705	.	+	.	gene_id "linc_gga001007"; transcript_id "linc_ggaT00068332"; exon_number "2"; class_code "u";
1	Cufflinks	exon	130285456	130285796	.	+	.	gene_id "linc_gga001007"; transcript_id "linc_ggaT00068332"; exon_number "3"; class_code "u";
1	Cufflinks	gene	130979100	131002594	.	+	.	gene_id "linc_gga001010";
1	Cufflinks	transcript	130979100	131002588	.	+	.	gene_id "linc_gga001010"; transcript_id "linc_ggaT00281468";
1	Cufflinks	exon	130979100	130979483	.	+	.	gene_id "linc_gga001010"; transcript_id "linc_ggaT00281468"; exon_number "1"; class_code "u";
1	Cufflinks	exon	130993964	130994066	.	+	.	gene_id "linc_gga001010"; transcript_id "linc_ggaT00281468"; exon_number "2"; class_code "u";
1	Cufflinks	exon	131002167	131002588	.	+	.	gene_id "linc_gga001010"; transcript_id "linc_ggaT00281468"; exon_number "3"; class_code "u";
1	Cufflinks	transcript	130979100	131002594	.	+	.	gene_id "linc_gga001010"; transcript_id "linc_ggaT00281467";
1	Cufflinks	exon	130979100	130979483	.	+	.	gene_id "linc_gga001010"; transcript_id "linc_ggaT00281467"; exon_number "1"; class_code "u";
1	Cufflinks	exon	130993964	130994066	.	+	.	gene_id "linc_gga001010"; transcript_id "linc_ggaT00281467"; exon_number "2"; class_code "u";
1	Cufflinks	exon	131001556	131002594	.	+	.	gene_id "linc_gga001010"; transcript_id "linc_ggaT00281467"; exon_number "3"; class_code "u";
1	Cufflinks	transcript	130979155	131002446	.	+	.	gene_id "linc_gga001010"; transcript_id "linc_ggaT00285273";
1	Cufflinks	exon	130979155	130979483	.	+	.	gene_id "linc_gga001010"; transcript_id "linc_ggaT00285273"; exon_number "1"; class_code "u";
1	Cufflinks	exon	131002167	131002446	.	+	.	gene_id "linc_gga001010"; transcript_id "linc_ggaT00285273"; exon_number "2"; class_code "u";
1	Cufflinks	gene	131005288	131024669	.	+	.	gene_id "linc_gga001011";
1	Cufflinks	transcript	131005288	131024669	.	+	.	gene_id "linc_gga001011"; transcript_id "linc_ggaT00158354";
1	Cufflinks	exon	131005288	131005463	.	+	.	gene_id "linc_gga001011"; transcript_id "linc_ggaT00158354"; exon_number "1"; class_code "u";
1	Cufflinks	exon	131024274	131024669	.	+	.	gene_id "linc_gga001011"; transcript_id "linc_ggaT00158354"; exon_number "2"; class_code "u";
1	Cufflinks	gene	132906664	132907782	.	+	.	gene_id "linc_gga001027";
1	Cufflinks	transcript	132906664	132907782	.	+	.	gene_id "linc_gga001027"; transcript_id "linc_ggaT00046275";
1	Cufflinks	exon	132906664	132907441	.	+	.	gene_id "linc_gga001027"; transcript_id "linc_ggaT00046275"; exon_number "1"; class_code "u";
1	Cufflinks	exon	132907529	132907782	.	+	.	gene_id "linc_gga001027"; transcript_id "linc_ggaT00046275"; exon_number "2"; class_code "u";
1	Cufflinks	gene	132918661	132919335	.	+	.	gene_id "linc_gga001028";
1	Cufflinks	transcript	132918661	132919335	.	+	.	gene_id "linc_gga001028"; transcript_id "linc_ggaT00046276";
1	Cufflinks	exon	132918661	132918741	.	+	.	gene_id "linc_gga001028"; transcript_id "linc_ggaT00046276"; exon_number "1"; class_code "u";
1	Cufflinks	exon	132918834	132919335	.	+	.	gene_id "linc_gga001028"; transcript_id "linc_ggaT00046276"; exon_number "2"; class_code "u";
1	Cufflinks	gene	134094734	134225340	.	+	.	gene_id "linc_gga001038";
1	Cufflinks	transcript	134094734	134224524	.	+	.	gene_id "linc_gga001038"; transcript_id "linc_ggaT00298413";
1	Cufflinks	exon	134094734	134094914	.	+	.	gene_id "linc_gga001038"; transcript_id "linc_ggaT00298413"; exon_number "1"; class_code "u";
1	Cufflinks	exon	134095244	134095281	.	+	.	gene_id "linc_gga001038"; transcript_id "linc_ggaT00298413"; exon_number "2"; class_code "u";
1	Cufflinks	exon	134213267	134213407	.	+	.	gene_id "linc_gga001038"; transcript_id "linc_ggaT00298413"; exon_number "3"; class_code "u";
1	Cufflinks	exon	134213510	134213658	.	+	.	gene_id "linc_gga001038"; transcript_id "linc_ggaT00298413"; exon_number "4"; class_code "u";
1	Cufflinks	exon	134224423	134224524	.	+	.	gene_id "linc_gga001038"; transcript_id "linc_ggaT00298413"; exon_number "5"; class_code "u";
1	Cufflinks	transcript	134094756	134224524	.	+	.	gene_id "linc_gga001038"; transcript_id "linc_ggaT00298414";
1	Cufflinks	exon	134094756	134094914	.	+	.	gene_id "linc_gga001038"; transcript_id "linc_ggaT00298414"; exon_number "1"; class_code "u";
1	Cufflinks	exon	134095244	134095281	.	+	.	gene_id "linc_gga001038"; transcript_id "linc_ggaT00298414"; exon_number "2"; class_code "u";
1	Cufflinks	exon	134213267	134213400	.	+	.	gene_id "linc_gga001038"; transcript_id "linc_ggaT00298414"; exon_number "3"; class_code "u";
1	Cufflinks	exon	134213510	134213658	.	+	.	gene_id "linc_gga001038"; transcript_id "linc_ggaT00298414"; exon_number "4"; class_code "u";
1	Cufflinks	exon	134224423	134224524	.	+	.	gene_id "linc_gga001038"; transcript_id "linc_ggaT00298414"; exon_number "5"; class_code "u";
1	Cufflinks	transcript	134213263	134225340	.	+	.	gene_id "linc_gga001038"; transcript_id "linc_ggaT00096865";
1	Cufflinks	exon	134213263	134213407	.	+	.	gene_id "linc_gga001038"; transcript_id "linc_ggaT00096865"; exon_number "1"; class_code "u";
1	Cufflinks	exon	134213510	134213658	.	+	.	gene_id "linc_gga001038"; transcript_id "linc_ggaT00096865"; exon_number "2"; class_code "u";
1	Cufflinks	exon	134224423	134224559	.	+	.	gene_id "linc_gga001038"; transcript_id "linc_ggaT00096865"; exon_number "3"; class_code "u";
1	Cufflinks	exon	134225236	134225340	.	+	.	gene_id "linc_gga001038"; transcript_id "linc_ggaT00096865"; exon_number "4"; class_code "u";
1	Cufflinks	transcript	134213269	134213661	.	+	.	gene_id "linc_gga001038"; transcript_id "linc_ggaT00166770";
1	Cufflinks	exon	134213269	134213407	.	+	.	gene_id "linc_gga001038"; transcript_id "linc_ggaT00166770"; exon_number "1"; class_code "u";
1	Cufflinks	exon	134213510	134213661	.	+	.	gene_id "linc_gga001038"; transcript_id "linc_ggaT00166770"; exon_number "2"; class_code "u";
1	Cufflinks	gene	135717822	135719231	.	+	.	gene_id "linc_gga001055";
1	Cufflinks	transcript	135717822	135719231	.	+	.	gene_id "linc_gga001055"; transcript_id "linc_ggaT00177689";
1	Cufflinks	exon	135717822	135717910	.	+	.	gene_id "linc_gga001055"; transcript_id "linc_ggaT00177689"; exon_number "1"; class_code "u";
1	Cufflinks	exon	135718087	135719231	.	+	.	gene_id "linc_gga001055"; transcript_id "linc_ggaT00177689"; exon_number "2"; class_code "u";
1	Cufflinks	gene	136483551	136485253	.	+	.	gene_id "linc_gga001062";
1	Cufflinks	transcript	136483551	136485253	.	+	.	gene_id "linc_gga001062"; transcript_id "linc_ggaT00091277";
1	Cufflinks	exon	136483551	136484561	.	+	.	gene_id "linc_gga001062"; transcript_id "linc_ggaT00091277"; exon_number "1"; class_code "u";
1	Cufflinks	exon	136484903	136485253	.	+	.	gene_id "linc_gga001062"; transcript_id "linc_ggaT00091277"; exon_number "2"; class_code "u";
1	Cufflinks	gene	137239141	137250169	.	+	.	gene_id "linc_gga001069";
1	Cufflinks	transcript	137239141	137250169	.	+	.	gene_id "linc_gga001069"; transcript_id "linc_ggaT00283641";
1	Cufflinks	exon	137239141	137239610	.	+	.	gene_id "linc_gga001069"; transcript_id "linc_ggaT00283641"; exon_number "1"; class_code "u";
1	Cufflinks	exon	137248052	137250169	.	+	.	gene_id "linc_gga001069"; transcript_id "linc_ggaT00283641"; exon_number "2"; class_code "u";
1	Cufflinks	gene	137768385	137784070	.	+	.	gene_id "linc_gga001072";
1	Cufflinks	transcript	137768385	137783911	.	+	.	gene_id "linc_gga001072"; transcript_id "linc_ggaT00188774";
1	Cufflinks	exon	137768385	137768445	.	+	.	gene_id "linc_gga001072"; transcript_id "linc_ggaT00188774"; exon_number "1"; class_code "u";
1	Cufflinks	exon	137783451	137783911	.	+	.	gene_id "linc_gga001072"; transcript_id "linc_ggaT00188774"; exon_number "2"; class_code "u";
1	Cufflinks	transcript	137775173	137784070	.	+	.	gene_id "linc_gga001072"; transcript_id "linc_ggaT00188775";
1	Cufflinks	exon	137775173	137776506	.	+	.	gene_id "linc_gga001072"; transcript_id "linc_ggaT00188775"; exon_number "1"; class_code "u";
1	Cufflinks	exon	137783451	137784070	.	+	.	gene_id "linc_gga001072"; transcript_id "linc_ggaT00188775"; exon_number "2"; class_code "u";
1	Cufflinks	gene	138423849	138429284	.	+	.	gene_id "linc_gga001074";
1	Cufflinks	transcript	138423849	138429284	.	+	.	gene_id "linc_gga001074"; transcript_id "linc_ggaT00074226";
1	Cufflinks	exon	138423849	138423904	.	+	.	gene_id "linc_gga001074"; transcript_id "linc_ggaT00074226"; exon_number "1"; class_code "u";
1	Cufflinks	exon	138428723	138429284	.	+	.	gene_id "linc_gga001074"; transcript_id "linc_ggaT00074226"; exon_number "2"; class_code "u";
1	Cufflinks	gene	138823444	138858652	.	+	.	gene_id "linc_gga001078";
1	Cufflinks	transcript	138823444	138858652	.	+	.	gene_id "linc_gga001078"; transcript_id "linc_ggaT00046329";
1	Cufflinks	exon	138823444	138823466	.	+	.	gene_id "linc_gga001078"; transcript_id "linc_ggaT00046329"; exon_number "1"; class_code "u";
1	Cufflinks	exon	138824540	138824691	.	+	.	gene_id "linc_gga001078"; transcript_id "linc_ggaT00046329"; exon_number "2"; class_code "u";
1	Cufflinks	exon	138858245	138858652	.	+	.	gene_id "linc_gga001078"; transcript_id "linc_ggaT00046329"; exon_number "3"; class_code "u";
1	Cufflinks	gene	138925308	138933928	.	+	.	gene_id "linc_gga001079";
1	Cufflinks	transcript	138925308	138933910	.	+	.	gene_id "linc_gga001079"; transcript_id "linc_ggaT00046330";
1	Cufflinks	exon	138925308	138925417	.	+	.	gene_id "linc_gga001079"; transcript_id "linc_ggaT00046330"; exon_number "1"; class_code "u";
1	Cufflinks	exon	138933368	138933910	.	+	.	gene_id "linc_gga001079"; transcript_id "linc_ggaT00046330"; exon_number "2"; class_code "u";
1	Cufflinks	transcript	138932804	138933928	.	+	.	gene_id "linc_gga001079"; transcript_id "linc_ggaT00207373";
1	Cufflinks	exon	138932804	138932878	.	+	.	gene_id "linc_gga001079"; transcript_id "linc_ggaT00207373"; exon_number "1"; class_code "u";
1	Cufflinks	exon	138933368	138933928	.	+	.	gene_id "linc_gga001079"; transcript_id "linc_ggaT00207373"; exon_number "2"; class_code "u";
1	Cufflinks	gene	139260380	139290780	.	+	.	gene_id "linc_gga001082";
1	Cufflinks	transcript	139260380	139290780	.	+	.	gene_id "linc_gga001082"; transcript_id "linc_ggaT00050996";
1	Cufflinks	exon	139260380	139261251	.	+	.	gene_id "linc_gga001082"; transcript_id "linc_ggaT00050996"; exon_number "1"; class_code "u";
1	Cufflinks	exon	139290742	139290780	.	+	.	gene_id "linc_gga001082"; transcript_id "linc_ggaT00050996"; exon_number "2"; class_code "u";
1	Cufflinks	gene	140498026	140517970	.	+	.	gene_id "linc_gga001093";
1	Cufflinks	transcript	140498026	140517907	.	+	.	gene_id "linc_gga001093"; transcript_id "linc_ggaT00001920";
1	Cufflinks	exon	140498026	140498530	.	+	.	gene_id "linc_gga001093"; transcript_id "linc_ggaT00001920"; exon_number "1"; class_code "u";
1	Cufflinks	exon	140513614	140513704	.	+	.	gene_id "linc_gga001093"; transcript_id "linc_ggaT00001920"; exon_number "2"; class_code "u";
1	Cufflinks	exon	140514253	140517907	.	+	.	gene_id "linc_gga001093"; transcript_id "linc_ggaT00001920"; exon_number "3"; class_code "u";
1	Cufflinks	transcript	140511568	140517970	.	+	.	gene_id "linc_gga001093"; transcript_id "linc_ggaT00009472";
1	Cufflinks	exon	140511568	140513704	.	+	.	gene_id "linc_gga001093"; transcript_id "linc_ggaT00009472"; exon_number "1"; class_code "u";
1	Cufflinks	exon	140514253	140517970	.	+	.	gene_id "linc_gga001093"; transcript_id "linc_ggaT00009472"; exon_number "2"; class_code "u";
1	Cufflinks	gene	140931348	140932907	.	+	.	gene_id "linc_gga001095";
1	Cufflinks	transcript	140931348	140932907	.	+	.	gene_id "linc_gga001095"; transcript_id "linc_ggaT00005034";
1	Cufflinks	exon	140931348	140931542	.	+	.	gene_id "linc_gga001095"; transcript_id "linc_ggaT00005034"; exon_number "1"; class_code "u";
1	Cufflinks	exon	140932627	140932907	.	+	.	gene_id "linc_gga001095"; transcript_id "linc_ggaT00005034"; exon_number "2"; class_code "u";
1	Cufflinks	gene	143528943	143532076	.	+	.	gene_id "linc_gga001104";
1	Cufflinks	transcript	143528943	143532076	.	+	.	gene_id "linc_gga001104"; transcript_id "linc_ggaT00224199";
1	Cufflinks	exon	143528943	143529044	.	+	.	gene_id "linc_gga001104"; transcript_id "linc_ggaT00224199"; exon_number "1"; class_code "u";
1	Cufflinks	exon	143530465	143532076	.	+	.	gene_id "linc_gga001104"; transcript_id "linc_ggaT00224199"; exon_number "2"; class_code "u";
1	Cufflinks	transcript	143528994	143532076	.	+	.	gene_id "linc_gga001104"; transcript_id "linc_ggaT00080664";
1	Cufflinks	exon	143528994	143529087	.	+	.	gene_id "linc_gga001104"; transcript_id "linc_ggaT00080664"; exon_number "1"; class_code "u";
1	Cufflinks	exon	143530465	143532076	.	+	.	gene_id "linc_gga001104"; transcript_id "linc_ggaT00080664"; exon_number "2"; class_code "u";
1	Cufflinks	transcript	143529747	143532076	.	+	.	gene_id "linc_gga001104"; transcript_id "linc_ggaT00325387";
1	Cufflinks	exon	143529747	143530213	.	+	.	gene_id "linc_gga001104"; transcript_id "linc_ggaT00325387"; exon_number "1"; class_code "u";
1	Cufflinks	exon	143530465	143532076	.	+	.	gene_id "linc_gga001104"; transcript_id "linc_ggaT00325387"; exon_number "2"; class_code "u";
1	Cufflinks	gene	144046010	144047557	.	+	.	gene_id "linc_gga001109";
1	Cufflinks	transcript	144046010	144047557	.	+	.	gene_id "linc_gga001109"; transcript_id "linc_ggaT00068396";
1	Cufflinks	exon	144046010	144046433	.	+	.	gene_id "linc_gga001109"; transcript_id "linc_ggaT00068396"; exon_number "1"; class_code "u";
1	Cufflinks	exon	144046578	144047557	.	+	.	gene_id "linc_gga001109"; transcript_id "linc_ggaT00068396"; exon_number "2"; class_code "u";
1	Cufflinks	gene	145651273	145653677	.	+	.	gene_id "linc_gga001118";
1	Cufflinks	transcript	145651273	145653677	.	+	.	gene_id "linc_gga001118"; transcript_id "linc_ggaT00209270";
1	Cufflinks	exon	145651273	145652772	.	+	.	gene_id "linc_gga001118"; transcript_id "linc_ggaT00209270"; exon_number "1"; class_code "u";
1	Cufflinks	exon	145652943	145653677	.	+	.	gene_id "linc_gga001118"; transcript_id "linc_ggaT00209270"; exon_number "2"; class_code "u";
1	Cufflinks	gene	149937901	149956420	.	+	.	gene_id "linc_gga001130";
1	Cufflinks	transcript	149937901	149956420	.	+	.	gene_id "linc_gga001130"; transcript_id "linc_ggaT00077320";
1	Cufflinks	exon	149937901	149938037	.	+	.	gene_id "linc_gga001130"; transcript_id "linc_ggaT00077320"; exon_number "1"; class_code "u";
1	Cufflinks	exon	149956068	149956420	.	+	.	gene_id "linc_gga001130"; transcript_id "linc_ggaT00077320"; exon_number "2"; class_code "u";
1	Cufflinks	gene	150833262	150843648	.	+	.	gene_id "linc_gga001133";
1	Cufflinks	transcript	150833262	150843634	.	+	.	gene_id "linc_gga001133"; transcript_id "linc_ggaT00063451";
1	Cufflinks	exon	150833262	150833975	.	+	.	gene_id "linc_gga001133"; transcript_id "linc_ggaT00063451"; exon_number "1"; class_code "u";
1	Cufflinks	exon	150834799	150834945	.	+	.	gene_id "linc_gga001133"; transcript_id "linc_ggaT00063451"; exon_number "2"; class_code "u";
1	Cufflinks	exon	150836185	150836328	.	+	.	gene_id "linc_gga001133"; transcript_id "linc_ggaT00063451"; exon_number "3"; class_code "u";
1	Cufflinks	exon	150839720	150843634	.	+	.	gene_id "linc_gga001133"; transcript_id "linc_ggaT00063451"; exon_number "4"; class_code "u";
1	Cufflinks	transcript	150833545	150843648	.	+	.	gene_id "linc_gga001133"; transcript_id "linc_ggaT00078233";
1	Cufflinks	exon	150833545	150833975	.	+	.	gene_id "linc_gga001133"; transcript_id "linc_ggaT00078233"; exon_number "1"; class_code "u";
1	Cufflinks	exon	150836185	150836328	.	+	.	gene_id "linc_gga001133"; transcript_id "linc_ggaT00078233"; exon_number "2"; class_code "u";
1	Cufflinks	exon	150839720	150843648	.	+	.	gene_id "linc_gga001133"; transcript_id "linc_ggaT00078233"; exon_number "3"; class_code "u";
1	Cufflinks	transcript	150833598	150836329	.	+	.	gene_id "linc_gga001133"; transcript_id "linc_ggaT00274175";
1	Cufflinks	exon	150833598	150833975	.	+	.	gene_id "linc_gga001133"; transcript_id "linc_ggaT00274175"; exon_number "1"; class_code "u";
1	Cufflinks	exon	150834799	150834945	.	+	.	gene_id "linc_gga001133"; transcript_id "linc_ggaT00274175"; exon_number "2"; class_code "u";
1	Cufflinks	exon	150836185	150836329	.	+	.	gene_id "linc_gga001133"; transcript_id "linc_ggaT00274175"; exon_number "3"; class_code "u";
1	Cufflinks	transcript	150834567	150841419	.	+	.	gene_id "linc_gga001133"; transcript_id "linc_ggaT00172188";
1	Cufflinks	exon	150834567	150834945	.	+	.	gene_id "linc_gga001133"; transcript_id "linc_ggaT00172188"; exon_number "1"; class_code "u";
1	Cufflinks	exon	150836185	150836328	.	+	.	gene_id "linc_gga001133"; transcript_id "linc_ggaT00172188"; exon_number "2"; class_code "u";
1	Cufflinks	exon	150839720	150841419	.	+	.	gene_id "linc_gga001133"; transcript_id "linc_ggaT00172188"; exon_number "3"; class_code "u";
1	Cufflinks	gene	152476204	152512229	.	+	.	gene_id "linc_gga001140";
1	Cufflinks	transcript	152476204	152512229	.	+	.	gene_id "linc_gga001140"; transcript_id "linc_ggaT00301437";
1	Cufflinks	exon	152476204	152476271	.	+	.	gene_id "linc_gga001140"; transcript_id "linc_ggaT00301437"; exon_number "1"; class_code "u";
1	Cufflinks	exon	152511491	152512229	.	+	.	gene_id "linc_gga001140"; transcript_id "linc_ggaT00301437"; exon_number "2"; class_code "u";
1	Cufflinks	gene	153373072	153374178	.	+	.	gene_id "linc_gga001144";
1	Cufflinks	transcript	153373072	153374178	.	+	.	gene_id "linc_gga001144"; transcript_id "linc_ggaT00046392";
1	Cufflinks	exon	153373072	153373171	.	+	.	gene_id "linc_gga001144"; transcript_id "linc_ggaT00046392"; exon_number "1"; class_code "u";
1	Cufflinks	exon	153373873	153374178	.	+	.	gene_id "linc_gga001144"; transcript_id "linc_ggaT00046392"; exon_number "2"; class_code "u";
1	Cufflinks	gene	154458276	154498985	.	+	.	gene_id "linc_gga001153";
1	Cufflinks	transcript	154458276	154498985	.	+	.	gene_id "linc_gga001153"; transcript_id "linc_ggaT00046405";
1	Cufflinks	exon	154458276	154458300	.	+	.	gene_id "linc_gga001153"; transcript_id "linc_ggaT00046405"; exon_number "1"; class_code "u";
1	Cufflinks	exon	154496799	154496876	.	+	.	gene_id "linc_gga001153"; transcript_id "linc_ggaT00046405"; exon_number "2"; class_code "u";
1	Cufflinks	exon	154498398	154498985	.	+	.	gene_id "linc_gga001153"; transcript_id "linc_ggaT00046405"; exon_number "3"; class_code "u";
1	Cufflinks	gene	155089787	155150440	.	+	.	gene_id "linc_gga001156";
1	Cufflinks	transcript	155089787	155150440	.	+	.	gene_id "linc_gga001156"; transcript_id "linc_ggaT00208559";
1	Cufflinks	exon	155089787	155089864	.	+	.	gene_id "linc_gga001156"; transcript_id "linc_ggaT00208559"; exon_number "1"; class_code "u";
1	Cufflinks	exon	155099215	155099326	.	+	.	gene_id "linc_gga001156"; transcript_id "linc_ggaT00208559"; exon_number "2"; class_code "u";
1	Cufflinks	exon	155150255	155150440	.	+	.	gene_id "linc_gga001156"; transcript_id "linc_ggaT00208559"; exon_number "3"; class_code "u";
1	Cufflinks	gene	155108983	155116182	.	+	.	gene_id "linc_gga001157";
1	Cufflinks	transcript	155108983	155116182	.	+	.	gene_id "linc_gga001157"; transcript_id "linc_ggaT00023960";
1	Cufflinks	exon	155108983	155109220	.	+	.	gene_id "linc_gga001157"; transcript_id "linc_ggaT00023960"; exon_number "1"; class_code "u";
1	Cufflinks	exon	155112736	155112865	.	+	.	gene_id "linc_gga001157"; transcript_id "linc_ggaT00023960"; exon_number "2"; class_code "u";
1	Cufflinks	exon	155115468	155116182	.	+	.	gene_id "linc_gga001157"; transcript_id "linc_ggaT00023960"; exon_number "3"; class_code "u";
1	Cufflinks	gene	156873374	156874616	.	+	.	gene_id "linc_gga001161";
1	Cufflinks	transcript	156873374	156874616	.	+	.	gene_id "linc_gga001161"; transcript_id "linc_ggaT00046409";
1	Cufflinks	exon	156873374	156873577	.	+	.	gene_id "linc_gga001161"; transcript_id "linc_ggaT00046409"; exon_number "1"; class_code "u";
1	Cufflinks	exon	156874203	156874616	.	+	.	gene_id "linc_gga001161"; transcript_id "linc_ggaT00046409"; exon_number "2"; class_code "u";
1	Cufflinks	gene	157263020	157266809	.	+	.	gene_id "linc_gga001163";
1	Cufflinks	transcript	157263020	157266809	.	+	.	gene_id "linc_gga001163"; transcript_id "linc_ggaT00283724";
1	Cufflinks	exon	157263020	157263227	.	+	.	gene_id "linc_gga001163"; transcript_id "linc_ggaT00283724"; exon_number "1"; class_code "u";
1	Cufflinks	exon	157266788	157266809	.	+	.	gene_id "linc_gga001163"; transcript_id "linc_ggaT00283724"; exon_number "2"; class_code "u";
1	Cufflinks	gene	162843420	162879385	.	+	.	gene_id "linc_gga001173";
1	Cufflinks	transcript	162843420	162874614	.	+	.	gene_id "linc_gga001173"; transcript_id "linc_ggaT00065756";
1	Cufflinks	exon	162843420	162843552	.	+	.	gene_id "linc_gga001173"; transcript_id "linc_ggaT00065756"; exon_number "1"; class_code "u";
1	Cufflinks	exon	162874083	162874614	.	+	.	gene_id "linc_gga001173"; transcript_id "linc_ggaT00065756"; exon_number "2"; class_code "u";
1	Cufflinks	transcript	162843421	162879385	.	+	.	gene_id "linc_gga001173"; transcript_id "linc_ggaT00068450";
1	Cufflinks	exon	162843421	162843552	.	+	.	gene_id "linc_gga001173"; transcript_id "linc_ggaT00068450"; exon_number "1"; class_code "u";
1	Cufflinks	exon	162874083	162874423	.	+	.	gene_id "linc_gga001173"; transcript_id "linc_ggaT00068450"; exon_number "2"; class_code "u";
1	Cufflinks	exon	162874936	162879385	.	+	.	gene_id "linc_gga001173"; transcript_id "linc_ggaT00068450"; exon_number "3"; class_code "u";
1	Cufflinks	transcript	162843422	162875321	.	+	.	gene_id "linc_gga001173"; transcript_id "linc_ggaT00265885";
1	Cufflinks	exon	162843422	162843552	.	+	.	gene_id "linc_gga001173"; transcript_id "linc_ggaT00265885"; exon_number "1"; class_code "u";
1	Cufflinks	exon	162874936	162875321	.	+	.	gene_id "linc_gga001173"; transcript_id "linc_ggaT00265885"; exon_number "2"; class_code "u";
1	Cufflinks	gene	162906402	162910279	.	+	.	gene_id "linc_gga001174";
1	Cufflinks	transcript	162906402	162910279	.	+	.	gene_id "linc_gga001174"; transcript_id "linc_ggaT00244962";
1	Cufflinks	exon	162906402	162906850	.	+	.	gene_id "linc_gga001174"; transcript_id "linc_ggaT00244962"; exon_number "1"; class_code "u";
1	Cufflinks	exon	162909467	162910279	.	+	.	gene_id "linc_gga001174"; transcript_id "linc_ggaT00244962"; exon_number "2"; class_code "u";
1	Cufflinks	gene	163092298	163093749	.	+	.	gene_id "linc_gga001175";
1	Cufflinks	transcript	163092298	163093749	.	+	.	gene_id "linc_gga001175"; transcript_id "linc_ggaT00051263";
1	Cufflinks	exon	163092298	163092315	.	+	.	gene_id "linc_gga001175"; transcript_id "linc_ggaT00051263"; exon_number "1"; class_code "u";
1	Cufflinks	exon	163093027	163093749	.	+	.	gene_id "linc_gga001175"; transcript_id "linc_ggaT00051263"; exon_number "2"; class_code "u";
1	Cufflinks	gene	163928816	163935552	.	+	.	gene_id "linc_gga001178";
1	Cufflinks	transcript	163928816	163935552	.	+	.	gene_id "linc_gga001178"; transcript_id "linc_ggaT00202543";
1	Cufflinks	exon	163928816	163929030	.	+	.	gene_id "linc_gga001178"; transcript_id "linc_ggaT00202543"; exon_number "1"; class_code "u";
1	Cufflinks	exon	163935432	163935552	.	+	.	gene_id "linc_gga001178"; transcript_id "linc_ggaT00202543"; exon_number "2"; class_code "u";
1	Cufflinks	gene	164706066	164713168	.	+	.	gene_id "linc_gga001181";
1	Cufflinks	transcript	164706066	164713168	.	+	.	gene_id "linc_gga001181"; transcript_id "linc_ggaT00103347";
1	Cufflinks	exon	164706066	164706272	.	+	.	gene_id "linc_gga001181"; transcript_id "linc_ggaT00103347"; exon_number "1"; class_code "u";
1	Cufflinks	exon	164706428	164706507	.	+	.	gene_id "linc_gga001181"; transcript_id "linc_ggaT00103347"; exon_number "2"; class_code "u";
1	Cufflinks	exon	164712951	164713168	.	+	.	gene_id "linc_gga001181"; transcript_id "linc_ggaT00103347"; exon_number "3"; class_code "u";
1	Cufflinks	gene	164759870	164765371	.	+	.	gene_id "linc_gga001182";
1	Cufflinks	transcript	164759870	164765371	.	+	.	gene_id "linc_gga001182"; transcript_id "linc_ggaT00172631";
1	Cufflinks	exon	164759870	164759978	.	+	.	gene_id "linc_gga001182"; transcript_id "linc_ggaT00172631"; exon_number "1"; class_code "u";
1	Cufflinks	exon	164765179	164765371	.	+	.	gene_id "linc_gga001182"; transcript_id "linc_ggaT00172631"; exon_number "2"; class_code "u";
1	Cufflinks	gene	164855766	164867606	.	+	.	gene_id "linc_gga001183";
1	Cufflinks	transcript	164855766	164867606	.	+	.	gene_id "linc_gga001183"; transcript_id "linc_ggaT00110282";
1	Cufflinks	exon	164855766	164855868	.	+	.	gene_id "linc_gga001183"; transcript_id "linc_ggaT00110282"; exon_number "1"; class_code "u";
1	Cufflinks	exon	164862102	164862164	.	+	.	gene_id "linc_gga001183"; transcript_id "linc_ggaT00110282"; exon_number "2"; class_code "u";
1	Cufflinks	exon	164865366	164867606	.	+	.	gene_id "linc_gga001183"; transcript_id "linc_ggaT00110282"; exon_number "3"; class_code "u";
1	Cufflinks	gene	165017034	165018014	.	+	.	gene_id "linc_gga001185";
1	Cufflinks	transcript	165017034	165018014	.	+	.	gene_id "linc_gga001185"; transcript_id "linc_ggaT00074285";
1	Cufflinks	exon	165017034	165017048	.	+	.	gene_id "linc_gga001185"; transcript_id "linc_ggaT00074285"; exon_number "1"; class_code "u";
1	Cufflinks	exon	165017415	165018014	.	+	.	gene_id "linc_gga001185"; transcript_id "linc_ggaT00074285"; exon_number "2"; class_code "u";
1	Cufflinks	gene	166647106	166658303	.	+	.	gene_id "linc_gga001197";
1	Cufflinks	transcript	166647106	166658303	.	+	.	gene_id "linc_gga001197"; transcript_id "linc_ggaT00034972";
1	Cufflinks	exon	166647106	166647143	.	+	.	gene_id "linc_gga001197"; transcript_id "linc_ggaT00034972"; exon_number "1"; class_code "u";
1	Cufflinks	exon	166648092	166648188	.	+	.	gene_id "linc_gga001197"; transcript_id "linc_ggaT00034972"; exon_number "2"; class_code "u";
1	Cufflinks	exon	166657918	166658303	.	+	.	gene_id "linc_gga001197"; transcript_id "linc_ggaT00034972"; exon_number "3"; class_code "u";
1	Cufflinks	gene	166809777	166814829	.	+	.	gene_id "linc_gga001198";
1	Cufflinks	transcript	166809777	166814829	.	+	.	gene_id "linc_gga001198"; transcript_id "linc_ggaT00046430";
1	Cufflinks	exon	166809777	166810698	.	+	.	gene_id "linc_gga001198"; transcript_id "linc_ggaT00046430"; exon_number "1"; class_code "u";
1	Cufflinks	exon	166811512	166811687	.	+	.	gene_id "linc_gga001198"; transcript_id "linc_ggaT00046430"; exon_number "2"; class_code "u";
1	Cufflinks	exon	166813206	166814829	.	+	.	gene_id "linc_gga001198"; transcript_id "linc_ggaT00046430"; exon_number "3"; class_code "u";
1	Cufflinks	gene	166819858	166827416	.	+	.	gene_id "linc_gga001199";
1	Cufflinks	transcript	166819858	166827416	.	+	.	gene_id "linc_gga001199"; transcript_id "linc_ggaT00022453";
1	Cufflinks	exon	166819858	166820133	.	+	.	gene_id "linc_gga001199"; transcript_id "linc_ggaT00022453"; exon_number "1"; class_code "u";
1	Cufflinks	exon	166825417	166827416	.	+	.	gene_id "linc_gga001199"; transcript_id "linc_ggaT00022453"; exon_number "2"; class_code "u";
1	Cufflinks	transcript	166820723	166827416	.	+	.	gene_id "linc_gga001199"; transcript_id "linc_ggaT00078256";
1	Cufflinks	exon	166820723	166821149	.	+	.	gene_id "linc_gga001199"; transcript_id "linc_ggaT00078256"; exon_number "1"; class_code "u";
1	Cufflinks	exon	166825417	166827416	.	+	.	gene_id "linc_gga001199"; transcript_id "linc_ggaT00078256"; exon_number "2"; class_code "u";
1	Cufflinks	transcript	166820792	166827408	.	+	.	gene_id "linc_gga001199"; transcript_id "linc_ggaT00299499";
1	Cufflinks	exon	166820792	166821149	.	+	.	gene_id "linc_gga001199"; transcript_id "linc_ggaT00299499"; exon_number "1"; class_code "u";
1	Cufflinks	exon	166825417	166826251	.	+	.	gene_id "linc_gga001199"; transcript_id "linc_ggaT00299499"; exon_number "2"; class_code "u";
1	Cufflinks	exon	166826366	166826448	.	+	.	gene_id "linc_gga001199"; transcript_id "linc_ggaT00299499"; exon_number "3"; class_code "u";
1	Cufflinks	exon	166827084	166827408	.	+	.	gene_id "linc_gga001199"; transcript_id "linc_ggaT00299499"; exon_number "4"; class_code "u";
1	Cufflinks	transcript	166820794	166827234	.	+	.	gene_id "linc_gga001199"; transcript_id "linc_ggaT00276991";
1	Cufflinks	exon	166820794	166821149	.	+	.	gene_id "linc_gga001199"; transcript_id "linc_ggaT00276991"; exon_number "1"; class_code "u";
1	Cufflinks	exon	166825417	166826251	.	+	.	gene_id "linc_gga001199"; transcript_id "linc_ggaT00276991"; exon_number "2"; class_code "u";
1	Cufflinks	exon	166827084	166827234	.	+	.	gene_id "linc_gga001199"; transcript_id "linc_ggaT00276991"; exon_number "3"; class_code "u";
1	Cufflinks	gene	167688496	167691561	.	+	.	gene_id "linc_gga001207";
1	Cufflinks	transcript	167688496	167691561	.	+	.	gene_id "linc_gga001207"; transcript_id "linc_ggaT00120700";
1	Cufflinks	exon	167688496	167688628	.	+	.	gene_id "linc_gga001207"; transcript_id "linc_ggaT00120700"; exon_number "1"; class_code "u";
1	Cufflinks	exon	167690363	167690412	.	+	.	gene_id "linc_gga001207"; transcript_id "linc_ggaT00120700"; exon_number "2"; class_code "u";
1	Cufflinks	exon	167691039	167691561	.	+	.	gene_id "linc_gga001207"; transcript_id "linc_ggaT00120700"; exon_number "3"; class_code "u";
1	Cufflinks	gene	168876948	168910630	.	+	.	gene_id "linc_gga001221";
1	Cufflinks	transcript	168876948	168910528	.	+	.	gene_id "linc_gga001221"; transcript_id "linc_ggaT00027248";
1	Cufflinks	exon	168876948	168877043	.	+	.	gene_id "linc_gga001221"; transcript_id "linc_ggaT00027248"; exon_number "1"; class_code "u";
1	Cufflinks	exon	168907916	168908049	.	+	.	gene_id "linc_gga001221"; transcript_id "linc_ggaT00027248"; exon_number "2"; class_code "u";
1	Cufflinks	exon	168910450	168910528	.	+	.	gene_id "linc_gga001221"; transcript_id "linc_ggaT00027248"; exon_number "3"; class_code "u";
1	Cufflinks	transcript	168877009	168909535	.	+	.	gene_id "linc_gga001221"; transcript_id "linc_ggaT00074307";
1	Cufflinks	exon	168877009	168877043	.	+	.	gene_id "linc_gga001221"; transcript_id "linc_ggaT00074307"; exon_number "1"; class_code "u";
1	Cufflinks	exon	168907916	168909535	.	+	.	gene_id "linc_gga001221"; transcript_id "linc_ggaT00074307"; exon_number "2"; class_code "u";
1	Cufflinks	transcript	168907693	168910630	.	+	.	gene_id "linc_gga001221"; transcript_id "linc_ggaT00034991";
1	Cufflinks	exon	168907693	168908049	.	+	.	gene_id "linc_gga001221"; transcript_id "linc_ggaT00034991"; exon_number "1"; class_code "u";
1	Cufflinks	exon	168910450	168910630	.	+	.	gene_id "linc_gga001221"; transcript_id "linc_ggaT00034991"; exon_number "2"; class_code "u";
1	Cufflinks	gene	169155437	169157438	.	+	.	gene_id "linc_gga001222";
1	Cufflinks	transcript	169155437	169157438	.	+	.	gene_id "linc_gga001222"; transcript_id "linc_ggaT00030183";
1	Cufflinks	exon	169155437	169157216	.	+	.	gene_id "linc_gga001222"; transcript_id "linc_ggaT00030183"; exon_number "1"; class_code "u";
1	Cufflinks	exon	169157347	169157438	.	+	.	gene_id "linc_gga001222"; transcript_id "linc_ggaT00030183"; exon_number "2"; class_code "u";
1	Cufflinks	gene	169272741	169288999	.	+	.	gene_id "linc_gga001224";
1	Cufflinks	transcript	169272741	169288999	.	+	.	gene_id "linc_gga001224"; transcript_id "linc_ggaT00116908";
1	Cufflinks	exon	169272741	169272802	.	+	.	gene_id "linc_gga001224"; transcript_id "linc_ggaT00116908"; exon_number "1"; class_code "u";
1	Cufflinks	exon	169288341	169288999	.	+	.	gene_id "linc_gga001224"; transcript_id "linc_ggaT00116908"; exon_number "2"; class_code "u";
1	Cufflinks	gene	169435590	169438228	.	+	.	gene_id "linc_gga001226";
1	Cufflinks	transcript	169435590	169438228	.	+	.	gene_id "linc_gga001226"; transcript_id "linc_ggaT00030186";
1	Cufflinks	exon	169435590	169436618	.	+	.	gene_id "linc_gga001226"; transcript_id "linc_ggaT00030186"; exon_number "1"; class_code "u";
1	Cufflinks	exon	169436837	169438228	.	+	.	gene_id "linc_gga001226"; transcript_id "linc_ggaT00030186"; exon_number "2"; class_code "u";
1	Cufflinks	gene	169559422	169602022	.	+	.	gene_id "linc_gga001228";
1	Cufflinks	transcript	169559422	169602022	.	+	.	gene_id "linc_gga001228"; transcript_id "linc_ggaT00072531";
1	Cufflinks	exon	169559422	169559484	.	+	.	gene_id "linc_gga001228"; transcript_id "linc_ggaT00072531"; exon_number "1"; class_code "u";
1	Cufflinks	exon	169559837	169559918	.	+	.	gene_id "linc_gga001228"; transcript_id "linc_ggaT00072531"; exon_number "2"; class_code "u";
1	Cufflinks	exon	169566009	169566073	.	+	.	gene_id "linc_gga001228"; transcript_id "linc_ggaT00072531"; exon_number "3"; class_code "u";
1	Cufflinks	exon	169601438	169601550	.	+	.	gene_id "linc_gga001228"; transcript_id "linc_ggaT00072531"; exon_number "4"; class_code "u";
1	Cufflinks	exon	169601650	169602022	.	+	.	gene_id "linc_gga001228"; transcript_id "linc_ggaT00072531"; exon_number "5"; class_code "u";
1	Cufflinks	gene	173174240	173176875	.	+	.	gene_id "linc_gga001252";
1	Cufflinks	transcript	173174240	173176875	.	+	.	gene_id "linc_gga001252"; transcript_id "linc_ggaT00103403";
1	Cufflinks	exon	173174240	173174450	.	+	.	gene_id "linc_gga001252"; transcript_id "linc_ggaT00103403"; exon_number "1"; class_code "u";
1	Cufflinks	exon	173175537	173175711	.	+	.	gene_id "linc_gga001252"; transcript_id "linc_ggaT00103403"; exon_number "2"; class_code "u";
1	Cufflinks	exon	173176103	173176875	.	+	.	gene_id "linc_gga001252"; transcript_id "linc_ggaT00103403"; exon_number "3"; class_code "u";
1	Cufflinks	gene	173750469	173757750	.	+	.	gene_id "linc_gga001255";
1	Cufflinks	transcript	173750469	173757750	.	+	.	gene_id "linc_gga001255"; transcript_id "linc_ggaT00068501";
1	Cufflinks	exon	173750469	173751776	.	+	.	gene_id "linc_gga001255"; transcript_id "linc_ggaT00068501"; exon_number "1"; class_code "u";
1	Cufflinks	exon	173755426	173755491	.	+	.	gene_id "linc_gga001255"; transcript_id "linc_ggaT00068501"; exon_number "2"; class_code "u";
1	Cufflinks	exon	173756016	173757750	.	+	.	gene_id "linc_gga001255"; transcript_id "linc_ggaT00068501"; exon_number "3"; class_code "u";
1	Cufflinks	transcript	173751659	173757024	.	+	.	gene_id "linc_gga001255"; transcript_id "linc_ggaT00044699";
1	Cufflinks	exon	173751659	173751776	.	+	.	gene_id "linc_gga001255"; transcript_id "linc_ggaT00044699"; exon_number "1"; class_code "u";
1	Cufflinks	exon	173755426	173755491	.	+	.	gene_id "linc_gga001255"; transcript_id "linc_ggaT00044699"; exon_number "2"; class_code "u";
1	Cufflinks	exon	173755741	173755836	.	+	.	gene_id "linc_gga001255"; transcript_id "linc_ggaT00044699"; exon_number "3"; class_code "u";
1	Cufflinks	exon	173756016	173757024	.	+	.	gene_id "linc_gga001255"; transcript_id "linc_ggaT00044699"; exon_number "4"; class_code "u";
1	Cufflinks	transcript	173754812	173757019	.	+	.	gene_id "linc_gga001255"; transcript_id "linc_ggaT00035084";
1	Cufflinks	exon	173754812	173755491	.	+	.	gene_id "linc_gga001255"; transcript_id "linc_ggaT00035084"; exon_number "1"; class_code "u";
1	Cufflinks	exon	173755741	173755836	.	+	.	gene_id "linc_gga001255"; transcript_id "linc_ggaT00035084"; exon_number "2"; class_code "u";
1	Cufflinks	exon	173756016	173757019	.	+	.	gene_id "linc_gga001255"; transcript_id "linc_ggaT00035084"; exon_number "3"; class_code "u";
1	Cufflinks	transcript	173754894	173755952	.	+	.	gene_id "linc_gga001255"; transcript_id "linc_ggaT00051409";
1	Cufflinks	exon	173754894	173755491	.	+	.	gene_id "linc_gga001255"; transcript_id "linc_ggaT00051409"; exon_number "1"; class_code "u";
1	Cufflinks	exon	173755741	173755952	.	+	.	gene_id "linc_gga001255"; transcript_id "linc_ggaT00051409"; exon_number "2"; class_code "u";
1	Cufflinks	transcript	173755306	173756870	.	+	.	gene_id "linc_gga001255"; transcript_id "linc_ggaT00062453";
1	Cufflinks	exon	173755306	173755491	.	+	.	gene_id "linc_gga001255"; transcript_id "linc_ggaT00062453"; exon_number "1"; class_code "u";
1	Cufflinks	exon	173756016	173756870	.	+	.	gene_id "linc_gga001255"; transcript_id "linc_ggaT00062453"; exon_number "2"; class_code "u";
1	Cufflinks	transcript	173755616	173757368	.	+	.	gene_id "linc_gga001255"; transcript_id "linc_ggaT00103409";
1	Cufflinks	exon	173755616	173755836	.	+	.	gene_id "linc_gga001255"; transcript_id "linc_ggaT00103409"; exon_number "1"; class_code "u";
1	Cufflinks	exon	173756016	173757368	.	+	.	gene_id "linc_gga001255"; transcript_id "linc_ggaT00103409"; exon_number "2"; class_code "u";
1	Cufflinks	gene	174435628	174437431	.	+	.	gene_id "linc_gga001260";
1	Cufflinks	transcript	174435628	174437431	.	+	.	gene_id "linc_gga001260"; transcript_id "linc_ggaT00051419";
1	Cufflinks	exon	174435628	174436200	.	+	.	gene_id "linc_gga001260"; transcript_id "linc_ggaT00051419"; exon_number "1"; class_code "u";
1	Cufflinks	exon	174436687	174437431	.	+	.	gene_id "linc_gga001260"; transcript_id "linc_ggaT00051419"; exon_number "2"; class_code "u";
1	Cufflinks	gene	174441237	174442044	.	+	.	gene_id "linc_gga001261";
1	Cufflinks	transcript	174441237	174442044	.	+	.	gene_id "linc_gga001261"; transcript_id "linc_ggaT00051420";
1	Cufflinks	exon	174441237	174441315	.	+	.	gene_id "linc_gga001261"; transcript_id "linc_ggaT00051420"; exon_number "1"; class_code "u";
1	Cufflinks	exon	174441453	174442044	.	+	.	gene_id "linc_gga001261"; transcript_id "linc_ggaT00051420"; exon_number "2"; class_code "u";
1	Cufflinks	gene	175673474	175679229	.	+	.	gene_id "linc_gga001272";
1	Cufflinks	transcript	175673474	175674308	.	+	.	gene_id "linc_gga001272"; transcript_id "linc_ggaT00201840";
1	Cufflinks	exon	175673474	175673597	.	+	.	gene_id "linc_gga001272"; transcript_id "linc_ggaT00201840"; exon_number "1"; class_code "u";
1	Cufflinks	exon	175674011	175674308	.	+	.	gene_id "linc_gga001272"; transcript_id "linc_ggaT00201840"; exon_number "2"; class_code "u";
1	Cufflinks	transcript	175673474	175679229	.	+	.	gene_id "linc_gga001272"; transcript_id "linc_ggaT00201841";
1	Cufflinks	exon	175673474	175673597	.	+	.	gene_id "linc_gga001272"; transcript_id "linc_ggaT00201841"; exon_number "1"; class_code "u";
1	Cufflinks	exon	175674011	175674225	.	+	.	gene_id "linc_gga001272"; transcript_id "linc_ggaT00201841"; exon_number "2"; class_code "u";
1	Cufflinks	exon	175678617	175679229	.	+	.	gene_id "linc_gga001272"; transcript_id "linc_ggaT00201841"; exon_number "3"; class_code "u";
1	Cufflinks	gene	175701025	175702866	.	+	.	gene_id "linc_gga001273";
1	Cufflinks	transcript	175701025	175702866	.	+	.	gene_id "linc_gga001273"; transcript_id "linc_ggaT00068518";
1	Cufflinks	exon	175701025	175701480	.	+	.	gene_id "linc_gga001273"; transcript_id "linc_ggaT00068518"; exon_number "1"; class_code "u";
1	Cufflinks	exon	175702382	175702866	.	+	.	gene_id "linc_gga001273"; transcript_id "linc_ggaT00068518"; exon_number "2"; class_code "u";
1	Cufflinks	gene	176834892	176837351	.	+	.	gene_id "linc_gga001280";
1	Cufflinks	transcript	176834892	176837351	.	+	.	gene_id "linc_gga001280"; transcript_id "linc_ggaT00208797";
1	Cufflinks	exon	176834892	176835224	.	+	.	gene_id "linc_gga001280"; transcript_id "linc_ggaT00208797"; exon_number "1"; class_code "u";
1	Cufflinks	exon	176837235	176837351	.	+	.	gene_id "linc_gga001280"; transcript_id "linc_ggaT00208797"; exon_number "2"; class_code "u";
1	Cufflinks	gene	178835863	178853295	.	+	.	gene_id "linc_gga001295";
1	Cufflinks	transcript	178835863	178841942	.	+	.	gene_id "linc_gga001295"; transcript_id "linc_ggaT00176417";
1	Cufflinks	exon	178835863	178836214	.	+	.	gene_id "linc_gga001295"; transcript_id "linc_ggaT00176417"; exon_number "1"; class_code "u";
1	Cufflinks	exon	178839066	178839172	.	+	.	gene_id "linc_gga001295"; transcript_id "linc_ggaT00176417"; exon_number "2"; class_code "u";
1	Cufflinks	exon	178840628	178841942	.	+	.	gene_id "linc_gga001295"; transcript_id "linc_ggaT00176417"; exon_number "3"; class_code "u";
1	Cufflinks	transcript	178835934	178839422	.	+	.	gene_id "linc_gga001295"; transcript_id "linc_ggaT00204126";
1	Cufflinks	exon	178835934	178836214	.	+	.	gene_id "linc_gga001295"; transcript_id "linc_ggaT00204126"; exon_number "1"; class_code "u";
1	Cufflinks	exon	178839066	178839422	.	+	.	gene_id "linc_gga001295"; transcript_id "linc_ggaT00204126"; exon_number "2"; class_code "u";
1	Cufflinks	transcript	178835934	178853295	.	+	.	gene_id "linc_gga001295"; transcript_id "linc_ggaT00310442";
1	Cufflinks	exon	178835934	178836214	.	+	.	gene_id "linc_gga001295"; transcript_id "linc_ggaT00310442"; exon_number "1"; class_code "u";
1	Cufflinks	exon	178839066	178839172	.	+	.	gene_id "linc_gga001295"; transcript_id "linc_ggaT00310442"; exon_number "2"; class_code "u";
1	Cufflinks	exon	178840628	178840735	.	+	.	gene_id "linc_gga001295"; transcript_id "linc_ggaT00310442"; exon_number "3"; class_code "u";
1	Cufflinks	exon	178852956	178853295	.	+	.	gene_id "linc_gga001295"; transcript_id "linc_ggaT00310442"; exon_number "4"; class_code "u";
1	Cufflinks	gene	179104636	179106872	.	+	.	gene_id "linc_gga001298";
1	Cufflinks	transcript	179104636	179106872	.	+	.	gene_id "linc_gga001298"; transcript_id "linc_ggaT00046507";
1	Cufflinks	exon	179104636	179105133	.	+	.	gene_id "linc_gga001298"; transcript_id "linc_ggaT00046507"; exon_number "1"; class_code "u";
1	Cufflinks	exon	179106115	179106872	.	+	.	gene_id "linc_gga001298"; transcript_id "linc_ggaT00046507"; exon_number "2"; class_code "u";
1	Cufflinks	gene	179145204	179149588	.	+	.	gene_id "linc_gga001299";
1	Cufflinks	transcript	179145204	179149588	.	+	.	gene_id "linc_gga001299"; transcript_id "linc_ggaT00068541";
1	Cufflinks	exon	179145204	179145500	.	+	.	gene_id "linc_gga001299"; transcript_id "linc_ggaT00068541"; exon_number "1"; class_code "u";
1	Cufflinks	exon	179146334	179149588	.	+	.	gene_id "linc_gga001299"; transcript_id "linc_ggaT00068541"; exon_number "2"; class_code "u";
1	Cufflinks	gene	181628524	181630980	.	+	.	gene_id "linc_gga001317";
1	Cufflinks	transcript	181628524	181630980	.	+	.	gene_id "linc_gga001317"; transcript_id "linc_ggaT00027326";
1	Cufflinks	exon	181628524	181628797	.	+	.	gene_id "linc_gga001317"; transcript_id "linc_ggaT00027326"; exon_number "1"; class_code "u";
1	Cufflinks	exon	181630798	181630980	.	+	.	gene_id "linc_gga001317"; transcript_id "linc_ggaT00027326"; exon_number "2"; class_code "u";
1	Cufflinks	gene	182238219	182239984	.	+	.	gene_id "linc_gga001326";
1	Cufflinks	transcript	182238219	182239984	.	+	.	gene_id "linc_gga001326"; transcript_id "linc_ggaT00068550";
1	Cufflinks	exon	182238219	182238310	.	+	.	gene_id "linc_gga001326"; transcript_id "linc_ggaT00068550"; exon_number "1"; class_code "u";
1	Cufflinks	exon	182239452	182239984	.	+	.	gene_id "linc_gga001326"; transcript_id "linc_ggaT00068550"; exon_number "2"; class_code "u";
1	Cufflinks	gene	183426246	183478494	.	+	.	gene_id "linc_gga001331";
1	Cufflinks	transcript	183426246	183478494	.	+	.	gene_id "linc_gga001331"; transcript_id "linc_ggaT00201854";
1	Cufflinks	exon	183426246	183426312	.	+	.	gene_id "linc_gga001331"; transcript_id "linc_ggaT00201854"; exon_number "1"; class_code "u";
1	Cufflinks	exon	183474401	183474502	.	+	.	gene_id "linc_gga001331"; transcript_id "linc_ggaT00201854"; exon_number "2"; class_code "u";
1	Cufflinks	exon	183475472	183475539	.	+	.	gene_id "linc_gga001331"; transcript_id "linc_ggaT00201854"; exon_number "3"; class_code "u";
1	Cufflinks	exon	183478350	183478494	.	+	.	gene_id "linc_gga001331"; transcript_id "linc_ggaT00201854"; exon_number "4"; class_code "u";
1	Cufflinks	gene	183794912	183853230	.	+	.	gene_id "linc_gga001333";
1	Cufflinks	transcript	183794912	183853230	.	+	.	gene_id "linc_gga001333"; transcript_id "linc_ggaT00044725";
1	Cufflinks	exon	183794912	183795090	.	+	.	gene_id "linc_gga001333"; transcript_id "linc_ggaT00044725"; exon_number "1"; class_code "u";
1	Cufflinks	exon	183852323	183853230	.	+	.	gene_id "linc_gga001333"; transcript_id "linc_ggaT00044725"; exon_number "2"; class_code "u";
1	Cufflinks	gene	185247072	185250937	.	+	.	gene_id "linc_gga001345";
1	Cufflinks	transcript	185247072	185250937	.	+	.	gene_id "linc_gga001345"; transcript_id "linc_ggaT00103493";
1	Cufflinks	exon	185247072	185247184	.	+	.	gene_id "linc_gga001345"; transcript_id "linc_ggaT00103493"; exon_number "1"; class_code "u";
1	Cufflinks	exon	185250486	185250937	.	+	.	gene_id "linc_gga001345"; transcript_id "linc_ggaT00103493"; exon_number "2"; class_code "u";
1	Cufflinks	gene	185416231	185419654	.	+	.	gene_id "linc_gga001347";
1	Cufflinks	transcript	185416231	185419654	.	+	.	gene_id "linc_gga001347"; transcript_id "linc_ggaT00125890";
1	Cufflinks	exon	185416231	185416478	.	+	.	gene_id "linc_gga001347"; transcript_id "linc_ggaT00125890"; exon_number "1"; class_code "u";
1	Cufflinks	exon	185419579	185419654	.	+	.	gene_id "linc_gga001347"; transcript_id "linc_ggaT00125890"; exon_number "2"; class_code "u";
1	Cufflinks	gene	186454958	186458786	.	+	.	gene_id "linc_gga001349";
1	Cufflinks	transcript	186454958	186458786	.	+	.	gene_id "linc_gga001349"; transcript_id "linc_ggaT00159620";
1	Cufflinks	exon	186454958	186455163	.	+	.	gene_id "linc_gga001349"; transcript_id "linc_ggaT00159620"; exon_number "1"; class_code "u";
1	Cufflinks	exon	186456373	186456467	.	+	.	gene_id "linc_gga001349"; transcript_id "linc_ggaT00159620"; exon_number "2"; class_code "u";
1	Cufflinks	exon	186457015	186458786	.	+	.	gene_id "linc_gga001349"; transcript_id "linc_ggaT00159620"; exon_number "3"; class_code "u";
1	Cufflinks	gene	186484643	186486191	.	+	.	gene_id "linc_gga001350";
1	Cufflinks	transcript	186484643	186486191	.	+	.	gene_id "linc_gga001350"; transcript_id "linc_ggaT00046530";
1	Cufflinks	exon	186484643	186484704	.	+	.	gene_id "linc_gga001350"; transcript_id "linc_ggaT00046530"; exon_number "1"; class_code "u";
1	Cufflinks	exon	186485333	186486191	.	+	.	gene_id "linc_gga001350"; transcript_id "linc_ggaT00046530"; exon_number "2"; class_code "u";
1	Cufflinks	gene	188059573	188063160	.	+	.	gene_id "linc_gga001360";
1	Cufflinks	transcript	188059573	188063160	.	+	.	gene_id "linc_gga001360"; transcript_id "linc_ggaT00030237";
1	Cufflinks	exon	188059573	188060215	.	+	.	gene_id "linc_gga001360"; transcript_id "linc_ggaT00030237"; exon_number "1"; class_code "u";
1	Cufflinks	exon	188061369	188061467	.	+	.	gene_id "linc_gga001360"; transcript_id "linc_ggaT00030237"; exon_number "2"; class_code "u";
1	Cufflinks	exon	188062800	188063160	.	+	.	gene_id "linc_gga001360"; transcript_id "linc_ggaT00030237"; exon_number "3"; class_code "u";
1	Cufflinks	gene	192948806	192956032	.	+	.	gene_id "linc_gga001383";
1	Cufflinks	transcript	192948806	192951964	.	+	.	gene_id "linc_gga001383"; transcript_id "linc_ggaT00009628";
1	Cufflinks	exon	192948806	192950783	.	+	.	gene_id "linc_gga001383"; transcript_id "linc_ggaT00009628"; exon_number "1"; class_code "u";
1	Cufflinks	exon	192951641	192951964	.	+	.	gene_id "linc_gga001383"; transcript_id "linc_ggaT00009628"; exon_number "2"; class_code "u";
1	Cufflinks	transcript	192949368	192956032	.	+	.	gene_id "linc_gga001383"; transcript_id "linc_ggaT00011939";
1	Cufflinks	exon	192949368	192950783	.	+	.	gene_id "linc_gga001383"; transcript_id "linc_ggaT00011939"; exon_number "1"; class_code "u";
1	Cufflinks	exon	192951641	192951773	.	+	.	gene_id "linc_gga001383"; transcript_id "linc_ggaT00011939"; exon_number "2"; class_code "u";
1	Cufflinks	exon	192955625	192956032	.	+	.	gene_id "linc_gga001383"; transcript_id "linc_ggaT00011939"; exon_number "3"; class_code "u";
1	Cufflinks	gene	193528298	193529548	.	+	.	gene_id "linc_gga001390";
1	Cufflinks	transcript	193528298	193529548	.	+	.	gene_id "linc_gga001390"; transcript_id "linc_ggaT00094061";
1	Cufflinks	exon	193528298	193529443	.	+	.	gene_id "linc_gga001390"; transcript_id "linc_ggaT00094061"; exon_number "1"; class_code "u";
1	Cufflinks	exon	193529526	193529548	.	+	.	gene_id "linc_gga001390"; transcript_id "linc_ggaT00094061"; exon_number "2"; class_code "u";
1	Cufflinks	gene	193918118	193919762	.	+	.	gene_id "linc_gga001409";
1	Cufflinks	transcript	193918118	193919762	.	+	.	gene_id "linc_gga001409"; transcript_id "linc_ggaT00027413";
1	Cufflinks	exon	193918118	193918574	.	+	.	gene_id "linc_gga001409"; transcript_id "linc_ggaT00027413"; exon_number "1"; class_code "u";
1	Cufflinks	exon	193919739	193919762	.	+	.	gene_id "linc_gga001409"; transcript_id "linc_ggaT00027413"; exon_number "2"; class_code "u";
1	Cufflinks	gene	195167265	195168255	.	+	.	gene_id "linc_gga001428";
1	Cufflinks	transcript	195167265	195168255	.	+	.	gene_id "linc_gga001428"; transcript_id "linc_ggaT00046571";
1	Cufflinks	exon	195167265	195167294	.	+	.	gene_id "linc_gga001428"; transcript_id "linc_ggaT00046571"; exon_number "1"; class_code "u";
1	Cufflinks	exon	195167383	195167489	.	+	.	gene_id "linc_gga001428"; transcript_id "linc_ggaT00046571"; exon_number "2"; class_code "u";
1	Cufflinks	exon	195167860	195168255	.	+	.	gene_id "linc_gga001428"; transcript_id "linc_ggaT00046571"; exon_number "3"; class_code "u";
1	Cufflinks	gene	1261622	1272314	.	-	.	gene_id "linc_gga001458";
1	Cufflinks	transcript	1261622	1272314	.	-	.	gene_id "linc_gga001458"; transcript_id "linc_ggaT00161811";
1	Cufflinks	exon	1261622	1261736	.	-	.	gene_id "linc_gga001458"; transcript_id "linc_ggaT00161811"; exon_number "1"; class_code "u";
1	Cufflinks	exon	1272094	1272314	.	-	.	gene_id "linc_gga001458"; transcript_id "linc_ggaT00161811"; exon_number "2"; class_code "u";
1	Cufflinks	gene	2943232	2944404	.	-	.	gene_id "linc_gga001462";
1	Cufflinks	transcript	2943232	2944404	.	-	.	gene_id "linc_gga001462"; transcript_id "linc_ggaT00101481";
1	Cufflinks	exon	2943232	2943349	.	-	.	gene_id "linc_gga001462"; transcript_id "linc_ggaT00101481"; exon_number "1"; class_code "u";
1	Cufflinks	exon	2944199	2944404	.	-	.	gene_id "linc_gga001462"; transcript_id "linc_ggaT00101481"; exon_number "2"; class_code "u";
1	Cufflinks	gene	2950280	2951000	.	-	.	gene_id "linc_gga001463";
1	Cufflinks	transcript	2950280	2951000	.	-	.	gene_id "linc_gga001463"; transcript_id "linc_ggaT00051698";
1	Cufflinks	exon	2950280	2950686	.	-	.	gene_id "linc_gga001463"; transcript_id "linc_ggaT00051698"; exon_number "1"; class_code "u";
1	Cufflinks	exon	2950789	2951000	.	-	.	gene_id "linc_gga001463"; transcript_id "linc_ggaT00051698"; exon_number "2"; class_code "u";
1	Cufflinks	gene	3616429	3618917	.	-	.	gene_id "linc_gga001468";
1	Cufflinks	transcript	3616429	3618917	.	-	.	gene_id "linc_gga001468"; transcript_id "linc_ggaT00305414";
1	Cufflinks	exon	3616429	3617456	.	-	.	gene_id "linc_gga001468"; transcript_id "linc_ggaT00305414"; exon_number "1"; class_code "u";
1	Cufflinks	exon	3618845	3618917	.	-	.	gene_id "linc_gga001468"; transcript_id "linc_ggaT00305414"; exon_number "2"; class_code "u";
1	Cufflinks	gene	8396980	8405138	.	-	.	gene_id "linc_gga001494";
1	Cufflinks	transcript	8396980	8405138	.	-	.	gene_id "linc_gga001494"; transcript_id "linc_ggaT00035313";
1	Cufflinks	exon	8396980	8397027	.	-	.	gene_id "linc_gga001494"; transcript_id "linc_ggaT00035313"; exon_number "1"; class_code "u";
1	Cufflinks	exon	8404690	8405138	.	-	.	gene_id "linc_gga001494"; transcript_id "linc_ggaT00035313"; exon_number "2"; class_code "u";
1	Cufflinks	gene	9184832	9195567	.	-	.	gene_id "linc_gga001496";
1	Cufflinks	transcript	9184832	9195567	.	-	.	gene_id "linc_gga001496"; transcript_id "linc_ggaT00207402";
1	Cufflinks	exon	9184832	9186319	.	-	.	gene_id "linc_gga001496"; transcript_id "linc_ggaT00207402"; exon_number "1"; class_code "u";
1	Cufflinks	exon	9195527	9195567	.	-	.	gene_id "linc_gga001496"; transcript_id "linc_ggaT00207402"; exon_number "2"; class_code "u";
1	Cufflinks	gene	10676080	10684676	.	-	.	gene_id "linc_gga001500";
1	Cufflinks	transcript	10676080	10684676	.	-	.	gene_id "linc_gga001500"; transcript_id "linc_ggaT00207135";
1	Cufflinks	exon	10676080	10680931	.	-	.	gene_id "linc_gga001500"; transcript_id "linc_ggaT00207135"; exon_number "1"; class_code "u";
1	Cufflinks	exon	10681305	10681365	.	-	.	gene_id "linc_gga001500"; transcript_id "linc_ggaT00207135"; exon_number "2"; class_code "u";
1	Cufflinks	exon	10683023	10684676	.	-	.	gene_id "linc_gga001500"; transcript_id "linc_ggaT00207135"; exon_number "3"; class_code "u";
1	Cufflinks	gene	10688290	10688762	.	-	.	gene_id "linc_gga001501";
1	Cufflinks	transcript	10688290	10688762	.	-	.	gene_id "linc_gga001501"; transcript_id "linc_ggaT00207136";
1	Cufflinks	exon	10688290	10688349	.	-	.	gene_id "linc_gga001501"; transcript_id "linc_ggaT00207136"; exon_number "1"; class_code "u";
1	Cufflinks	exon	10688453	10688762	.	-	.	gene_id "linc_gga001501"; transcript_id "linc_ggaT00207136"; exon_number "2"; class_code "u";
1	Cufflinks	gene	11448901	11450401	.	-	.	gene_id "linc_gga001506";
1	Cufflinks	transcript	11448901	11450401	.	-	.	gene_id "linc_gga001506"; transcript_id "linc_ggaT00101499";
1	Cufflinks	exon	11448901	11449134	.	-	.	gene_id "linc_gga001506"; transcript_id "linc_ggaT00101499"; exon_number "1"; class_code "u";
1	Cufflinks	exon	11450319	11450401	.	-	.	gene_id "linc_gga001506"; transcript_id "linc_ggaT00101499"; exon_number "2"; class_code "u";
1	Cufflinks	gene	12453433	12458626	.	-	.	gene_id "linc_gga001511";
1	Cufflinks	transcript	12453433	12458626	.	-	.	gene_id "linc_gga001511"; transcript_id "linc_ggaT00126089";
1	Cufflinks	exon	12453433	12455890	.	-	.	gene_id "linc_gga001511"; transcript_id "linc_ggaT00126089"; exon_number "1"; class_code "u";
1	Cufflinks	exon	12457197	12457324	.	-	.	gene_id "linc_gga001511"; transcript_id "linc_ggaT00126089"; exon_number "2"; class_code "u";
1	Cufflinks	exon	12458096	12458626	.	-	.	gene_id "linc_gga001511"; transcript_id "linc_ggaT00126089"; exon_number "3"; class_code "u";
1	Cufflinks	gene	12483829	12486770	.	-	.	gene_id "linc_gga001512";
1	Cufflinks	transcript	12483829	12486611	.	-	.	gene_id "linc_gga001512"; transcript_id "linc_ggaT00230532";
1	Cufflinks	exon	12483829	12484678	.	-	.	gene_id "linc_gga001512"; transcript_id "linc_ggaT00230532"; exon_number "1"; class_code "u";
1	Cufflinks	exon	12486196	12486611	.	-	.	gene_id "linc_gga001512"; transcript_id "linc_ggaT00230532"; exon_number "2"; class_code "u";
1	Cufflinks	transcript	12483829	12486736	.	-	.	gene_id "linc_gga001512"; transcript_id "linc_ggaT00032029";
1	Cufflinks	exon	12483829	12484671	.	-	.	gene_id "linc_gga001512"; transcript_id "linc_ggaT00032029"; exon_number "1"; class_code "u";
1	Cufflinks	exon	12486196	12486736	.	-	.	gene_id "linc_gga001512"; transcript_id "linc_ggaT00032029"; exon_number "2"; class_code "u";
1	Cufflinks	transcript	12483829	12486770	.	-	.	gene_id "linc_gga001512"; transcript_id "linc_ggaT00030298";
1	Cufflinks	exon	12483829	12484678	.	-	.	gene_id "linc_gga001512"; transcript_id "linc_ggaT00030298"; exon_number "1"; class_code "u";
1	Cufflinks	exon	12484959	12485128	.	-	.	gene_id "linc_gga001512"; transcript_id "linc_ggaT00030298"; exon_number "2"; class_code "u";
1	Cufflinks	exon	12486196	12486770	.	-	.	gene_id "linc_gga001512"; transcript_id "linc_ggaT00030298"; exon_number "3"; class_code "u";
1	Cufflinks	transcript	12483909	12486770	.	-	.	gene_id "linc_gga001512"; transcript_id "linc_ggaT00030299";
1	Cufflinks	exon	12483909	12484671	.	-	.	gene_id "linc_gga001512"; transcript_id "linc_ggaT00030299"; exon_number "1"; class_code "u";
1	Cufflinks	exon	12484959	12485128	.	-	.	gene_id "linc_gga001512"; transcript_id "linc_ggaT00030299"; exon_number "2"; class_code "u";
1	Cufflinks	exon	12486196	12486770	.	-	.	gene_id "linc_gga001512"; transcript_id "linc_ggaT00030299"; exon_number "3"; class_code "u";
1	Cufflinks	transcript	12484050	12486162	.	-	.	gene_id "linc_gga001512"; transcript_id "linc_ggaT00228376";
1	Cufflinks	exon	12484050	12484678	.	-	.	gene_id "linc_gga001512"; transcript_id "linc_ggaT00228376"; exon_number "1"; class_code "u";
1	Cufflinks	exon	12484959	12485094	.	-	.	gene_id "linc_gga001512"; transcript_id "linc_ggaT00228376"; exon_number "2"; class_code "u";
1	Cufflinks	exon	12486135	12486162	.	-	.	gene_id "linc_gga001512"; transcript_id "linc_ggaT00228376"; exon_number "3"; class_code "u";
1	Cufflinks	transcript	12484051	12485764	.	-	.	gene_id "linc_gga001512"; transcript_id "linc_ggaT00046602";
1	Cufflinks	exon	12484051	12484671	.	-	.	gene_id "linc_gga001512"; transcript_id "linc_ggaT00046602"; exon_number "1"; class_code "u";
1	Cufflinks	exon	12484959	12485764	.	-	.	gene_id "linc_gga001512"; transcript_id "linc_ggaT00046602"; exon_number "2"; class_code "u";
1	Cufflinks	transcript	12484062	12485225	.	-	.	gene_id "linc_gga001512"; transcript_id "linc_ggaT00169454";
1	Cufflinks	exon	12484062	12484678	.	-	.	gene_id "linc_gga001512"; transcript_id "linc_ggaT00169454"; exon_number "1"; class_code "u";
1	Cufflinks	exon	12484959	12485225	.	-	.	gene_id "linc_gga001512"; transcript_id "linc_ggaT00169454"; exon_number "2"; class_code "u";
1	Cufflinks	transcript	12484100	12486686	.	-	.	gene_id "linc_gga001512"; transcript_id "linc_ggaT00113584";
1	Cufflinks	exon	12484100	12485128	.	-	.	gene_id "linc_gga001512"; transcript_id "linc_ggaT00113584"; exon_number "1"; class_code "u";
1	Cufflinks	exon	12486196	12486686	.	-	.	gene_id "linc_gga001512"; transcript_id "linc_ggaT00113584"; exon_number "2"; class_code "u";
1	Cufflinks	gene	13281150	13283485	.	-	.	gene_id "linc_gga001520";
1	Cufflinks	transcript	13281150	13283485	.	-	.	gene_id "linc_gga001520"; transcript_id "linc_ggaT00103590";
1	Cufflinks	exon	13281150	13282578	.	-	.	gene_id "linc_gga001520"; transcript_id "linc_ggaT00103590"; exon_number "1"; class_code "u";
1	Cufflinks	exon	13283202	13283485	.	-	.	gene_id "linc_gga001520"; transcript_id "linc_ggaT00103590"; exon_number "2"; class_code "u";
1	Cufflinks	gene	13444996	13446663	.	-	.	gene_id "linc_gga001521";
1	Cufflinks	transcript	13444996	13445703	.	-	.	gene_id "linc_gga001521"; transcript_id "linc_ggaT00103592";
1	Cufflinks	exon	13444996	13445393	.	-	.	gene_id "linc_gga001521"; transcript_id "linc_ggaT00103592"; exon_number "1"; class_code "u";
1	Cufflinks	exon	13445487	13445703	.	-	.	gene_id "linc_gga001521"; transcript_id "linc_ggaT00103592"; exon_number "2"; class_code "u";
1	Cufflinks	transcript	13445277	13446663	.	-	.	gene_id "linc_gga001521"; transcript_id "linc_ggaT00046608";
1	Cufflinks	exon	13445277	13445393	.	-	.	gene_id "linc_gga001521"; transcript_id "linc_ggaT00046608"; exon_number "1"; class_code "u";
1	Cufflinks	exon	13446224	13446663	.	-	.	gene_id "linc_gga001521"; transcript_id "linc_ggaT00046608"; exon_number "2"; class_code "u";
1	Cufflinks	gene	14012924	14018352	.	-	.	gene_id "linc_gga001528";
1	Cufflinks	transcript	14012924	14018352	.	-	.	gene_id "linc_gga001528"; transcript_id "linc_ggaT00297648";
1	Cufflinks	exon	14012924	14014412	.	-	.	gene_id "linc_gga001528"; transcript_id "linc_ggaT00297648"; exon_number "1"; class_code "u";
1	Cufflinks	exon	14018261	14018352	.	-	.	gene_id "linc_gga001528"; transcript_id "linc_ggaT00297648"; exon_number "2"; class_code "u";
1	Cufflinks	gene	15078667	15080131	.	-	.	gene_id "linc_gga001537";
1	Cufflinks	transcript	15078667	15080131	.	-	.	gene_id "linc_gga001537"; transcript_id "linc_ggaT00117007";
1	Cufflinks	exon	15078667	15079188	.	-	.	gene_id "linc_gga001537"; transcript_id "linc_ggaT00117007"; exon_number "1"; class_code "u";
1	Cufflinks	exon	15079542	15080131	.	-	.	gene_id "linc_gga001537"; transcript_id "linc_ggaT00117007"; exon_number "2"; class_code "u";
1	Cufflinks	gene	15876189	15877269	.	-	.	gene_id "linc_gga001543";
1	Cufflinks	transcript	15876189	15877269	.	-	.	gene_id "linc_gga001543"; transcript_id "linc_ggaT00101527";
1	Cufflinks	exon	15876189	15876518	.	-	.	gene_id "linc_gga001543"; transcript_id "linc_ggaT00101527"; exon_number "1"; class_code "u";
1	Cufflinks	exon	15877150	15877269	.	-	.	gene_id "linc_gga001543"; transcript_id "linc_ggaT00101527"; exon_number "2"; class_code "u";
1	Cufflinks	gene	16249832	16258026	.	-	.	gene_id "linc_gga001545";
1	Cufflinks	transcript	16249832	16258026	.	-	.	gene_id "linc_gga001545"; transcript_id "linc_ggaT00104951";
1	Cufflinks	exon	16249832	16251347	.	-	.	gene_id "linc_gga001545"; transcript_id "linc_ggaT00104951"; exon_number "1"; class_code "u";
1	Cufflinks	exon	16252057	16253393	.	-	.	gene_id "linc_gga001545"; transcript_id "linc_ggaT00104951"; exon_number "2"; class_code "u";
1	Cufflinks	exon	16255243	16255463	.	-	.	gene_id "linc_gga001545"; transcript_id "linc_ggaT00104951"; exon_number "3"; class_code "u";
1	Cufflinks	exon	16257597	16258026	.	-	.	gene_id "linc_gga001545"; transcript_id "linc_ggaT00104951"; exon_number "4"; class_code "u";
1	Cufflinks	gene	16674542	16677447	.	-	.	gene_id "linc_gga001546";
1	Cufflinks	transcript	16674542	16677447	.	-	.	gene_id "linc_gga001546"; transcript_id "linc_ggaT00073275";
1	Cufflinks	exon	16674542	16675110	.	-	.	gene_id "linc_gga001546"; transcript_id "linc_ggaT00073275"; exon_number "1"; class_code "u";
1	Cufflinks	exon	16676154	16676316	.	-	.	gene_id "linc_gga001546"; transcript_id "linc_ggaT00073275"; exon_number "2"; class_code "u";
1	Cufflinks	exon	16677258	16677447	.	-	.	gene_id "linc_gga001546"; transcript_id "linc_ggaT00073275"; exon_number "3"; class_code "u";
1	Cufflinks	gene	19213891	19230561	.	-	.	gene_id "linc_gga001554";
1	Cufflinks	transcript	19213891	19230561	.	-	.	gene_id "linc_gga001554"; transcript_id "linc_ggaT00083746";
1	Cufflinks	exon	19213891	19214769	.	-	.	gene_id "linc_gga001554"; transcript_id "linc_ggaT00083746"; exon_number "1"; class_code "u";
1	Cufflinks	exon	19216116	19216215	.	-	.	gene_id "linc_gga001554"; transcript_id "linc_ggaT00083746"; exon_number "2"; class_code "u";
1	Cufflinks	exon	19217407	19217503	.	-	.	gene_id "linc_gga001554"; transcript_id "linc_ggaT00083746"; exon_number "3"; class_code "u";
1	Cufflinks	exon	19230298	19230561	.	-	.	gene_id "linc_gga001554"; transcript_id "linc_ggaT00083746"; exon_number "4"; class_code "u";
1	Cufflinks	transcript	19214331	19218027	.	-	.	gene_id "linc_gga001554"; transcript_id "linc_ggaT00084849";
1	Cufflinks	exon	19214331	19214769	.	-	.	gene_id "linc_gga001554"; transcript_id "linc_ggaT00084849"; exon_number "1"; class_code "u";
1	Cufflinks	exon	19216116	19216215	.	-	.	gene_id "linc_gga001554"; transcript_id "linc_ggaT00084849"; exon_number "2"; class_code "u";
1	Cufflinks	exon	19217407	19218027	.	-	.	gene_id "linc_gga001554"; transcript_id "linc_ggaT00084849"; exon_number "3"; class_code "u";
1	Cufflinks	transcript	19216114	19217932	.	-	.	gene_id "linc_gga001554"; transcript_id "linc_ggaT00083342";
1	Cufflinks	exon	19216114	19216215	.	-	.	gene_id "linc_gga001554"; transcript_id "linc_ggaT00083342"; exon_number "1"; class_code "u";
1	Cufflinks	exon	19217407	19217932	.	-	.	gene_id "linc_gga001554"; transcript_id "linc_ggaT00083342"; exon_number "2"; class_code "u";
1	Cufflinks	gene	19393351	19612696	.	-	.	gene_id "linc_gga001555";
1	Cufflinks	transcript	19393351	19555227	.	-	.	gene_id "linc_gga001555"; transcript_id "linc_ggaT00073276";
1	Cufflinks	exon	19393351	19393725	.	-	.	gene_id "linc_gga001555"; transcript_id "linc_ggaT00073276"; exon_number "1"; class_code "u";
1	Cufflinks	exon	19397488	19397528	.	-	.	gene_id "linc_gga001555"; transcript_id "linc_ggaT00073276"; exon_number "2"; class_code "u";
1	Cufflinks	exon	19402769	19402857	.	-	.	gene_id "linc_gga001555"; transcript_id "linc_ggaT00073276"; exon_number "3"; class_code "u";
1	Cufflinks	exon	19555133	19555227	.	-	.	gene_id "linc_gga001555"; transcript_id "linc_ggaT00073276"; exon_number "4"; class_code "u";
1	Cufflinks	transcript	19393432	19427042	.	-	.	gene_id "linc_gga001555"; transcript_id "linc_ggaT00077423";
1	Cufflinks	exon	19393432	19393725	.	-	.	gene_id "linc_gga001555"; transcript_id "linc_ggaT00077423"; exon_number "1"; class_code "u";
1	Cufflinks	exon	19397488	19397528	.	-	.	gene_id "linc_gga001555"; transcript_id "linc_ggaT00077423"; exon_number "2"; class_code "u";
1	Cufflinks	exon	19402769	19402857	.	-	.	gene_id "linc_gga001555"; transcript_id "linc_ggaT00077423"; exon_number "3"; class_code "u";
1	Cufflinks	exon	19427001	19427042	.	-	.	gene_id "linc_gga001555"; transcript_id "linc_ggaT00077423"; exon_number "4"; class_code "u";
1	Cufflinks	transcript	19393432	19556287	.	-	.	gene_id "linc_gga001555"; transcript_id "linc_ggaT00077424";
1	Cufflinks	exon	19393432	19393725	.	-	.	gene_id "linc_gga001555"; transcript_id "linc_ggaT00077424"; exon_number "1"; class_code "u";
1	Cufflinks	exon	19397488	19397528	.	-	.	gene_id "linc_gga001555"; transcript_id "linc_ggaT00077424"; exon_number "2"; class_code "u";
1	Cufflinks	exon	19402769	19402857	.	-	.	gene_id "linc_gga001555"; transcript_id "linc_ggaT00077424"; exon_number "3"; class_code "u";
1	Cufflinks	exon	19555133	19555250	.	-	.	gene_id "linc_gga001555"; transcript_id "linc_ggaT00077424"; exon_number "4"; class_code "u";
1	Cufflinks	exon	19556188	19556287	.	-	.	gene_id "linc_gga001555"; transcript_id "linc_ggaT00077424"; exon_number "5"; class_code "u";
1	Cufflinks	transcript	19393432	19612696	.	-	.	gene_id "linc_gga001555"; transcript_id "linc_ggaT00077425";
1	Cufflinks	exon	19393432	19393725	.	-	.	gene_id "linc_gga001555"; transcript_id "linc_ggaT00077425"; exon_number "1"; class_code "u";
1	Cufflinks	exon	19397488	19397528	.	-	.	gene_id "linc_gga001555"; transcript_id "linc_ggaT00077425"; exon_number "2"; class_code "u";
1	Cufflinks	exon	19402769	19402857	.	-	.	gene_id "linc_gga001555"; transcript_id "linc_ggaT00077425"; exon_number "3"; class_code "u";
1	Cufflinks	exon	19612672	19612696	.	-	.	gene_id "linc_gga001555"; transcript_id "linc_ggaT00077425"; exon_number "4"; class_code "u";
1	Cufflinks	gene	19520179	19522203	.	-	.	gene_id "linc_gga001556";
1	Cufflinks	transcript	19520179	19522203	.	-	.	gene_id "linc_gga001556"; transcript_id "linc_ggaT00073278";
1	Cufflinks	exon	19520179	19520455	.	-	.	gene_id "linc_gga001556"; transcript_id "linc_ggaT00073278"; exon_number "1"; class_code "u";
1	Cufflinks	exon	19522173	19522203	.	-	.	gene_id "linc_gga001556"; transcript_id "linc_ggaT00073278"; exon_number "2"; class_code "u";
1	Cufflinks	gene	19558311	19569393	.	-	.	gene_id "linc_gga001557";
1	Cufflinks	transcript	19558311	19564758	.	-	.	gene_id "linc_gga001557"; transcript_id "linc_ggaT00077426";
1	Cufflinks	exon	19558311	19558362	.	-	.	gene_id "linc_gga001557"; transcript_id "linc_ggaT00077426"; exon_number "1"; class_code "u";
1	Cufflinks	exon	19563805	19564117	.	-	.	gene_id "linc_gga001557"; transcript_id "linc_ggaT00077426"; exon_number "2"; class_code "u";
1	Cufflinks	exon	19564699	19564758	.	-	.	gene_id "linc_gga001557"; transcript_id "linc_ggaT00077426"; exon_number "3"; class_code "u";
1	Cufflinks	transcript	19561666	19569393	.	-	.	gene_id "linc_gga001557"; transcript_id "linc_ggaT00073280";
1	Cufflinks	exon	19561666	19564117	.	-	.	gene_id "linc_gga001557"; transcript_id "linc_ggaT00073280"; exon_number "1"; class_code "u";
1	Cufflinks	exon	19564699	19564818	.	-	.	gene_id "linc_gga001557"; transcript_id "linc_ggaT00073280"; exon_number "2"; class_code "u";
1	Cufflinks	exon	19569292	19569393	.	-	.	gene_id "linc_gga001557"; transcript_id "linc_ggaT00073280"; exon_number "3"; class_code "u";
1	Cufflinks	transcript	19563380	19564816	.	-	.	gene_id "linc_gga001557"; transcript_id "linc_ggaT00098676";
1	Cufflinks	exon	19563380	19564117	.	-	.	gene_id "linc_gga001557"; transcript_id "linc_ggaT00098676"; exon_number "1"; class_code "u";
1	Cufflinks	exon	19564699	19564816	.	-	.	gene_id "linc_gga001557"; transcript_id "linc_ggaT00098676"; exon_number "2"; class_code "u";
1	Cufflinks	gene	19752405	19791157	.	-	.	gene_id "linc_gga001558";
1	Cufflinks	transcript	19752405	19791157	.	-	.	gene_id "linc_gga001558"; transcript_id "linc_ggaT00103607";
1	Cufflinks	exon	19752405	19752675	.	-	.	gene_id "linc_gga001558"; transcript_id "linc_ggaT00103607"; exon_number "1"; class_code "u";
1	Cufflinks	exon	19791051	19791157	.	-	.	gene_id "linc_gga001558"; transcript_id "linc_ggaT00103607"; exon_number "2"; class_code "u";
1	Cufflinks	gene	20240309	20245493	.	-	.	gene_id "linc_gga001566";
1	Cufflinks	transcript	20240309	20245493	.	-	.	gene_id "linc_gga001566"; transcript_id "linc_ggaT00068678";
1	Cufflinks	exon	20240309	20242145	.	-	.	gene_id "linc_gga001566"; transcript_id "linc_ggaT00068678"; exon_number "1"; class_code "u";
1	Cufflinks	exon	20244353	20245493	.	-	.	gene_id "linc_gga001566"; transcript_id "linc_ggaT00068678"; exon_number "2"; class_code "u";
1	Cufflinks	gene	21634496	21643018	.	-	.	gene_id "linc_gga001569";
1	Cufflinks	transcript	21634496	21641836	.	-	.	gene_id "linc_gga001569"; transcript_id "linc_ggaT00203638";
1	Cufflinks	exon	21634496	21637445	.	-	.	gene_id "linc_gga001569"; transcript_id "linc_ggaT00203638"; exon_number "1"; class_code "u";
1	Cufflinks	exon	21641721	21641836	.	-	.	gene_id "linc_gga001569"; transcript_id "linc_ggaT00203638"; exon_number "2"; class_code "u";
1	Cufflinks	transcript	21634496	21643018	.	-	.	gene_id "linc_gga001569"; transcript_id "linc_ggaT00202582";
1	Cufflinks	exon	21634496	21637445	.	-	.	gene_id "linc_gga001569"; transcript_id "linc_ggaT00202582"; exon_number "1"; class_code "u";
1	Cufflinks	exon	21640728	21640838	.	-	.	gene_id "linc_gga001569"; transcript_id "linc_ggaT00202582"; exon_number "2"; class_code "u";
1	Cufflinks	exon	21642857	21643018	.	-	.	gene_id "linc_gga001569"; transcript_id "linc_ggaT00202582"; exon_number "3"; class_code "u";
1	Cufflinks	transcript	21634896	21643012	.	-	.	gene_id "linc_gga001569"; transcript_id "linc_ggaT00201881";
1	Cufflinks	exon	21634896	21637445	.	-	.	gene_id "linc_gga001569"; transcript_id "linc_ggaT00201881"; exon_number "1"; class_code "u";
1	Cufflinks	exon	21642857	21643012	.	-	.	gene_id "linc_gga001569"; transcript_id "linc_ggaT00201881"; exon_number "2"; class_code "u";
1	Cufflinks	transcript	21634897	21640867	.	-	.	gene_id "linc_gga001569"; transcript_id "linc_ggaT00202308";
1	Cufflinks	exon	21634897	21637445	.	-	.	gene_id "linc_gga001569"; transcript_id "linc_ggaT00202308"; exon_number "1"; class_code "u";
1	Cufflinks	exon	21640728	21640867	.	-	.	gene_id "linc_gga001569"; transcript_id "linc_ggaT00202308"; exon_number "2"; class_code "u";
1	Cufflinks	gene	23882477	23944786	.	-	.	gene_id "linc_gga001584";
1	Cufflinks	transcript	23882477	23944786	.	-	.	gene_id "linc_gga001584"; transcript_id "linc_ggaT00068689";
1	Cufflinks	exon	23882477	23886938	.	-	.	gene_id "linc_gga001584"; transcript_id "linc_ggaT00068689"; exon_number "1"; class_code "u";
1	Cufflinks	exon	23895454	23895593	.	-	.	gene_id "linc_gga001584"; transcript_id "linc_ggaT00068689"; exon_number "2"; class_code "u";
1	Cufflinks	exon	23944569	23944786	.	-	.	gene_id "linc_gga001584"; transcript_id "linc_ggaT00068689"; exon_number "3"; class_code "u";
1	Cufflinks	gene	24774773	24782191	.	-	.	gene_id "linc_gga001589";
1	Cufflinks	transcript	24774773	24782191	.	-	.	gene_id "linc_gga001589"; transcript_id "linc_ggaT00046631";
1	Cufflinks	exon	24774773	24774812	.	-	.	gene_id "linc_gga001589"; transcript_id "linc_ggaT00046631"; exon_number "1"; class_code "u";
1	Cufflinks	exon	24775273	24775485	.	-	.	gene_id "linc_gga001589"; transcript_id "linc_ggaT00046631"; exon_number "2"; class_code "u";
1	Cufflinks	exon	24781665	24782191	.	-	.	gene_id "linc_gga001589"; transcript_id "linc_ggaT00046631"; exon_number "3"; class_code "u";
1	Cufflinks	gene	26277315	26278156	.	-	.	gene_id "linc_gga001596";
1	Cufflinks	transcript	26277315	26278156	.	-	.	gene_id "linc_gga001596"; transcript_id "linc_ggaT00027498";
1	Cufflinks	exon	26277315	26277971	.	-	.	gene_id "linc_gga001596"; transcript_id "linc_ggaT00027498"; exon_number "1"; class_code "u";
1	Cufflinks	exon	26278094	26278156	.	-	.	gene_id "linc_gga001596"; transcript_id "linc_ggaT00027498"; exon_number "2"; class_code "u";
1	Cufflinks	gene	26560502	26588821	.	-	.	gene_id "linc_gga001598";
1	Cufflinks	transcript	26560502	26588821	.	-	.	gene_id "linc_gga001598"; transcript_id "linc_ggaT00061377";
1	Cufflinks	exon	26560502	26563800	.	-	.	gene_id "linc_gga001598"; transcript_id "linc_ggaT00061377"; exon_number "1"; class_code "u";
1	Cufflinks	exon	26567937	26568164	.	-	.	gene_id "linc_gga001598"; transcript_id "linc_ggaT00061377"; exon_number "2"; class_code "u";
1	Cufflinks	exon	26571449	26571709	.	-	.	gene_id "linc_gga001598"; transcript_id "linc_ggaT00061377"; exon_number "3"; class_code "u";
1	Cufflinks	exon	26585962	26586066	.	-	.	gene_id "linc_gga001598"; transcript_id "linc_ggaT00061377"; exon_number "4"; class_code "u";
1	Cufflinks	exon	26588529	26588821	.	-	.	gene_id "linc_gga001598"; transcript_id "linc_ggaT00061377"; exon_number "5"; class_code "u";
1	Cufflinks	gene	26740511	26742614	.	-	.	gene_id "linc_gga001599";
1	Cufflinks	transcript	26740511	26742614	.	-	.	gene_id "linc_gga001599"; transcript_id "linc_ggaT00101550";
1	Cufflinks	exon	26740511	26740663	.	-	.	gene_id "linc_gga001599"; transcript_id "linc_ggaT00101550"; exon_number "1"; class_code "u";
1	Cufflinks	exon	26741870	26742115	.	-	.	gene_id "linc_gga001599"; transcript_id "linc_ggaT00101550"; exon_number "2"; class_code "u";
1	Cufflinks	exon	26742454	26742614	.	-	.	gene_id "linc_gga001599"; transcript_id "linc_ggaT00101550"; exon_number "3"; class_code "u";
1	Cufflinks	transcript	26741571	26742493	.	-	.	gene_id "linc_gga001599"; transcript_id "linc_ggaT00030322";
1	Cufflinks	exon	26741571	26742115	.	-	.	gene_id "linc_gga001599"; transcript_id "linc_ggaT00030322"; exon_number "1"; class_code "u";
1	Cufflinks	exon	26742454	26742493	.	-	.	gene_id "linc_gga001599"; transcript_id "linc_ggaT00030322"; exon_number "2"; class_code "u";
1	Cufflinks	gene	26791635	26801316	.	-	.	gene_id "linc_gga001600";
1	Cufflinks	transcript	26791635	26801316	.	-	.	gene_id "linc_gga001600"; transcript_id "linc_ggaT00068695";
1	Cufflinks	exon	26791635	26791979	.	-	.	gene_id "linc_gga001600"; transcript_id "linc_ggaT00068695"; exon_number "1"; class_code "u";
1	Cufflinks	exon	26794447	26794604	.	-	.	gene_id "linc_gga001600"; transcript_id "linc_ggaT00068695"; exon_number "2"; class_code "u";
1	Cufflinks	exon	26801200	26801316	.	-	.	gene_id "linc_gga001600"; transcript_id "linc_ggaT00068695"; exon_number "3"; class_code "u";
1	Cufflinks	gene	30953118	30957386	.	-	.	gene_id "linc_gga001625";
1	Cufflinks	transcript	30953118	30957386	.	-	.	gene_id "linc_gga001625"; transcript_id "linc_ggaT00228119";
1	Cufflinks	exon	30953118	30954834	.	-	.	gene_id "linc_gga001625"; transcript_id "linc_ggaT00228119"; exon_number "1"; class_code "u";
1	Cufflinks	exon	30956026	30957386	.	-	.	gene_id "linc_gga001625"; transcript_id "linc_ggaT00228119"; exon_number "2"; class_code "u";
1	Cufflinks	gene	30979973	30989803	.	-	.	gene_id "linc_gga001626";
1	Cufflinks	transcript	30979973	30989784	.	-	.	gene_id "linc_gga001626"; transcript_id "linc_ggaT00065255";
1	Cufflinks	exon	30979973	30980230	.	-	.	gene_id "linc_gga001626"; transcript_id "linc_ggaT00065255"; exon_number "1"; class_code "u";
1	Cufflinks	exon	30981164	30981270	.	-	.	gene_id "linc_gga001626"; transcript_id "linc_ggaT00065255"; exon_number "2"; class_code "u";
1	Cufflinks	exon	30983965	30984084	.	-	.	gene_id "linc_gga001626"; transcript_id "linc_ggaT00065255"; exon_number "3"; class_code "u";
1	Cufflinks	exon	30984229	30984311	.	-	.	gene_id "linc_gga001626"; transcript_id "linc_ggaT00065255"; exon_number "4"; class_code "u";
1	Cufflinks	exon	30989743	30989784	.	-	.	gene_id "linc_gga001626"; transcript_id "linc_ggaT00065255"; exon_number "5"; class_code "u";
1	Cufflinks	transcript	30980154	30989803	.	-	.	gene_id "linc_gga001626"; transcript_id "linc_ggaT00065256";
1	Cufflinks	exon	30980154	30980230	.	-	.	gene_id "linc_gga001626"; transcript_id "linc_ggaT00065256"; exon_number "1"; class_code "u";
1	Cufflinks	exon	30981164	30981270	.	-	.	gene_id "linc_gga001626"; transcript_id "linc_ggaT00065256"; exon_number "2"; class_code "u";
1	Cufflinks	exon	30989743	30989803	.	-	.	gene_id "linc_gga001626"; transcript_id "linc_ggaT00065256"; exon_number "3"; class_code "u";
1	Cufflinks	gene	30990416	31006606	.	-	.	gene_id "linc_gga001627";
1	Cufflinks	transcript	30990416	31006075	.	-	.	gene_id "linc_gga001627"; transcript_id "linc_ggaT00077440";
1	Cufflinks	exon	30990416	30991441	.	-	.	gene_id "linc_gga001627"; transcript_id "linc_ggaT00077440"; exon_number "1"; class_code "u";
1	Cufflinks	exon	31002856	31002973	.	-	.	gene_id "linc_gga001627"; transcript_id "linc_ggaT00077440"; exon_number "2"; class_code "u";
1	Cufflinks	exon	31005512	31006075	.	-	.	gene_id "linc_gga001627"; transcript_id "linc_ggaT00077440"; exon_number "3"; class_code "u";
1	Cufflinks	transcript	30992897	31005852	.	-	.	gene_id "linc_gga001627"; transcript_id "linc_ggaT00304544";
1	Cufflinks	exon	30992897	30993644	.	-	.	gene_id "linc_gga001627"; transcript_id "linc_ggaT00304544"; exon_number "1"; class_code "u";
1	Cufflinks	exon	31002856	31002973	.	-	.	gene_id "linc_gga001627"; transcript_id "linc_ggaT00304544"; exon_number "2"; class_code "u";
1	Cufflinks	exon	31005512	31005852	.	-	.	gene_id "linc_gga001627"; transcript_id "linc_ggaT00304544"; exon_number "3"; class_code "u";
1	Cufflinks	transcript	30994744	31006075	.	-	.	gene_id "linc_gga001627"; transcript_id "linc_ggaT00073298";
1	Cufflinks	exon	30994744	30995701	.	-	.	gene_id "linc_gga001627"; transcript_id "linc_ggaT00073298"; exon_number "1"; class_code "u";
1	Cufflinks	exon	31002856	31002973	.	-	.	gene_id "linc_gga001627"; transcript_id "linc_ggaT00073298"; exon_number "2"; class_code "u";
1	Cufflinks	exon	31005512	31006075	.	-	.	gene_id "linc_gga001627"; transcript_id "linc_ggaT00073298"; exon_number "3"; class_code "u";
1	Cufflinks	transcript	30994789	31002972	.	-	.	gene_id "linc_gga001627"; transcript_id "linc_ggaT00305029";
1	Cufflinks	exon	30994789	30995701	.	-	.	gene_id "linc_gga001627"; transcript_id "linc_ggaT00305029"; exon_number "1"; class_code "u";
1	Cufflinks	exon	31002856	31002972	.	-	.	gene_id "linc_gga001627"; transcript_id "linc_ggaT00305029"; exon_number "2"; class_code "u";
1	Cufflinks	transcript	30994860	31006606	.	-	.	gene_id "linc_gga001627"; transcript_id "linc_ggaT00030333";
1	Cufflinks	exon	30994860	31002751	.	-	.	gene_id "linc_gga001627"; transcript_id "linc_ggaT00030333"; exon_number "1"; class_code "u";
1	Cufflinks	exon	31002856	31002973	.	-	.	gene_id "linc_gga001627"; transcript_id "linc_ggaT00030333"; exon_number "2"; class_code "u";
1	Cufflinks	exon	31005512	31006606	.	-	.	gene_id "linc_gga001627"; transcript_id "linc_ggaT00030333"; exon_number "3"; class_code "u";
1	Cufflinks	transcript	30994860	31006606	.	-	.	gene_id "linc_gga001627"; transcript_id "linc_ggaT00027509";
1	Cufflinks	exon	30994860	31002973	.	-	.	gene_id "linc_gga001627"; transcript_id "linc_ggaT00027509"; exon_number "1"; class_code "u";
1	Cufflinks	exon	31005512	31006606	.	-	.	gene_id "linc_gga001627"; transcript_id "linc_ggaT00027509"; exon_number "2"; class_code "u";
1	Cufflinks	gene	31069481	31069992	.	-	.	gene_id "linc_gga001629";
1	Cufflinks	transcript	31069481	31069992	.	-	.	gene_id "linc_gga001629"; transcript_id "linc_ggaT00072618";
1	Cufflinks	exon	31069481	31069776	.	-	.	gene_id "linc_gga001629"; transcript_id "linc_ggaT00072618"; exon_number "1"; class_code "u";
1	Cufflinks	exon	31069856	31069992	.	-	.	gene_id "linc_gga001629"; transcript_id "linc_ggaT00072618"; exon_number "2"; class_code "u";
1	Cufflinks	gene	31294445	31297860	.	-	.	gene_id "linc_gga001631";
1	Cufflinks	transcript	31294445	31297860	.	-	.	gene_id "linc_gga001631"; transcript_id "linc_ggaT00207406";
1	Cufflinks	exon	31294445	31296388	.	-	.	gene_id "linc_gga001631"; transcript_id "linc_ggaT00207406"; exon_number "1"; class_code "u";
1	Cufflinks	exon	31297795	31297860	.	-	.	gene_id "linc_gga001631"; transcript_id "linc_ggaT00207406"; exon_number "2"; class_code "u";
1	Cufflinks	gene	31408821	31410662	.	-	.	gene_id "linc_gga001633";
1	Cufflinks	transcript	31408821	31410662	.	-	.	gene_id "linc_gga001633"; transcript_id "linc_ggaT00046656";
1	Cufflinks	exon	31408821	31408844	.	-	.	gene_id "linc_gga001633"; transcript_id "linc_ggaT00046656"; exon_number "1"; class_code "u";
1	Cufflinks	exon	31410474	31410662	.	-	.	gene_id "linc_gga001633"; transcript_id "linc_ggaT00046656"; exon_number "2"; class_code "u";
1	Cufflinks	gene	31888954	31963134	.	-	.	gene_id "linc_gga001635";
1	Cufflinks	transcript	31888954	31963134	.	-	.	gene_id "linc_gga001635"; transcript_id "linc_ggaT00044839";
1	Cufflinks	exon	31888954	31889037	.	-	.	gene_id "linc_gga001635"; transcript_id "linc_ggaT00044839"; exon_number "1"; class_code "u";
1	Cufflinks	exon	31946460	31946560	.	-	.	gene_id "linc_gga001635"; transcript_id "linc_ggaT00044839"; exon_number "2"; class_code "u";
1	Cufflinks	exon	31950547	31950621	.	-	.	gene_id "linc_gga001635"; transcript_id "linc_ggaT00044839"; exon_number "3"; class_code "u";
1	Cufflinks	exon	31962728	31963134	.	-	.	gene_id "linc_gga001635"; transcript_id "linc_ggaT00044839"; exon_number "4"; class_code "u";
1	Cufflinks	transcript	31944592	31963030	.	-	.	gene_id "linc_gga001635"; transcript_id "linc_ggaT00063608";
1	Cufflinks	exon	31944592	31944633	.	-	.	gene_id "linc_gga001635"; transcript_id "linc_ggaT00063608"; exon_number "1"; class_code "u";
1	Cufflinks	exon	31946460	31946560	.	-	.	gene_id "linc_gga001635"; transcript_id "linc_ggaT00063608"; exon_number "2"; class_code "u";
1	Cufflinks	exon	31962728	31963030	.	-	.	gene_id "linc_gga001635"; transcript_id "linc_ggaT00063608"; exon_number "3"; class_code "u";
1	Cufflinks	transcript	31945802	31963134	.	-	.	gene_id "linc_gga001635"; transcript_id "linc_ggaT00044840";
1	Cufflinks	exon	31945802	31946560	.	-	.	gene_id "linc_gga001635"; transcript_id "linc_ggaT00044840"; exon_number "1"; class_code "u";
1	Cufflinks	exon	31962728	31963134	.	-	.	gene_id "linc_gga001635"; transcript_id "linc_ggaT00044840"; exon_number "2"; class_code "u";
1	Cufflinks	gene	32269590	32312656	.	-	.	gene_id "linc_gga001637";
1	Cufflinks	transcript	32269590	32312656	.	-	.	gene_id "linc_gga001637"; transcript_id "linc_ggaT00188857";
1	Cufflinks	exon	32269590	32270372	.	-	.	gene_id "linc_gga001637"; transcript_id "linc_ggaT00188857"; exon_number "1"; class_code "u";
1	Cufflinks	exon	32271728	32271928	.	-	.	gene_id "linc_gga001637"; transcript_id "linc_ggaT00188857"; exon_number "2"; class_code "u";
1	Cufflinks	exon	32303839	32303985	.	-	.	gene_id "linc_gga001637"; transcript_id "linc_ggaT00188857"; exon_number "3"; class_code "u";
1	Cufflinks	exon	32312524	32312656	.	-	.	gene_id "linc_gga001637"; transcript_id "linc_ggaT00188857"; exon_number "4"; class_code "u";
1	Cufflinks	transcript	32271309	32312652	.	-	.	gene_id "linc_gga001637"; transcript_id "linc_ggaT00189595";
1	Cufflinks	exon	32271309	32271928	.	-	.	gene_id "linc_gga001637"; transcript_id "linc_ggaT00189595"; exon_number "1"; class_code "u";
1	Cufflinks	exon	32303839	32303985	.	-	.	gene_id "linc_gga001637"; transcript_id "linc_ggaT00189595"; exon_number "2"; class_code "u";
1	Cufflinks	exon	32312524	32312652	.	-	.	gene_id "linc_gga001637"; transcript_id "linc_ggaT00189595"; exon_number "3"; class_code "u";
1	Cufflinks	gene	32434049	32438551	.	-	.	gene_id "linc_gga001638";
1	Cufflinks	transcript	32434049	32438551	.	-	.	gene_id "linc_gga001638"; transcript_id "linc_ggaT00104990";
1	Cufflinks	exon	32434049	32437715	.	-	.	gene_id "linc_gga001638"; transcript_id "linc_ggaT00104990"; exon_number "1"; class_code "u";
1	Cufflinks	exon	32437846	32438551	.	-	.	gene_id "linc_gga001638"; transcript_id "linc_ggaT00104990"; exon_number "2"; class_code "u";
1	Cufflinks	gene	32553558	32555648	.	-	.	gene_id "linc_gga001639";
1	Cufflinks	transcript	32553558	32555648	.	-	.	gene_id "linc_gga001639"; transcript_id "linc_ggaT00046658";
1	Cufflinks	exon	32553558	32554544	.	-	.	gene_id "linc_gga001639"; transcript_id "linc_ggaT00046658"; exon_number "1"; class_code "u";
1	Cufflinks	exon	32555352	32555648	.	-	.	gene_id "linc_gga001639"; transcript_id "linc_ggaT00046658"; exon_number "2"; class_code "u";
1	Cufflinks	gene	33226831	33231624	.	-	.	gene_id "linc_gga001643";
1	Cufflinks	transcript	33226831	33231624	.	-	.	gene_id "linc_gga001643"; transcript_id "linc_ggaT00046660";
1	Cufflinks	exon	33226831	33227591	.	-	.	gene_id "linc_gga001643"; transcript_id "linc_ggaT00046660"; exon_number "1"; class_code "u";
1	Cufflinks	exon	33228408	33228454	.	-	.	gene_id "linc_gga001643"; transcript_id "linc_ggaT00046660"; exon_number "2"; class_code "u";
1	Cufflinks	exon	33231585	33231624	.	-	.	gene_id "linc_gga001643"; transcript_id "linc_ggaT00046660"; exon_number "3"; class_code "u";
1	Cufflinks	gene	34374938	34376095	.	-	.	gene_id "linc_gga001652";
1	Cufflinks	transcript	34374938	34376095	.	-	.	gene_id "linc_gga001652"; transcript_id "linc_ggaT00170693";
1	Cufflinks	exon	34374938	34375306	.	-	.	gene_id "linc_gga001652"; transcript_id "linc_ggaT00170693"; exon_number "1"; class_code "u";
1	Cufflinks	exon	34375847	34376095	.	-	.	gene_id "linc_gga001652"; transcript_id "linc_ggaT00170693"; exon_number "2"; class_code "u";
1	Cufflinks	gene	34776341	34777781	.	-	.	gene_id "linc_gga001655";
1	Cufflinks	transcript	34776341	34777781	.	-	.	gene_id "linc_gga001655"; transcript_id "linc_ggaT00101575";
1	Cufflinks	exon	34776341	34776555	.	-	.	gene_id "linc_gga001655"; transcript_id "linc_ggaT00101575"; exon_number "1"; class_code "u";
1	Cufflinks	exon	34776770	34776858	.	-	.	gene_id "linc_gga001655"; transcript_id "linc_ggaT00101575"; exon_number "2"; class_code "u";
1	Cufflinks	exon	34777484	34777781	.	-	.	gene_id "linc_gga001655"; transcript_id "linc_ggaT00101575"; exon_number "3"; class_code "u";
1	Cufflinks	gene	34853261	34859377	.	-	.	gene_id "linc_gga001656";
1	Cufflinks	transcript	34853261	34859360	.	-	.	gene_id "linc_gga001656"; transcript_id "linc_ggaT00068725";
1	Cufflinks	exon	34853261	34853958	.	-	.	gene_id "linc_gga001656"; transcript_id "linc_ggaT00068725"; exon_number "1"; class_code "u";
1	Cufflinks	exon	34854350	34854446	.	-	.	gene_id "linc_gga001656"; transcript_id "linc_ggaT00068725"; exon_number "2"; class_code "u";
1	Cufflinks	exon	34856343	34856529	.	-	.	gene_id "linc_gga001656"; transcript_id "linc_ggaT00068725"; exon_number "3"; class_code "u";
1	Cufflinks	exon	34858639	34859360	.	-	.	gene_id "linc_gga001656"; transcript_id "linc_ggaT00068725"; exon_number "4"; class_code "u";
1	Cufflinks	transcript	34853493	34859377	.	-	.	gene_id "linc_gga001656"; transcript_id "linc_ggaT00101576";
1	Cufflinks	exon	34853493	34853958	.	-	.	gene_id "linc_gga001656"; transcript_id "linc_ggaT00101576"; exon_number "1"; class_code "u";
1	Cufflinks	exon	34854350	34854444	.	-	.	gene_id "linc_gga001656"; transcript_id "linc_ggaT00101576"; exon_number "2"; class_code "u";
1	Cufflinks	exon	34856341	34856529	.	-	.	gene_id "linc_gga001656"; transcript_id "linc_ggaT00101576"; exon_number "3"; class_code "u";
1	Cufflinks	exon	34858639	34859377	.	-	.	gene_id "linc_gga001656"; transcript_id "linc_ggaT00101576"; exon_number "4"; class_code "u";
1	Cufflinks	gene	35146729	35149242	.	-	.	gene_id "linc_gga001660";
1	Cufflinks	transcript	35146729	35149242	.	-	.	gene_id "linc_gga001660"; transcript_id "linc_ggaT00068730";
1	Cufflinks	exon	35146729	35147407	.	-	.	gene_id "linc_gga001660"; transcript_id "linc_ggaT00068730"; exon_number "1"; class_code "u";
1	Cufflinks	exon	35149193	35149242	.	-	.	gene_id "linc_gga001660"; transcript_id "linc_ggaT00068730"; exon_number "2"; class_code "u";
1	Cufflinks	gene	37162369	37181372	.	-	.	gene_id "linc_gga001672";
1	Cufflinks	transcript	37162369	37181372	.	-	.	gene_id "linc_gga001672"; transcript_id "linc_ggaT00103657";
1	Cufflinks	exon	37162369	37162563	.	-	.	gene_id "linc_gga001672"; transcript_id "linc_ggaT00103657"; exon_number "1"; class_code "u";
1	Cufflinks	exon	37163987	37164089	.	-	.	gene_id "linc_gga001672"; transcript_id "linc_ggaT00103657"; exon_number "2"; class_code "u";
1	Cufflinks	exon	37181297	37181372	.	-	.	gene_id "linc_gga001672"; transcript_id "linc_ggaT00103657"; exon_number "3"; class_code "u";
1	Cufflinks	transcript	37162369	37181372	.	-	.	gene_id "linc_gga001672"; transcript_id "linc_ggaT00068742";
1	Cufflinks	exon	37162369	37162563	.	-	.	gene_id "linc_gga001672"; transcript_id "linc_ggaT00068742"; exon_number "1"; class_code "u";
1	Cufflinks	exon	37163987	37164089	.	-	.	gene_id "linc_gga001672"; transcript_id "linc_ggaT00068742"; exon_number "2"; class_code "u";
1	Cufflinks	exon	37172352	37172415	.	-	.	gene_id "linc_gga001672"; transcript_id "linc_ggaT00068742"; exon_number "3"; class_code "u";
1	Cufflinks	exon	37181297	37181372	.	-	.	gene_id "linc_gga001672"; transcript_id "linc_ggaT00068742"; exon_number "4"; class_code "u";
1	Cufflinks	transcript	37162369	37181372	.	-	.	gene_id "linc_gga001672"; transcript_id "linc_ggaT00068741";
1	Cufflinks	exon	37162369	37162563	.	-	.	gene_id "linc_gga001672"; transcript_id "linc_ggaT00068741"; exon_number "1"; class_code "u";
1	Cufflinks	exon	37163987	37164089	.	-	.	gene_id "linc_gga001672"; transcript_id "linc_ggaT00068741"; exon_number "2"; class_code "u";
1	Cufflinks	exon	37180988	37181093	.	-	.	gene_id "linc_gga001672"; transcript_id "linc_ggaT00068741"; exon_number "3"; class_code "u";
1	Cufflinks	exon	37181297	37181372	.	-	.	gene_id "linc_gga001672"; transcript_id "linc_ggaT00068741"; exon_number "4"; class_code "u";
1	Cufflinks	transcript	37162374	37181346	.	-	.	gene_id "linc_gga001672"; transcript_id "linc_ggaT00068740";
1	Cufflinks	exon	37162374	37162563	.	-	.	gene_id "linc_gga001672"; transcript_id "linc_ggaT00068740"; exon_number "1"; class_code "u";
1	Cufflinks	exon	37163987	37164089	.	-	.	gene_id "linc_gga001672"; transcript_id "linc_ggaT00068740"; exon_number "2"; class_code "u";
1	Cufflinks	exon	37172352	37172415	.	-	.	gene_id "linc_gga001672"; transcript_id "linc_ggaT00068740"; exon_number "3"; class_code "u";
1	Cufflinks	exon	37180988	37181093	.	-	.	gene_id "linc_gga001672"; transcript_id "linc_ggaT00068740"; exon_number "4"; class_code "u";
1	Cufflinks	exon	37181297	37181346	.	-	.	gene_id "linc_gga001672"; transcript_id "linc_ggaT00068740"; exon_number "5"; class_code "u";
1	Cufflinks	gene	37759649	37762444	.	-	.	gene_id "linc_gga001675";
1	Cufflinks	transcript	37759649	37762444	.	-	.	gene_id "linc_gga001675"; transcript_id "linc_ggaT00046675";
1	Cufflinks	exon	37759649	37761523	.	-	.	gene_id "linc_gga001675"; transcript_id "linc_ggaT00046675"; exon_number "1"; class_code "u";
1	Cufflinks	exon	37762176	37762444	.	-	.	gene_id "linc_gga001675"; transcript_id "linc_ggaT00046675"; exon_number "2"; class_code "u";
1	Cufflinks	gene	37773728	37776216	.	-	.	gene_id "linc_gga001676";
1	Cufflinks	transcript	37773728	37776216	.	-	.	gene_id "linc_gga001676"; transcript_id "linc_ggaT00046677";
1	Cufflinks	exon	37773728	37773893	.	-	.	gene_id "linc_gga001676"; transcript_id "linc_ggaT00046677"; exon_number "1"; class_code "u";
1	Cufflinks	exon	37775563	37775827	.	-	.	gene_id "linc_gga001676"; transcript_id "linc_ggaT00046677"; exon_number "2"; class_code "u";
1	Cufflinks	exon	37776177	37776216	.	-	.	gene_id "linc_gga001676"; transcript_id "linc_ggaT00046677"; exon_number "3"; class_code "u";
1	Cufflinks	gene	39676166	39679202	.	-	.	gene_id "linc_gga001687";
1	Cufflinks	transcript	39676166	39679202	.	-	.	gene_id "linc_gga001687"; transcript_id "linc_ggaT00101590";
1	Cufflinks	exon	39676166	39676863	.	-	.	gene_id "linc_gga001687"; transcript_id "linc_ggaT00101590"; exon_number "1"; class_code "u";
1	Cufflinks	exon	39677205	39677308	.	-	.	gene_id "linc_gga001687"; transcript_id "linc_ggaT00101590"; exon_number "2"; class_code "u";
1	Cufflinks	exon	39679113	39679202	.	-	.	gene_id "linc_gga001687"; transcript_id "linc_ggaT00101590"; exon_number "3"; class_code "u";
1	Cufflinks	gene	40501836	40513539	.	-	.	gene_id "linc_gga001692";
1	Cufflinks	transcript	40501836	40502626	.	-	.	gene_id "linc_gga001692"; transcript_id "linc_ggaT00046684";
1	Cufflinks	exon	40501836	40502030	.	-	.	gene_id "linc_gga001692"; transcript_id "linc_ggaT00046684"; exon_number "1"; class_code "u";
1	Cufflinks	exon	40502509	40502626	.	-	.	gene_id "linc_gga001692"; transcript_id "linc_ggaT00046684"; exon_number "2"; class_code "u";
1	Cufflinks	transcript	40501836	40513539	.	-	.	gene_id "linc_gga001692"; transcript_id "linc_ggaT00046685";
1	Cufflinks	exon	40501836	40502059	.	-	.	gene_id "linc_gga001692"; transcript_id "linc_ggaT00046685"; exon_number "1"; class_code "u";
1	Cufflinks	exon	40502509	40502606	.	-	.	gene_id "linc_gga001692"; transcript_id "linc_ggaT00046685"; exon_number "2"; class_code "u";
1	Cufflinks	exon	40513499	40513539	.	-	.	gene_id "linc_gga001692"; transcript_id "linc_ggaT00046685"; exon_number "3"; class_code "u";
1	Cufflinks	gene	44193152	44196967	.	-	.	gene_id "linc_gga001711";
1	Cufflinks	transcript	44193152	44196967	.	-	.	gene_id "linc_gga001711"; transcript_id "linc_ggaT00073311";
1	Cufflinks	exon	44193152	44194953	.	-	.	gene_id "linc_gga001711"; transcript_id "linc_ggaT00073311"; exon_number "1"; class_code "u";
1	Cufflinks	exon	44195817	44196967	.	-	.	gene_id "linc_gga001711"; transcript_id "linc_ggaT00073311"; exon_number "2"; class_code "u";
1	Cufflinks	gene	44576491	44579623	.	-	.	gene_id "linc_gga001715";
1	Cufflinks	transcript	44576491	44579623	.	-	.	gene_id "linc_gga001715"; transcript_id "linc_ggaT00009736";
1	Cufflinks	exon	44576491	44577693	.	-	.	gene_id "linc_gga001715"; transcript_id "linc_ggaT00009736"; exon_number "1"; class_code "u";
1	Cufflinks	exon	44578336	44579623	.	-	.	gene_id "linc_gga001715"; transcript_id "linc_ggaT00009736"; exon_number "2"; class_code "u";
1	Cufflinks	gene	44594766	44599801	.	-	.	gene_id "linc_gga001716";
1	Cufflinks	transcript	44594766	44599801	.	-	.	gene_id "linc_gga001716"; transcript_id "linc_ggaT00046701";
1	Cufflinks	exon	44594766	44595155	.	-	.	gene_id "linc_gga001716"; transcript_id "linc_ggaT00046701"; exon_number "1"; class_code "u";
1	Cufflinks	exon	44597430	44597486	.	-	.	gene_id "linc_gga001716"; transcript_id "linc_ggaT00046701"; exon_number "2"; class_code "u";
1	Cufflinks	exon	44597763	44597889	.	-	.	gene_id "linc_gga001716"; transcript_id "linc_ggaT00046701"; exon_number "3"; class_code "u";
1	Cufflinks	exon	44599783	44599801	.	-	.	gene_id "linc_gga001716"; transcript_id "linc_ggaT00046701"; exon_number "4"; class_code "u";
1	Cufflinks	gene	44610845	44619878	.	-	.	gene_id "linc_gga001717";
1	Cufflinks	transcript	44610845	44619878	.	-	.	gene_id "linc_gga001717"; transcript_id "linc_ggaT00046703";
1	Cufflinks	exon	44610845	44611393	.	-	.	gene_id "linc_gga001717"; transcript_id "linc_ggaT00046703"; exon_number "1"; class_code "u";
1	Cufflinks	exon	44619764	44619878	.	-	.	gene_id "linc_gga001717"; transcript_id "linc_ggaT00046703"; exon_number "2"; class_code "u";
1	Cufflinks	gene	44649259	44667187	.	-	.	gene_id "linc_gga001718";
1	Cufflinks	transcript	44649259	44667187	.	-	.	gene_id "linc_gga001718"; transcript_id "linc_ggaT00046704";
1	Cufflinks	exon	44649259	44649313	.	-	.	gene_id "linc_gga001718"; transcript_id "linc_ggaT00046704"; exon_number "1"; class_code "u";
1	Cufflinks	exon	44661543	44661668	.	-	.	gene_id "linc_gga001718"; transcript_id "linc_ggaT00046704"; exon_number "2"; class_code "u";
1	Cufflinks	exon	44661993	44662067	.	-	.	gene_id "linc_gga001718"; transcript_id "linc_ggaT00046704"; exon_number "3"; class_code "u";
1	Cufflinks	exon	44667131	44667187	.	-	.	gene_id "linc_gga001718"; transcript_id "linc_ggaT00046704"; exon_number "4"; class_code "u";
1	Cufflinks	gene	45603948	45610644	.	-	.	gene_id "linc_gga001734";
1	Cufflinks	transcript	45603948	45610644	.	-	.	gene_id "linc_gga001734"; transcript_id "linc_ggaT00070475";
1	Cufflinks	exon	45603948	45606770	.	-	.	gene_id "linc_gga001734"; transcript_id "linc_ggaT00070475"; exon_number "1"; class_code "u";
1	Cufflinks	exon	45607858	45608045	.	-	.	gene_id "linc_gga001734"; transcript_id "linc_ggaT00070475"; exon_number "2"; class_code "u";
1	Cufflinks	exon	45610294	45610644	.	-	.	gene_id "linc_gga001734"; transcript_id "linc_ggaT00070475"; exon_number "3"; class_code "u";
1	Cufflinks	transcript	45607376	45610611	.	-	.	gene_id "linc_gga001734"; transcript_id "linc_ggaT00032122";
1	Cufflinks	exon	45607376	45608045	.	-	.	gene_id "linc_gga001734"; transcript_id "linc_ggaT00032122"; exon_number "1"; class_code "u";
1	Cufflinks	exon	45610294	45610611	.	-	.	gene_id "linc_gga001734"; transcript_id "linc_ggaT00032122"; exon_number "2"; class_code "u";
1	Cufflinks	gene	48096949	48098834	.	-	.	gene_id "linc_gga001758";
1	Cufflinks	transcript	48096949	48098834	.	-	.	gene_id "linc_gga001758"; transcript_id "linc_ggaT00027572";
1	Cufflinks	exon	48096949	48097707	.	-	.	gene_id "linc_gga001758"; transcript_id "linc_ggaT00027572"; exon_number "1"; class_code "u";
1	Cufflinks	exon	48097895	48098834	.	-	.	gene_id "linc_gga001758"; transcript_id "linc_ggaT00027572"; exon_number "2"; class_code "u";
1	Cufflinks	gene	48529077	48543085	.	-	.	gene_id "linc_gga001763";
1	Cufflinks	transcript	48529077	48543085	.	-	.	gene_id "linc_gga001763"; transcript_id "linc_ggaT00068797";
1	Cufflinks	exon	48529077	48529224	.	-	.	gene_id "linc_gga001763"; transcript_id "linc_ggaT00068797"; exon_number "1"; class_code "u";
1	Cufflinks	exon	48543033	48543085	.	-	.	gene_id "linc_gga001763"; transcript_id "linc_ggaT00068797"; exon_number "2"; class_code "u";
1	Cufflinks	gene	49740331	49741290	.	-	.	gene_id "linc_gga001783";
1	Cufflinks	transcript	49740331	49741290	.	-	.	gene_id "linc_gga001783"; transcript_id "linc_ggaT00035451";
1	Cufflinks	exon	49740331	49740601	.	-	.	gene_id "linc_gga001783"; transcript_id "linc_ggaT00035451"; exon_number "1"; class_code "u";
1	Cufflinks	exon	49741255	49741290	.	-	.	gene_id "linc_gga001783"; transcript_id "linc_ggaT00035451"; exon_number "2"; class_code "u";
1	Cufflinks	gene	50905054	50910220	.	-	.	gene_id "linc_gga001806";
1	Cufflinks	transcript	50905054	50910220	.	-	.	gene_id "linc_gga001806"; transcript_id "linc_ggaT00014614";
1	Cufflinks	exon	50905054	50908209	.	-	.	gene_id "linc_gga001806"; transcript_id "linc_ggaT00014614"; exon_number "1"; class_code "u";
1	Cufflinks	exon	50908986	50910220	.	-	.	gene_id "linc_gga001806"; transcript_id "linc_ggaT00014614"; exon_number "2"; class_code "u";
1	Cufflinks	gene	51673514	51675842	.	-	.	gene_id "linc_gga001821";
1	Cufflinks	transcript	51673514	51675842	.	-	.	gene_id "linc_gga001821"; transcript_id "linc_ggaT00068832";
1	Cufflinks	exon	51673514	51674078	.	-	.	gene_id "linc_gga001821"; transcript_id "linc_ggaT00068832"; exon_number "1"; class_code "u";
1	Cufflinks	exon	51675736	51675842	.	-	.	gene_id "linc_gga001821"; transcript_id "linc_ggaT00068832"; exon_number "2"; class_code "u";
1	Cufflinks	gene	52330361	52334704	.	-	.	gene_id "linc_gga001827";
1	Cufflinks	transcript	52330361	52334704	.	-	.	gene_id "linc_gga001827"; transcript_id "linc_ggaT00202322";
1	Cufflinks	exon	52330361	52330830	.	-	.	gene_id "linc_gga001827"; transcript_id "linc_ggaT00202322"; exon_number "1"; class_code "u";
1	Cufflinks	exon	52334448	52334704	.	-	.	gene_id "linc_gga001827"; transcript_id "linc_ggaT00202322"; exon_number "2"; class_code "u";
1	Cufflinks	gene	52373027	52425428	.	-	.	gene_id "linc_gga001828";
1	Cufflinks	transcript	52373027	52425428	.	-	.	gene_id "linc_gga001828"; transcript_id "linc_ggaT00207146";
1	Cufflinks	exon	52373027	52373255	.	-	.	gene_id "linc_gga001828"; transcript_id "linc_ggaT00207146"; exon_number "1"; class_code "u";
1	Cufflinks	exon	52374898	52375056	.	-	.	gene_id "linc_gga001828"; transcript_id "linc_ggaT00207146"; exon_number "2"; class_code "u";
1	Cufflinks	exon	52375137	52375200	.	-	.	gene_id "linc_gga001828"; transcript_id "linc_ggaT00207146"; exon_number "3"; class_code "u";
1	Cufflinks	exon	52404131	52404265	.	-	.	gene_id "linc_gga001828"; transcript_id "linc_ggaT00207146"; exon_number "4"; class_code "u";
1	Cufflinks	exon	52410155	52410351	.	-	.	gene_id "linc_gga001828"; transcript_id "linc_ggaT00207146"; exon_number "5"; class_code "u";
1	Cufflinks	exon	52410684	52410905	.	-	.	gene_id "linc_gga001828"; transcript_id "linc_ggaT00207146"; exon_number "6"; class_code "u";
1	Cufflinks	exon	52411692	52412042	.	-	.	gene_id "linc_gga001828"; transcript_id "linc_ggaT00207146"; exon_number "7"; class_code "u";
1	Cufflinks	exon	52413872	52414006	.	-	.	gene_id "linc_gga001828"; transcript_id "linc_ggaT00207146"; exon_number "8"; class_code "u";
1	Cufflinks	exon	52425296	52425428	.	-	.	gene_id "linc_gga001828"; transcript_id "linc_ggaT00207146"; exon_number "9"; class_code "u";
1	Cufflinks	transcript	52373123	52425390	.	-	.	gene_id "linc_gga001828"; transcript_id "linc_ggaT00206937";
1	Cufflinks	exon	52373123	52373255	.	-	.	gene_id "linc_gga001828"; transcript_id "linc_ggaT00206937"; exon_number "1"; class_code "u";
1	Cufflinks	exon	52374898	52375056	.	-	.	gene_id "linc_gga001828"; transcript_id "linc_ggaT00206937"; exon_number "2"; class_code "u";
1	Cufflinks	exon	52375137	52375392	.	-	.	gene_id "linc_gga001828"; transcript_id "linc_ggaT00206937"; exon_number "3"; class_code "u";
1	Cufflinks	exon	52404131	52404265	.	-	.	gene_id "linc_gga001828"; transcript_id "linc_ggaT00206937"; exon_number "4"; class_code "u";
1	Cufflinks	exon	52410155	52410275	.	-	.	gene_id "linc_gga001828"; transcript_id "linc_ggaT00206937"; exon_number "5"; class_code "u";
1	Cufflinks	exon	52410684	52410905	.	-	.	gene_id "linc_gga001828"; transcript_id "linc_ggaT00206937"; exon_number "6"; class_code "u";
1	Cufflinks	exon	52411692	52412042	.	-	.	gene_id "linc_gga001828"; transcript_id "linc_ggaT00206937"; exon_number "7"; class_code "u";
1	Cufflinks	exon	52413933	52414006	.	-	.	gene_id "linc_gga001828"; transcript_id "linc_ggaT00206937"; exon_number "8"; class_code "u";
1	Cufflinks	exon	52414367	52414502	.	-	.	gene_id "linc_gga001828"; transcript_id "linc_ggaT00206937"; exon_number "9"; class_code "u";
1	Cufflinks	exon	52425296	52425390	.	-	.	gene_id "linc_gga001828"; transcript_id "linc_ggaT00206937"; exon_number "10"; class_code "u";
1	Cufflinks	transcript	52404054	52410394	.	-	.	gene_id "linc_gga001828"; transcript_id "linc_ggaT00202602";
1	Cufflinks	exon	52404054	52404265	.	-	.	gene_id "linc_gga001828"; transcript_id "linc_ggaT00202602"; exon_number "1"; class_code "u";
1	Cufflinks	exon	52410155	52410394	.	-	.	gene_id "linc_gga001828"; transcript_id "linc_ggaT00202602"; exon_number "2"; class_code "u";
1	Cufflinks	transcript	52404065	52410909	.	-	.	gene_id "linc_gga001828"; transcript_id "linc_ggaT00202134";
1	Cufflinks	exon	52404065	52404265	.	-	.	gene_id "linc_gga001828"; transcript_id "linc_ggaT00202134"; exon_number "1"; class_code "u";
1	Cufflinks	exon	52410155	52410351	.	-	.	gene_id "linc_gga001828"; transcript_id "linc_ggaT00202134"; exon_number "2"; class_code "u";
1	Cufflinks	exon	52410684	52410909	.	-	.	gene_id "linc_gga001828"; transcript_id "linc_ggaT00202134"; exon_number "3"; class_code "u";
1	Cufflinks	transcript	52410100	52410909	.	-	.	gene_id "linc_gga001828"; transcript_id "linc_ggaT00145633";
1	Cufflinks	exon	52410100	52410351	.	-	.	gene_id "linc_gga001828"; transcript_id "linc_ggaT00145633"; exon_number "1"; class_code "u";
1	Cufflinks	exon	52410684	52410909	.	-	.	gene_id "linc_gga001828"; transcript_id "linc_ggaT00145633"; exon_number "2"; class_code "u";
1	Cufflinks	transcript	52411621	52414012	.	-	.	gene_id "linc_gga001828"; transcript_id "linc_ggaT00203660";
1	Cufflinks	exon	52411621	52412042	.	-	.	gene_id "linc_gga001828"; transcript_id "linc_ggaT00203660"; exon_number "1"; class_code "u";
1	Cufflinks	exon	52413933	52414012	.	-	.	gene_id "linc_gga001828"; transcript_id "linc_ggaT00203660"; exon_number "2"; class_code "u";
1	Cufflinks	transcript	52411676	52414612	.	-	.	gene_id "linc_gga001828"; transcript_id "linc_ggaT00207149";
1	Cufflinks	exon	52411676	52412039	.	-	.	gene_id "linc_gga001828"; transcript_id "linc_ggaT00207149"; exon_number "1"; class_code "u";
1	Cufflinks	exon	52413868	52414006	.	-	.	gene_id "linc_gga001828"; transcript_id "linc_ggaT00207149"; exon_number "2"; class_code "u";
1	Cufflinks	exon	52414367	52414612	.	-	.	gene_id "linc_gga001828"; transcript_id "linc_ggaT00207149"; exon_number "3"; class_code "u";
1	Cufflinks	transcript	52411687	52413942	.	-	.	gene_id "linc_gga001828"; transcript_id "linc_ggaT00207248";
1	Cufflinks	exon	52411687	52412039	.	-	.	gene_id "linc_gga001828"; transcript_id "linc_ggaT00207248"; exon_number "1"; class_code "u";
1	Cufflinks	exon	52413933	52413942	.	-	.	gene_id "linc_gga001828"; transcript_id "linc_ggaT00207248"; exon_number "2"; class_code "u";
1	Cufflinks	transcript	52411769	52425417	.	-	.	gene_id "linc_gga001828"; transcript_id "linc_ggaT00151830";
1	Cufflinks	exon	52411769	52412039	.	-	.	gene_id "linc_gga001828"; transcript_id "linc_ggaT00151830"; exon_number "1"; class_code "u";
1	Cufflinks	exon	52425296	52425417	.	-	.	gene_id "linc_gga001828"; transcript_id "linc_ggaT00151830"; exon_number "2"; class_code "u";
1	Cufflinks	transcript	52413900	52425428	.	-	.	gene_id "linc_gga001828"; transcript_id "linc_ggaT00202976";
1	Cufflinks	exon	52413900	52414006	.	-	.	gene_id "linc_gga001828"; transcript_id "linc_ggaT00202976"; exon_number "1"; class_code "u";
1	Cufflinks	exon	52414367	52414502	.	-	.	gene_id "linc_gga001828"; transcript_id "linc_ggaT00202976"; exon_number "2"; class_code "u";
1	Cufflinks	exon	52425296	52425428	.	-	.	gene_id "linc_gga001828"; transcript_id "linc_ggaT00202976"; exon_number "3"; class_code "u";
1	Cufflinks	transcript	52414396	52425424	.	-	.	gene_id "linc_gga001828"; transcript_id "linc_ggaT00204181";
1	Cufflinks	exon	52414396	52414502	.	-	.	gene_id "linc_gga001828"; transcript_id "linc_ggaT00204181"; exon_number "1"; class_code "u";
1	Cufflinks	exon	52425296	52425424	.	-	.	gene_id "linc_gga001828"; transcript_id "linc_ggaT00204181"; exon_number "2"; class_code "u";
1	Cufflinks	gene	52481151	52488890	.	-	.	gene_id "linc_gga001829";
1	Cufflinks	transcript	52481151	52488890	.	-	.	gene_id "linc_gga001829"; transcript_id "linc_ggaT00032171";
1	Cufflinks	exon	52481151	52482455	.	-	.	gene_id "linc_gga001829"; transcript_id "linc_ggaT00032171"; exon_number "1"; class_code "u";
1	Cufflinks	exon	52488439	52488890	.	-	.	gene_id "linc_gga001829"; transcript_id "linc_ggaT00032171"; exon_number "2"; class_code "u";
1	Cufflinks	transcript	52481213	52485497	.	-	.	gene_id "linc_gga001829"; transcript_id "linc_ggaT00065290";
1	Cufflinks	exon	52481213	52482455	.	-	.	gene_id "linc_gga001829"; transcript_id "linc_ggaT00065290"; exon_number "1"; class_code "u";
1	Cufflinks	exon	52485402	52485497	.	-	.	gene_id "linc_gga001829"; transcript_id "linc_ggaT00065290"; exon_number "2"; class_code "u";
1	Cufflinks	transcript	52481242	52485980	.	-	.	gene_id "linc_gga001829"; transcript_id "linc_ggaT00044915";
1	Cufflinks	exon	52481242	52482455	.	-	.	gene_id "linc_gga001829"; transcript_id "linc_ggaT00044915"; exon_number "1"; class_code "u";
1	Cufflinks	exon	52485402	52485503	.	-	.	gene_id "linc_gga001829"; transcript_id "linc_ggaT00044915"; exon_number "2"; class_code "u";
1	Cufflinks	exon	52485932	52485980	.	-	.	gene_id "linc_gga001829"; transcript_id "linc_ggaT00044915"; exon_number "3"; class_code "u";
1	Cufflinks	transcript	52481249	52488558	.	-	.	gene_id "linc_gga001829"; transcript_id "linc_ggaT00062622";
1	Cufflinks	exon	52481249	52482455	.	-	.	gene_id "linc_gga001829"; transcript_id "linc_ggaT00062622"; exon_number "1"; class_code "u";
1	Cufflinks	exon	52485402	52485503	.	-	.	gene_id "linc_gga001829"; transcript_id "linc_ggaT00062622"; exon_number "2"; class_code "u";
1	Cufflinks	exon	52488439	52488558	.	-	.	gene_id "linc_gga001829"; transcript_id "linc_ggaT00062622"; exon_number "3"; class_code "u";
1	Cufflinks	gene	52814204	52832546	.	-	.	gene_id "linc_gga001831";
1	Cufflinks	transcript	52814204	52832546	.	-	.	gene_id "linc_gga001831"; transcript_id "linc_ggaT00103725";
1	Cufflinks	exon	52814204	52814528	.	-	.	gene_id "linc_gga001831"; transcript_id "linc_ggaT00103725"; exon_number "1"; class_code "u";
1	Cufflinks	exon	52818696	52818816	.	-	.	gene_id "linc_gga001831"; transcript_id "linc_ggaT00103725"; exon_number "2"; class_code "u";
1	Cufflinks	exon	52830675	52830724	.	-	.	gene_id "linc_gga001831"; transcript_id "linc_ggaT00103725"; exon_number "3"; class_code "u";
1	Cufflinks	exon	52832445	52832546	.	-	.	gene_id "linc_gga001831"; transcript_id "linc_ggaT00103725"; exon_number "4"; class_code "u";
1	Cufflinks	gene	55335287	55348588	.	-	.	gene_id "linc_gga001854";
1	Cufflinks	transcript	55335287	55348565	.	-	.	gene_id "linc_gga001854"; transcript_id "linc_ggaT00046776";
1	Cufflinks	exon	55335287	55337495	.	-	.	gene_id "linc_gga001854"; transcript_id "linc_ggaT00046776"; exon_number "1"; class_code "u";
1	Cufflinks	exon	55338560	55338677	.	-	.	gene_id "linc_gga001854"; transcript_id "linc_ggaT00046776"; exon_number "2"; class_code "u";
1	Cufflinks	exon	55339476	55339736	.	-	.	gene_id "linc_gga001854"; transcript_id "linc_ggaT00046776"; exon_number "3"; class_code "u";
1	Cufflinks	exon	55348458	55348565	.	-	.	gene_id "linc_gga001854"; transcript_id "linc_ggaT00046776"; exon_number "4"; class_code "u";
1	Cufflinks	transcript	55335287	55348588	.	-	.	gene_id "linc_gga001854"; transcript_id "linc_ggaT00046777";
1	Cufflinks	exon	55335287	55337495	.	-	.	gene_id "linc_gga001854"; transcript_id "linc_ggaT00046777"; exon_number "1"; class_code "u";
1	Cufflinks	exon	55338560	55338677	.	-	.	gene_id "linc_gga001854"; transcript_id "linc_ggaT00046777"; exon_number "2"; class_code "u";
1	Cufflinks	exon	55348458	55348588	.	-	.	gene_id "linc_gga001854"; transcript_id "linc_ggaT00046777"; exon_number "3"; class_code "u";
1	Cufflinks	gene	56696302	56701661	.	-	.	gene_id "linc_gga001866";
1	Cufflinks	transcript	56696302	56701650	.	-	.	gene_id "linc_gga001866"; transcript_id "linc_ggaT00063697";
1	Cufflinks	exon	56696302	56697804	.	-	.	gene_id "linc_gga001866"; transcript_id "linc_ggaT00063697"; exon_number "1"; class_code "u";
1	Cufflinks	exon	56697906	56701650	.	-	.	gene_id "linc_gga001866"; transcript_id "linc_ggaT00063697"; exon_number "2"; class_code "u";
1	Cufflinks	transcript	56697131	56701661	.	-	.	gene_id "linc_gga001866"; transcript_id "linc_ggaT00065303";
1	Cufflinks	exon	56697131	56697804	.	-	.	gene_id "linc_gga001866"; transcript_id "linc_ggaT00065303"; exon_number "1"; class_code "u";
1	Cufflinks	exon	56697906	56698000	.	-	.	gene_id "linc_gga001866"; transcript_id "linc_ggaT00065303"; exon_number "2"; class_code "u";
1	Cufflinks	exon	56698876	56701661	.	-	.	gene_id "linc_gga001866"; transcript_id "linc_ggaT00065303"; exon_number "3"; class_code "u";
1	Cufflinks	transcript	56697153	56698968	.	-	.	gene_id "linc_gga001866"; transcript_id "linc_ggaT00065302";
1	Cufflinks	exon	56697153	56697801	.	-	.	gene_id "linc_gga001866"; transcript_id "linc_ggaT00065302"; exon_number "1"; class_code "u";
1	Cufflinks	exon	56697906	56698968	.	-	.	gene_id "linc_gga001866"; transcript_id "linc_ggaT00065302"; exon_number "2"; class_code "u";
1	Cufflinks	gene	57883241	57889376	.	-	.	gene_id "linc_gga001877";
1	Cufflinks	transcript	57883241	57889376	.	-	.	gene_id "linc_gga001877"; transcript_id "linc_ggaT00302936";
1	Cufflinks	exon	57883241	57883445	.	-	.	gene_id "linc_gga001877"; transcript_id "linc_ggaT00302936"; exon_number "1"; class_code "u";
1	Cufflinks	exon	57888333	57889376	.	-	.	gene_id "linc_gga001877"; transcript_id "linc_ggaT00302936"; exon_number "2"; class_code "u";
1	Cufflinks	gene	58266752	58280771	.	-	.	gene_id "linc_gga001879";
1	Cufflinks	transcript	58266752	58280771	.	-	.	gene_id "linc_gga001879"; transcript_id "linc_ggaT00299310";
1	Cufflinks	exon	58266752	58268365	.	-	.	gene_id "linc_gga001879"; transcript_id "linc_ggaT00299310"; exon_number "1"; class_code "u";
1	Cufflinks	exon	58270263	58270311	.	-	.	gene_id "linc_gga001879"; transcript_id "linc_ggaT00299310"; exon_number "2"; class_code "u";
1	Cufflinks	exon	58280734	58280771	.	-	.	gene_id "linc_gga001879"; transcript_id "linc_ggaT00299310"; exon_number "3"; class_code "u";
1	Cufflinks	gene	58737122	58761722	.	-	.	gene_id "linc_gga001883";
1	Cufflinks	transcript	58737122	58761288	.	-	.	gene_id "linc_gga001883"; transcript_id "linc_ggaT00044932";
1	Cufflinks	exon	58737122	58737210	.	-	.	gene_id "linc_gga001883"; transcript_id "linc_ggaT00044932"; exon_number "1"; class_code "u";
1	Cufflinks	exon	58751629	58751715	.	-	.	gene_id "linc_gga001883"; transcript_id "linc_ggaT00044932"; exon_number "2"; class_code "u";
1	Cufflinks	exon	58759417	58759625	.	-	.	gene_id "linc_gga001883"; transcript_id "linc_ggaT00044932"; exon_number "3"; class_code "u";
1	Cufflinks	exon	58761252	58761288	.	-	.	gene_id "linc_gga001883"; transcript_id "linc_ggaT00044932"; exon_number "4"; class_code "u";
1	Cufflinks	transcript	58751626	58761722	.	-	.	gene_id "linc_gga001883"; transcript_id "linc_ggaT00144012";
1	Cufflinks	exon	58751626	58751715	.	-	.	gene_id "linc_gga001883"; transcript_id "linc_ggaT00144012"; exon_number "1"; class_code "u";
1	Cufflinks	exon	58759417	58759625	.	-	.	gene_id "linc_gga001883"; transcript_id "linc_ggaT00144012"; exon_number "2"; class_code "u";
1	Cufflinks	exon	58761532	58761722	.	-	.	gene_id "linc_gga001883"; transcript_id "linc_ggaT00144012"; exon_number "3"; class_code "u";
1	Cufflinks	gene	59430197	59444435	.	-	.	gene_id "linc_gga001888";
1	Cufflinks	transcript	59430197	59444435	.	-	.	gene_id "linc_gga001888"; transcript_id "linc_ggaT00046795";
1	Cufflinks	exon	59430197	59430878	.	-	.	gene_id "linc_gga001888"; transcript_id "linc_ggaT00046795"; exon_number "1"; class_code "u";
1	Cufflinks	exon	59431337	59431413	.	-	.	gene_id "linc_gga001888"; transcript_id "linc_ggaT00046795"; exon_number "2"; class_code "u";
1	Cufflinks	exon	59432836	59433142	.	-	.	gene_id "linc_gga001888"; transcript_id "linc_ggaT00046795"; exon_number "3"; class_code "u";
1	Cufflinks	exon	59444355	59444435	.	-	.	gene_id "linc_gga001888"; transcript_id "linc_ggaT00046795"; exon_number "4"; class_code "u";
1	Cufflinks	gene	59715616	59720744	.	-	.	gene_id "linc_gga001892";
1	Cufflinks	transcript	59715616	59720744	.	-	.	gene_id "linc_gga001892"; transcript_id "linc_ggaT00103765";
1	Cufflinks	exon	59715616	59716272	.	-	.	gene_id "linc_gga001892"; transcript_id "linc_ggaT00103765"; exon_number "1"; class_code "u";
1	Cufflinks	exon	59720150	59720284	.	-	.	gene_id "linc_gga001892"; transcript_id "linc_ggaT00103765"; exon_number "2"; class_code "u";
1	Cufflinks	exon	59720670	59720744	.	-	.	gene_id "linc_gga001892"; transcript_id "linc_ggaT00103765"; exon_number "3"; class_code "u";
1	Cufflinks	gene	59833916	59835304	.	-	.	gene_id "linc_gga001893";
1	Cufflinks	transcript	59833916	59835304	.	-	.	gene_id "linc_gga001893"; transcript_id "linc_ggaT00046796";
1	Cufflinks	exon	59833916	59834493	.	-	.	gene_id "linc_gga001893"; transcript_id "linc_ggaT00046796"; exon_number "1"; class_code "u";
1	Cufflinks	exon	59835085	59835304	.	-	.	gene_id "linc_gga001893"; transcript_id "linc_ggaT00046796"; exon_number "2"; class_code "u";
1	Cufflinks	gene	64498995	64502345	.	-	.	gene_id "linc_gga001928";
1	Cufflinks	transcript	64498995	64501198	.	-	.	gene_id "linc_gga001928"; transcript_id "linc_ggaT00032214";
1	Cufflinks	exon	64498995	64500814	.	-	.	gene_id "linc_gga001928"; transcript_id "linc_ggaT00032214"; exon_number "1"; class_code "u";
1	Cufflinks	exon	64500903	64501198	.	-	.	gene_id "linc_gga001928"; transcript_id "linc_ggaT00032214"; exon_number "2"; class_code "u";
1	Cufflinks	transcript	64500526	64502345	.	-	.	gene_id "linc_gga001928"; transcript_id "linc_ggaT00078523";
1	Cufflinks	exon	64500526	64500814	.	-	.	gene_id "linc_gga001928"; transcript_id "linc_ggaT00078523"; exon_number "1"; class_code "u";
1	Cufflinks	exon	64501942	64502345	.	-	.	gene_id "linc_gga001928"; transcript_id "linc_ggaT00078523"; exon_number "2"; class_code "u";
1	Cufflinks	gene	65956670	65960523	.	-	.	gene_id "linc_gga001934";
1	Cufflinks	transcript	65956670	65960523	.	-	.	gene_id "linc_gga001934"; transcript_id "linc_ggaT00101722";
1	Cufflinks	exon	65956670	65957699	.	-	.	gene_id "linc_gga001934"; transcript_id "linc_ggaT00101722"; exon_number "1"; class_code "u";
1	Cufflinks	exon	65959294	65959399	.	-	.	gene_id "linc_gga001934"; transcript_id "linc_ggaT00101722"; exon_number "2"; class_code "u";
1	Cufflinks	exon	65960057	65960523	.	-	.	gene_id "linc_gga001934"; transcript_id "linc_ggaT00101722"; exon_number "3"; class_code "u";
1	Cufflinks	gene	66334288	66336822	.	-	.	gene_id "linc_gga001936";
1	Cufflinks	transcript	66334288	66336822	.	-	.	gene_id "linc_gga001936"; transcript_id "linc_ggaT00178939";
1	Cufflinks	exon	66334288	66335648	.	-	.	gene_id "linc_gga001936"; transcript_id "linc_ggaT00178939"; exon_number "1"; class_code "u";
1	Cufflinks	exon	66336650	66336822	.	-	.	gene_id "linc_gga001936"; transcript_id "linc_ggaT00178939"; exon_number "2"; class_code "u";
[truncated: 25,854 more rows]
