# Supplementary material for: Annotating long intergenic non-coding RNAs under artificial selection during chicken domestication
Source: BMC Evol Biol. 2017 Aug 15;17:192. doi: 10.1186/s12862-017-1036-6 (PMC5558714; doi:10.1186/s12862-017-1036-6)
Supplement: Supplementary file 18 — The information of proximal protein-coding genes to lincRNAs. (XLSX 436 kb) [file 12862_2017_1036_MOESM18_ESM.xlsx]

## Sheet: Sheet1
Proximal protein-coding genes to lincRNAs
Chromosome	Start	End	LincRNAs	Strand	Chromosome	Start	End	Ensembl id	Symbol	Strand	Distances to lincRNA
chr1	993345	995324	linc_gga000238n	-	chr1	971410	992943	ENSGALG00000008162.3	FBXO18	-	-403
chr1	1104357	1105165	linc_gga000025	+	chr1	1088059	1099472	ENSGALG00000008437.4	NET1	-	-4886
chr1	1261621	1272314	linc_gga001458	-	chr1	1177699	1258653	ENSGALG00000008449.4	ENSGALT00000013765.4	-	-2969
chr1	1869928	1871191	linc_gga000029	+	chr1	1838936	1840749	ENSGALG00000019015.3	ENSGALT00000029996.3	-	-29180
chr1	2943231	2944404	linc_gga001462	-	chr1	2987399	3028096	ENSGALG00000006409.4	PODXL	+	42996
chr1	2950279	2951000	linc_gga001463	-	chr1	2987399	3028096	ENSGALG00000006409.4	PODXL	+	36400
chr1	3029433	3037301	linc_gga000242n	-	chr1	3037735	3135404	ENSGALG00000006356.4	MKLN1	-	435
chr1	3207940	3210850	linc_gga000037	+	chr1	3150970	3151593	ENSGALG00000019412.3	ENSGALT00000030764.3	+	-56348
chr1	3495425	3501917	linc_gga000040	+	chr1	3450217	3478178	ENSGALG00000006324.4	PFKFB3	+	-17248
chr1	3616428	3618917	linc_gga001468	-	chr1	3559594	3595000	ENSGALG00000023876.2	PRKCQ	-	-21429
chr1	3779584	3785253	linc_gga000041	+	chr1	3777625	3779414	ENSGALG00000027616.1	ENSGALT00000025091.4	-	-171
chr1	3817884	3820918	linc_gga000244n	-	chr1	3825401	3921158	ENSGALG00000009279.4	SFMBT2	-	4484
chr1	4475396	4487210	linc_gga000047	+	chr1	4288841	4318191	ENSGALG00000006726.4	GATA3	+	-157206
chr1	5604004	5607956	linc_gga000011n	+	chr1	5715213	5839991	ENSGALG00000006713.4	CELF2	+	107258
chr1	6618656	6622513	linc_gga000245n	-	chr1	6622787	6645067	ENSGALG00000014575.4	SEPHS1	-	275
chr1	6618760	6622087	linc_gga000246n	-	chr1	6622787	6645067	ENSGALG00000014575.4	SEPHS1	-	701
chr1	7170638	7221155	linc_gga000249n	-	chr1	7160121	7169485	ENSGALG00000028708.1	FAM107B	-	-1154
chr1	7345015	7346488	linc_gga000013n	+	chr1	7339035	7344816	ENSGALG00000000451.4	MEIG1	+	-200
chr1	8396979	8405138	linc_gga001494	-	chr1	8177103	8318907	ENSGALG00000006563.3	SEMA3D	+	-78073
chr1	9184831	9195567	linc_gga001496	-	chr1	9325095	9459193	ENSGALG00000008509.4	SEMA3E	+	129529
chr1	10437841	10444261	linc_gga000071	+	chr1	10471387	10534407	ENSGALG00000008461.4	HGF/SF	+	27127
chr1	10461470	10464865	linc_gga000072	+	chr1	10471387	10534407	ENSGALG00000008461.4	HGF/SF	+	6523
chr1	10676079	10684676	linc_gga001500	-	chr1	10471387	10534407	ENSGALG00000008461.4	HGF/SF	+	-141673
chr1	10688289	10688762	linc_gga001501	-	chr1	10471387	10534407	ENSGALG00000008461.4	HGF/SF	+	-153883
chr1	11448900	11450401	linc_gga001506	-	chr1	11190978	11223596	ENSGALG00000008382.4	GNAI1	-	-225305
chr1	11620532	11621766	linc_gga000079	+	chr1	11930693	12230824	ENSGALG00000008353.5	MAGI2	+	308928
chr1	12453432	12458626	linc_gga001511	-	chr1	12486934	12533438	ENSGALG00000008312.4	GSAP	+	28309
chr1	12453840	12457436	linc_gga000082	+	chr1	12486934	12533438	ENSGALG00000008312.4	GSAP	+	29499
chr1	12483828	12486770	linc_gga001512	-	chr1	12486934	12533438	ENSGALG00000008312.4	GSAP	+	165
chr1	12812710	12813025	linc_gga000090	+	chr1	12804485	12811505	ENSGALG00000008236.3	PSMC2	+	-1206
chr1	13281149	13283485	linc_gga001520	-	chr1	13157746	13226609	ENSGALG00000008175.3	ORC5	-	-54541
chr1	13392245	13395903	linc_gga000092	+	chr1	13157746	13226609	ENSGALG00000008175.3	ORC5	-	-165637
chr1	13444995	13446663	linc_gga001521	-	chr1	13575017	13627041	ENSGALG00000008167.4	KMT2E	+	128355
chr1	13738746	13742087	linc_gga000251n	-	chr1	13626517	13719427	ENSGALG00000008154.4	SRPK2	-	-19320
chr1	13767337	13771160	linc_gga000095	+	chr1	13788330	13809208	ENSGALG00000008132.4	PUS7	+	17171
chr1	13998269	14000941	linc_gga000100	+	chr1	14001060	14009388	ENSGALG00000029006.1	SYPL1	-	120
chr1	14012923	14018352	linc_gga001528	-	chr1	14001060	14009388	ENSGALG00000029006.1	SYPL1	-	-3536
chr1	15078666	15080131	linc_gga001537	-	chr1	15080339	15126895	ENSGALG00000007142.4	ABCD2	+	209
chr1	15876188	15877269	linc_gga001543	-	chr1	15831324	15842323	ENSGALG00000006986.3	ENSGALT00000011317.3	+	-33866
chr1	15911097	15916381	linc_gga000120	+	chr1	15929585	15971452	ENSGALG00000019397.3	CERK	-	13205
chr1	16221723	16271324	linc_gga000122	+	chr1	16338823	16482680	ENSGALG00000027385.1	ENSGALT00000045258.1	-	67500
chr1	16249831	16258026	linc_gga001545	-	chr1	16338823	16482680	ENSGALG00000027385.1	ENSGALT00000045258.1	-	80798
chr1	16674541	16677447	linc_gga001546	-	chr1	16338823	16482680	ENSGALG00000027385.1	ENSGALT00000045258.1	-	-191862
chr1	16746614	16749256	linc_gga000124	+	chr1	16881661	16882360	ENSGALG00000023587.2	ENSGALT00000039232.2	-	132406
chr1	17699374	17912662	linc_gga000127	+	chr1	16987070	17299542	ENSGALG00000023584.2	FAM19A5	+	-399833
chr1	18597797	18608383	linc_gga000255n	-	chr1	18537715	18596571	ENSGALG00000008526.4	BRD1	-	-1227
chr1	18607022	18618814	linc_gga000022n	+	chr1	18627243	18631694	ENSGALG00000008547.4	ZBED4	+	8430
chr1	19213890	19230561	linc_gga001554	-	chr1	18948098	18951794	ENSGALG00000023576.2	PIM3	-	-262097
chr1	19393350	19612696	linc_gga001555	-	chr1	19824029	19859442	ENSGALG00000008554.4	IL17REL	-	211334
chr1	19520178	19522203	linc_gga001556	-	chr1	19824029	19859442	ENSGALG00000008554.4	IL17REL	-	301827
chr1	19558310	19569393	linc_gga001557	-	chr1	19824029	19859442	ENSGALG00000008554.4	IL17REL	-	254637
chr1	19752404	19791157	linc_gga001558	-	chr1	19824029	19859442	ENSGALG00000008554.4	IL17REL	-	32873
chr1	19926322	19931296	linc_gga000023n	+	chr1	19894578	19925776	ENSGALG00000008570.4	MOV10L1	+	-547
chr1	20135327	20137049	linc_gga000137	+	chr1	20126932	20130565	ENSGALG00000008635.4	ENSGALT00000014074.4	-	-4763
chr1	20146479	20147522	linc_gga000258n	-	chr1	20148302	20177698	ENSGALG00000019384.3	MAPK12	-	781
chr1	20240308	20245493	linc_gga001566	-	chr1	20187729	20216841	ENSGALG00000008612.4	MAPK11	-	-23468
chr1	20520982	20558132	linc_gga000142	+	chr1	20283171	20512301	ENSGALG00000013146.4	PLXNB2	-	-8682
chr1	20581391	20639604	linc_gga000026n	+	chr1	20644894	20659015	ENSGALG00000028694.1	ZNF800	+	5291
chr1	21634495	21643018	linc_gga001569	-	chr1	21614382	21629956	ENSGALG00000027861.1	GPR37	+	-4540
chr1	22244016	22246074	linc_gga000152	+	chr1	22194830	22218981	ENSGALG00000008874.4	SLC13A1	+	-25036
chr1	23882476	23944786	linc_gga001584	-	chr1	24064035	24111623	ENSGALG00000009104.4	ENSGALT00000014827.4	+	119250
chr1	24124808	24136741	linc_gga000161	+	chr1	24119049	24124758	ENSGALG00000009110.3	LSM8	-	-51
chr1	24732435	24733904	linc_gga000260n	-	chr1	24602261	24730292	ENSGALG00000009380.4	ST7	-	-2144
chr1	24774772	24782191	linc_gga001589	-	chr1	24742312	24772038	ENSGALG00000009385.4	CAPZA2	-	-2735
chr1	25042970	25051512	linc_gga000167	+	chr1	25020202	25028544	ENSGALG00000009396.3	CAV2	-	-14427
chr1	25421309	25443189	linc_gga000169	+	chr1	25256870	25293992	ENSGALG00000009411.4	TFEC	+	-127318
chr1	25490930	25492451	linc_gga000170	+	chr1	25256870	25293992	ENSGALG00000009411.4	TFEC	+	-196939
chr1	25596146	25600060	linc_gga000171	+	chr1	25700996	25750531	ENSGALG00000026838.1	MDFIC	-	100937
chr1	26276712	26278953	linc_gga000172	+	chr1	26299343	26325360	ENSGALG00000009435.4	PPP1R3A	+	20391
chr1	26277314	26278156	linc_gga001596	-	chr1	26299343	26325360	ENSGALG00000009435.4	PPP1R3A	+	21188
chr1	26560501	26588821	linc_gga001598	-	chr1	26616353	26617466	ENSGALG00000009439.1	GPR85	+	27533
chr1	26740510	26742614	linc_gga001599	-	chr1	26718045	26737692	ENSGALG00000009440.4	C1H7ORF60	+	-2819
chr1	26791634	26801316	linc_gga001600	-	chr1	26746467	26766742	ENSGALG00000009443.4	TMEM168	+	-24893
chr1	26865651	26867487	linc_gga000177	+	chr1	26854960	26865547	ENSGALG00000009448.4	IFRD1	-	-105
chr1	26865851	26889623	linc_gga000261n	-	chr1	26854960	26865547	ENSGALG00000009448.4	IFRD1	-	-305
chr1	28085420	28089496	linc_gga000180	+	chr1	28382859	28389222	ENSGALG00000009492.4	DNAJB9	-	293364
chr1	28950570	28956190	linc_gga000185	+	chr1	28777010	28942648	ENSGALG00000009523.4	CNTN1	+	-7923
chr1	28957975	28962620	linc_gga000186	+	chr1	28777010	28942648	ENSGALG00000009523.4	CNTN1	+	-15328
chr1	29960938	29962957	linc_gga000190	+	chr1	29866359	29950459	ENSGALG00000009572.4	ADAMTS20	-	-10480
chr1	30448296	30459998	linc_gga000029n	+	chr1	30472446	30476317	ENSGALG00000009603.4	ENSGALT00000015649.4	+	12449
chr1	30912123	30914906	linc_gga000200	+	chr1	30879381	30903892	ENSGALG00000009698.4	SLC38A1	-	-8232
chr1	30921406	30926687	linc_gga000201	+	chr1	30927997	30943097	ENSGALG00000008497.4	SLC38A2	-	1311
chr1	30953117	30957386	linc_gga001625	-	chr1	30927997	30943097	ENSGALG00000008497.4	SLC38A2	-	-10021
chr1	30979972	30989803	linc_gga001626	-	chr1	30927997	30943097	ENSGALG00000008497.4	SLC38A2	-	-36876
chr1	30990415	31006606	linc_gga001627	-	chr1	31044182	31064734	ENSGALG00000009730.4	SLC38A4	-	37577
chr1	31069480	31069992	linc_gga001629	-	chr1	31044182	31064734	ENSGALG00000009730.4	SLC38A4	-	-4747
chr1	31155861	31160993	linc_gga000204	+	chr1	31191403	31200927	ENSGALG00000009739.4	AMIGO2	-	30411
chr1	31294444	31297860	linc_gga001631	-	chr1	31369387	31384325	ENSGALG00000009743.4	RPAP3	-	71528
chr1	31408820	31410662	linc_gga001633	-	chr1	31384518	31391376	ENSGALG00000009747.3	XRCC6BP1	+	-17445
chr1	31888953	31963134	linc_gga001635	-	chr1	31999957	32082280	ENSGALG00000009759.4	SLC16A7	+	36824
chr1	32176692	32192030	linc_gga000208	+	chr1	31999957	32082280	ENSGALG00000009759.4	SLC16A7	+	-94413
chr1	32206175	32207411	linc_gga000209	+	chr1	31999957	32082280	ENSGALG00000009759.4	SLC16A7	+	-123896
chr1	32269589	32312656	linc_gga001637	-	chr1	31999957	32082280	ENSGALG00000009759.4	SLC16A7	+	-187310
chr1	32434048	32438551	linc_gga001638	-	chr1	32674719	32843052	ENSGALG00000019361.3	FAM19A2	-	236169
chr1	32553557	32555648	linc_gga001639	-	chr1	32674719	32843052	ENSGALG00000019361.3	FAM19A2	-	119072
chr1	32663895	32671266	linc_gga000266n	-	chr1	32674719	32843052	ENSGALG00000019361.3	FAM19A2	-	3454
chr1	33176598	33204578	linc_gga000213	+	chr1	33048413	33176231	ENSGALG00000009805.4	PPM1H	-	-368
chr1	33226830	33231624	linc_gga001643	-	chr1	33258735	33261450	ENSGALG00000009808.4	VT4	-	27112
chr1	33811369	33816013	linc_gga000220	+	chr1	33753624	33804505	ENSGALG00000009859.3	TBC1D30	+	-6865
chr1	34374937	34376095	linc_gga001652	-	chr1	34376317	34389260	ENSGALG00000009885.3	HELB	+	223
chr1	34389267	34390177	linc_gga000032n	+	chr1	34376317	34389260	ENSGALG00000009885.3	HELB	+	-8
chr1	34776340	34777781	linc_gga001655	-	chr1	34744580	34769307	ENSGALG00000009899.4	CAND1	+	-7034
chr1	34853260	34859377	linc_gga001656	-	chr1	34859793	34869887	ENSGALG00000009901.3	DYRK2	+	417
chr1	35004720	35006641	linc_gga000227	+	chr1	35013707	35017857	ENSGALG00000009903.4	IFN-gamma	-	7067
chr1	35146728	35149242	linc_gga001660	-	chr1	35173229	35206537	ENSGALG00000009927.2	RAP1B	+	23988
chr1	35171698	35172999	linc_gga000034n	+	chr1	35173229	35206537	ENSGALG00000009927.2	RAP1B	+	231
chr1	36046497	36055688	linc_gga000237	+	chr1	36088860	36107303	ENSGALG00000010152.4	TSPAN8	-	33173
chr1	36107605	36109786	linc_gga000238	+	chr1	36088860	36107303	ENSGALG00000010152.4	TSPAN8	-	-303
chr1	36110717	36125787	linc_gga000239	+	chr1	36088860	36107303	ENSGALG00000010152.4	TSPAN8	-	-3415
chr1	36375086	36376057	linc_gga000242	+	chr1	36352624	36370277	ENSGALG00000027799.1	TMEM19	+	-4810
chr1	36404869	36411388	linc_gga000035n	+	chr1	36392190	36404450	ENSGALG00000010183.4	RAB21	+	-420
chr1	36856775	36861839	linc_gga000246	+	chr1	36575948	36791862	ENSGALG00000010200.4	TRHDE	+	-64914
chr1	37162368	37181372	linc_gga001672	-	chr1	36575948	36791862	ENSGALG00000010200.4	TRHDE	+	-370507
chr1	37759648	37762444	linc_gga001675	-	chr1	37736301	37742132	ENSGALG00000010227.4	KRR1	-	-17517
chr1	37773727	37776216	linc_gga001676	-	chr1	37736301	37742132	ENSGALG00000010227.4	KRR1	-	-31596
chr1	37776329	37779943	linc_gga000248	+	chr1	37736301	37742132	ENSGALG00000010227.4	KRR1	-	-34198
chr1	38024019	38026362	linc_gga000268n	-	chr1	37960000	38014608	ENSGALG00000010246.4	OSBPL8	-	-9412
chr1	38320301	38456555	linc_gga000036n	+	chr1	38215230	38234268	ENSGALG00000010265.4	E2F7	-	-86034
chr1	38961138	38971106	linc_gga000254	+	chr1	38593309	38850635	ENSGALG00000010311.4	NAV3	+	-110504
chr1	39061960	39070701	linc_gga000037n	+	chr1	39159692	39381655	ENSGALG00000010319.3	SYT1	+	88992
chr1	39676165	39679202	linc_gga001687	-	chr1	39679924	39685489	ENSGALG00000026490.1	RPS16	+	723
chr1	40501835	40513539	linc_gga001692	-	chr1	40131211	40428161	ENSGALG00000010958.4	PPFIA2	-	-73675
chr1	41179592	41189425	linc_gga000268	+	chr1	40841111	40982358	ENSGALG00000010975.3	TMTC2	+	-197235
chr1	41554725	41558614	linc_gga000269n	-	chr1	41521591	41548093	ENSGALG00000010992.4	SLC6A15	-	-6633
chr1	42256951	42394543	linc_gga000270n	-	chr1	42095833	42213439	ENSGALG00000028360.1	MGAT4C	-	-43513
chr1	42658690	42659602	linc_gga000273	+	chr1	42664997	42677602	ENSGALG00000011159.4	C12orf50	-	5396
chr1	44193151	44196967	linc_gga001711	-	chr1	44271337	44273899	ENSGALG00000011276.2	BTG1	-	74371
chr1	44576490	44579623	linc_gga001715	-	chr1	44497301	44562796	ENSGALG00000011280.4	EEA1	-	-13695
chr1	44594765	44599801	linc_gga001716	-	chr1	44497301	44562796	ENSGALG00000011280.4	EEA1	-	-31970
chr1	44610844	44619878	linc_gga001717	-	chr1	44497301	44562796	ENSGALG00000011280.4	EEA1	-	-48049
chr1	44649258	44667187	linc_gga001718	-	chr1	44690008	44710912	ENSGALG00000011285.4	ENSGALT00000018413.4	+	22822
chr1	44711479	44713545	linc_gga000041n	+	chr1	44690008	44710912	ENSGALG00000011285.4	ENSGALT00000018413.4	+	-568
chr1	45438671	45440918	linc_gga000273n	-	chr1	45425568	45437573	ENSGALG00000011400.5	USP44	-	-1099
chr1	45603947	45610644	linc_gga001734	-	chr1	45621782	45655886	ENSGALG00000011435.4	ELK3	+	11139
chr1	47717315	47718853	linc_gga000047n	+	chr1	47722679	47743419	ENSGALG00000011717.4	ENSGALT00000019146.4	+	3827
chr1	48018440	48022572	linc_gga000051n	+	chr1	48017423	48018082	ENSGALG00000027174.1	ENSGALT00000021778.4	+	-359
chr1	48096948	48098834	linc_gga001758	-	chr1	48100661	48107192	ENSGALG00000011798.3	HEBP1	-	1828
chr1	48155571	48156638	linc_gga000279n	-	chr1	48144754	48151428	ENSGALG00000011802.4	GSG1	-	-4144
chr1	48168705	48180170	linc_gga000280n	-	chr1	48184763	48198006	ENSGALG00000011803.4	EMP1	+	4594
chr1	48287132	48287602	linc_gga000320	+	chr1	48326389	48527237	ENSGALG00000011809.3	GRIN2B	-	38788
chr1	48529076	48543085	linc_gga001763	-	chr1	48326389	48527237	ENSGALG00000011809.3	GRIN2B	-	-1840
chr1	48593230	48596416	linc_gga000323	+	chr1	48326389	48527237	ENSGALG00000011809.3	GRIN2B	-	-65994
chr1	49085207	49093331	linc_gga000054n	+	chr1	49093608	49094318	ENSGALG00000023193.2	SOCS1B	+	278
chr1	49169930	49173080	linc_gga000333	+	chr1	49204024	49241902	ENSGALG00000011878.4	TCF20	+	30945
chr1	49539050	49540290	linc_gga000347	+	chr1	49520861	49536052	ENSGALG00000011958.5	TEF	-	-2999
chr1	49543410	49545674	linc_gga000283n	-	chr1	49547223	49586558	ENSGALG00000011965.4	ZC3H7B	-	1550
chr1	49740330	49741290	linc_gga001783	-	chr1	49748495	49763748	ENSGALG00000012003.4	XPNPEP3	-	7206
chr1	49745906	49746735	linc_gga000284n	-	chr1	49748495	49763748	ENSGALG00000012003.4	XPNPEP3	-	1761
chr1	50140568	50149887	linc_gga000285n	-	chr1	50119337	50136416	ENSGALG00000012053.4	FAM83F	-	-4153
chr1	50210205	50220788	linc_gga000352	+	chr1	50154189	50196801	ENSGALG00000012056.4	GRAP2	-	-13405
chr1	50507144	50510659	linc_gga000287n	-	chr1	50517362	50525791	ENSGALG00000012150.4	TAB1	-	6704
chr1	50600723	50602037	linc_gga000359	+	chr1	50582854	50594411	ENSGALG00000012178.3	PDGFB	+	-6313
chr1	50905053	50910220	linc_gga001806	-	chr1	50911764	50921215	ENSGALG00000012290.4	SOX10	+	1545
chr1	51130808	51145281	linc_gga000061n	+	chr1	51099651	51110327	ENSGALG00000012442.4	MFNG	+	-20482
chr1	51580792	51586006	linc_gga000062n	+	chr1	51573279	51580672	ENSGALG00000012532.4	TXN2	+	-121
chr1	51673513	51675842	linc_gga001821	-	chr1	51598549	51666512	ENSGALG00000012533.4	MYH9	+	-7002
chr1	52147786	52153911	linc_gga000389	+	chr1	52086295	52112776	ENSGALG00000012557.4	ISX	-	-35011
chr1	52330360	52334704	linc_gga001827	-	chr1	52346737	52347832	ENSGALG00000028574.1	ENSGALT00000046229.1	+	12034
chr1	52373026	52425428	linc_gga001828	-	chr1	52346737	52347832	ENSGALG00000028574.1	ENSGALT00000046229.1	+	-25195
chr1	52481150	52488890	linc_gga001829	-	chr1	52524418	52799322	ENSGALG00000012559.4	LARGE	+	35529
chr1	52814203	52832546	linc_gga001831	-	chr1	52524418	52799322	ENSGALG00000012559.4	LARGE	+	-14882
chr1	53630647	53632352	linc_gga000290n	-	chr1	53634892	53669600	ENSGALG00000012642.4	RIC8B	-	2541
chr1	54125884	54131724	linc_gga000291n	-	chr1	54142066	54158684	ENSGALG00000026311.1	OCC-1	-	10343
chr1	54884785	54886191	linc_gga000405	+	chr1	54869422	54879269	ENSGALG00000012726.4	HSP90B1	-	-5517
chr1	55335286	55348588	linc_gga001854	-	chr1	55273730	55302220	ENSGALG00000019300.3	ENSGALT00000020814.4	+	-33067
chr1	56603028	56604110	linc_gga000418	+	chr1	56529993	56569101	ENSGALG00000012823.4	TRIM24	-	-33928
chr1	56696301	56701661	linc_gga001866	-	chr1	56701685	56735737	ENSGALG00000012834.4	AKR1D1	+	25
chr1	56696754	56701477	linc_gga000067n	+	chr1	56701685	56735737	ENSGALG00000012834.4	AKR1D1	+	209
chr1	57410592	57424930	linc_gga000068n	+	chr1	57426675	57457967	ENSGALG00000012870.4	AGK	+	1746
chr1	57876507	57889493	linc_gga000069n	+	chr1	57819051	57871230	ENSGALG00000028048.1	PTN	+	-5278
chr1	57883240	57889376	linc_gga001877	-	chr1	57819051	57871230	ENSGALG00000028048.1	PTN	+	-12011
chr1	58043587	58049140	linc_gga000298n	-	chr1	57959299	57960700	ENSGALG00000012894.3	7	-	-82888
chr1	58266751	58280771	linc_gga001879	-	chr1	58288226	58305170	ENSGALG00000028359.1	ENSGALT00000043492.1	-	7456
chr1	58737121	58761722	linc_gga001883	-	chr1	58790832	58823577	ENSGALG00000012911.4	SYT10	+	29111
chr1	59430196	59444435	linc_gga001888	-	chr1	59449077	59458058	ENSGALG00000012936.4	KIAA1551	-	4643
chr1	59561806	59562331	linc_gga000440	+	chr1	59564531	59674959	ENSGALG00000012944.4	DENND5B	+	2201
chr1	59715615	59720744	linc_gga001892	-	chr1	59721892	59753853	ENSGALG00000012947.5	CAPRIN2	+	1149
chr1	59833915	59835304	linc_gga001893	-	chr1	59846667	59987218	ENSGALG00000012956.4	TMTC1	+	11364
chr1	60120982	60126867	linc_gga000300n	-	chr1	60080915	60120121	ENSGALG00000012974.3	WASH1	-	-862
chr1	60529468	60532798	linc_gga000453	+	chr1	60503833	60505016	ENSGALG00000012989.4	NINJ2	-	-24453
chr1	60975744	60981708	linc_gga000070n	+	chr1	60698478	60974728	ENSGALG00000012994.4	ERC1	+	-1017
chr1	61059934	61061473	linc_gga000071n	+	chr1	61044204	61059847	ENSGALG00000012998.4	WNT5B	+	-88
chr1	61233098	61240459	linc_gga000461	+	chr1	61241661	61287347	ENSGALG00000013010.4	DCP1B	-	1203
chr1	62348981	62350475	linc_gga000072n	+	chr1	62299225	62318069	ENSGALG00000013069.4	BPGM	+	-30913
chr1	63196362	63216756	linc_gga000301n	-	chr1	63250602	63259735	ENSGALG00000013092.3	STRAP	+	33847
chr1	64498994	64502345	linc_gga001928	-	chr1	64579550	64672674	ENSGALG00000013134.4	PLEKHA5	+	77206
chr1	65277875	65280263	linc_gga000073n	+	chr1	65036281	65270875	ENSGALG00000013143.4	PDE3A	+	-7001
chr1	65574181	65577556	linc_gga000074n	+	chr1	65511651	65570645	ENSGALG00000013177.4	BCAT1	+	-3537
chr1	65669067	65674918	linc_gga000498	+	chr1	65638226	65639270	ENSGALG00000026342.1	ENSGALT00000042799.1	-	-29798
chr1	65699391	65715252	linc_gga000499	+	chr1	65755791	65764426	ENSGALG00000023012.2	ENSGALT00000037412.2	+	40540
chr1	65725397	65750910	linc_gga000075n	+	chr1	65755791	65764426	ENSGALG00000023012.2	ENSGALT00000037412.2	+	4882
chr1	65956669	65960523	linc_gga001934	-	chr1	66068226	66322847	ENSGALG00000013204.4	SOX5	+	107704
chr1	66334287	66336822	linc_gga001936	-	chr1	66068226	66322847	ENSGALG00000013204.4	SOX5	+	-11441
chr1	67394750	67396217	linc_gga001946	-	chr1	67337859	67359692	ENSGALG00000014033.4	KRAS	-	-35059
chr1	67435063	67440999	linc_gga001947	-	chr1	67510063	67526789	ENSGALG00000014037.3	ENSGALT00000022731.3	-	69065
chr1	67529939	67564747	linc_gga001949	-	chr1	67510063	67526789	ENSGALG00000014037.3	ENSGALT00000022731.3	-	-3151
chr1	67578410	67600587	linc_gga001950	-	chr1	67510063	67526789	ENSGALG00000014037.3	ENSGALT00000022731.3	-	-51622
chr1	67603318	67612206	linc_gga001951	-	chr1	67684515	67720396	ENSGALG00000014041.4	RASSF8	+	72310
chr1	67613396	67623409	linc_gga001952	-	chr1	67684515	67720396	ENSGALG00000014041.4	RASSF8	+	61107
chr1	68077930	68078802	linc_gga001956	-	chr1	68099080	68106564	ENSGALG00000019267.3	ENSGALT00000030524.3	+	20279
chr1	68222686	68224603	linc_gga001959	-	chr1	68225820	68267171	ENSGALG00000014094.4	STK38L	+	1218
chr1	68321127	68335784	linc_gga000077n	+	chr1	68281322	68317439	ENSGALG00000014096.3	ARNTL2	+	-3689
chr1	69037035	69037861	linc_gga001969	-	chr1	68983037	69033807	ENSGALG00000014186.4	MPPED1	+	-3229
chr1	69159459	69162181	linc_gga001971	-	chr1	69162383	69195805	ENSGALG00000014189.4	SULT4A1	-	203
chr1	69398282	69400542	linc_gga000529	+	chr1	69422919	69502176	ENSGALG00000028130.1	KIAA1644	-	22378
chr1	69832381	69838133	linc_gga000530	+	chr1	69852303	69937627	ENSGALG00000014213.4	PRR5	+	14171
chr1	70483673	70495754	linc_gga000535	+	chr1	70502169	70509749	ENSGALG00000014227.4	UPK3A	+	6416
chr1	71040439	71048612	linc_gga000541	+	chr1	70922648	71014077	ENSGALG00000014235.4	WNT7B	-	-26363
chr1	71040842	71046162	linc_gga001982	-	chr1	70922648	71014077	ENSGALG00000014235.4	WNT7B	-	-26766
chr1	71377464	71384081	linc_gga000082n	+	chr1	71411619	71442947	ENSGALG00000022985.2	PPAR	+	27539
chr1	71469657	71470954	linc_gga000307n	-	chr1	71473107	71512233	ENSGALG00000014240.4	PKDREJ	-	2154
chr1	71751043	71752841	linc_gga000084n	+	chr1	71620385	71749352	ENSGALG00000012921.4	TEL	+	-1692
chr1	72196130	72201085	linc_gga000309n	-	chr1	72202217	72208823	ENSGALG00000026896.1	ENSGALT00000043173.1	-	1133
chr1	72313475	72342249	linc_gga000552	+	chr1	72273761	72277034	ENSGALG00000022980.2	CDKN1B	+	-36442
chr1	72361416	72368202	linc_gga000553	+	chr1	72450874	72476524	ENSGALG00000028453.1	MRPS35	+	82673
chr1	72383872	72403803	linc_gga000554	+	chr1	72450874	72476524	ENSGALG00000028453.1	MRPS35	+	47072
chr1	72791529	72808541	linc_gga000558	+	chr1	72902805	73148067	ENSGALG00000017291.4	FAR2	+	94265
chr1	73608348	73624236	linc_gga002001	-	chr1	73670403	73671879	ENSGALG00000017280.3	KCNA1	+	46168
chr1	73748285	73752844	linc_gga000566	+	chr1	73761431	73763327	ENSGALG00000017279.4	KCNA5	+	8588
chr1	73828242	73829654	linc_gga002003	-	chr1	73761431	73763327	ENSGALG00000017279.4	KCNA5	+	-64916
chr1	73973401	73983786	linc_gga002005	-	chr1	74007473	74080555	ENSGALG00000027299.1	NTF3	+	23688
chr1	74749594	74762049	linc_gga002012	-	chr1	74805579	74818341	ENSGALG00000014347.4	PARP11	-	43531
chr1	74927486	74933955	linc_gga000577	+	chr1	74983935	75063697	ENSGALG00000014342.4	TEAD4	-	49981
chr1	74967146	74976520	linc_gga000313n	-	chr1	74983935	75063697	ENSGALG00000014342.4	TEAD4	-	7416
chr1	75449652	75452553	linc_gga000090n	+	chr1	75460566	75494768	ENSGALG00000014274.4	RIMKLB	+	8014
chr1	76441463	76447335	linc_gga000318n	-	chr1	76447734	76454025	ENSGALG00000014443.4	IFFO1	-	400
chr1	76497607	76502892	linc_gga000600	+	chr1	76507820	76515304	ENSGALG00000014455.4	LPAR5	-	4929
chr1	76595297	76603877	linc_gga000319n	-	chr1	76569044	76594731	ENSGALG00000014459.4	ZNF384	-	-567
chr1	76621111	76624678	linc_gga000320n	-	chr1	76616895	76618529	ENSGALG00000014466.3	PIANP	-	-2583
chr1	76624862	76630625	linc_gga000321n	-	chr1	76630626	76633759	ENSGALG00000014467.4	COPS7A	+	2
chr1	76639107	76641426	linc_gga000095n	+	chr1	76644864	76651986	ENSGALG00000014468.2	MLF2	-	3439
chr1	76672181	76675892	linc_gga002043	-	chr1	76676056	76678087	ENSGALG00000014476.4	LAG3	+	165
chr1	76783899	76784818	linc_gga000099n	+	chr1	76766962	76776197	ENSGALG00000014528.3	ENO2	+	-7703
chr1	76807809	76808191	linc_gga000100n	+	chr1	76805344	76806483	ENSGALG00000014555.3	C12ORF57	+	-1327
chr1	76879324	76883462	linc_gga000322n	-	chr1	76872312	76879240	ENSGALG00000014659.4	ENSGALT00000023629.4	-	-85
chr1	77236603	77238593	linc_gga000323n	-	chr1	77240615	77250249	ENSGALG00000014708.4	GSTK1	-	2023
chr1	77456132	77459627	linc_gga000621	+	chr1	77460197	77533109	ENSGALG00000014749.4	EPHB6	-	571
chr1	77738245	77741358	linc_gga000624	+	chr1	77712775	77715424	ENSGALG00000025752.1	ENSGALT00000045359.1	+	-22822
chr1	77846688	77849797	linc_gga000104n	+	chr1	77852890	77868563	ENSGALG00000014759.4	STYK1	+	3094
chr1	78255405	78256279	linc_gga000632	+	chr1	78144280	78232413	ENSGALG00000014776.4	TBX15	+	-22993
chr1	78361757	78364914	linc_gga000633	+	chr1	78440965	78529387	ENSGALG00000014779.4	SPAG17	+	76052
chr1	78384383	78388690	linc_gga002076	-	chr1	78440965	78529387	ENSGALG00000014779.4	SPAG17	+	52276
chr1	78921493	78921818	linc_gga000326n	-	chr1	78861462	78918451	ENSGALG00000014924.5	POLQ	+	-3043
chr1	79261917	79267920	linc_gga000643	+	chr1	79257199	79258833	ENSGALG00000027688.1	NDUFB4	-	-3085
chr1	79292539	79294440	linc_gga000107n	+	chr1	79303742	79343999	ENSGALG00000014970.4	FSTL1	+	9303
chr1	79854503	79857734	linc_gga000649	+	chr1	79886016	79916785	ENSGALG00000015018.3	CASQ2	+	28283
chr1	79854674	79857733	linc_gga002093	-	chr1	79886016	79916785	ENSGALG00000015018.3	CASQ2	+	28284
chr1	80078349	80083388	linc_gga000332n	-	chr1	80085284	80088616	ENSGALG00000015075.4	ENSGALT00000024318.4	-	1897
chr1	80584438	80588335	linc_gga000656	+	chr1	80278966	80367961	ENSGALG00000015084.3	IGSF11	+	-216478
chr1	80685120	80693355	linc_gga002101	-	chr1	80278966	80367961	ENSGALG00000015084.3	IGSF11	+	-317160
chr1	80891371	80894925	linc_gga002103	-	chr1	81373014	81656000	ENSGALG00000015087.4	LSAMP	+	478090
chr1	81164900	81167096	linc_gga000659	+	chr1	81373014	81656000	ENSGALG00000015087.4	LSAMP	+	205919
chr1	81871958	81880146	linc_gga000660	+	chr1	81680484	81734254	ENSGALG00000015089.4	GAP43	-	-137705
chr1	81899751	81904889	linc_gga002110	-	chr1	81680484	81734254	ENSGALG00000015089.4	GAP43	-	-165498
chr1	82194522	82195569	linc_gga000662	+	chr1	82324876	82353182	ENSGALG00000015094.4	ZBTB20	+	129308
chr1	82554373	82559460	linc_gga000333n	-	chr1	82533507	82548223	ENSGALG00000019233.3	ENSGALT00000030452.3	-	-6151
chr1	82562348	82564430	linc_gga002115	-	chr1	82576246	82588250	ENSGALG00000027337.1	CLDND1	-	11817
chr1	82572166	82573263	linc_gga000667	+	chr1	82576246	82588250	ENSGALG00000027337.1	CLDND1	-	2984
chr1	83800719	83813702	linc_gga002134	-	chr1	83661752	83748442	ENSGALG00000015253.4	COL8A1	-	-52278
chr1	84522957	84523466	linc_gga000685	+	chr1	84389703	84521596	ENSGALG00000015307.4	ABI3BP	-	-1362
chr1	84594295	84596993	linc_gga000686	+	chr1	84610639	84660808	ENSGALG00000015322.4	IMPG2	-	13647
chr1	84604643	84607581	linc_gga000687	+	chr1	84610639	84660808	ENSGALG00000015322.4	IMPG2	-	3059
chr1	84744453	84747196	linc_gga002143	-	chr1	84747543	84751604	ENSGALG00000015339.4	RPL24	-	348
chr1	84816707	84861760	linc_gga000117n	+	chr1	84799654	84816004	ENSGALG00000015346.3	NFKBIZ	+	-704
chr1	85003840	85016969	linc_gga000693	+	chr1	84961483	84992403	ENSGALG00000015347.4	ZPLD1	+	-11438
chr1	85039036	85039717	linc_gga000694	+	chr1	84961483	84992403	ENSGALG00000015347.4	ZPLD1	+	-46634
chr1	85101394	85106630	linc_gga000695	+	chr1	84961483	84992403	ENSGALG00000015347.4	ZPLD1	+	-108992
chr1	85126830	85130269	linc_gga000696	+	chr1	84961483	84992403	ENSGALG00000015347.4	ZPLD1	+	-134428
chr1	85147952	85258635	linc_gga000697	+	chr1	84961483	84992403	ENSGALG00000015347.4	ZPLD1	+	-155550
chr1	85478245	85495101	linc_gga000699	+	chr1	85893283	86010821	ENSGALG00000015348.3	ALCAM	+	398183
chr1	85506535	85536800	linc_gga000700	+	chr1	85893283	86010821	ENSGALG00000015348.3	ALCAM	+	356484
chr1	85623512	85629737	linc_gga002145	-	chr1	85893283	86010821	ENSGALG00000015348.3	ALCAM	+	263547
chr1	85736039	85739062	linc_gga000701	+	chr1	85893283	86010821	ENSGALG00000015348.3	ALCAM	+	154222
chr1	85838882	85844426	linc_gga000702	+	chr1	85893283	86010821	ENSGALG00000015348.3	ALCAM	+	48858
chr1	85851181	85893065	linc_gga000703	+	chr1	85893283	86010821	ENSGALG00000015348.3	ALCAM	+	219
chr1	87533011	87544783	linc_gga000712	+	chr1	87611976	87655399	ENSGALG00000015367.4	PVRL3	+	67194
chr1	87718805	87722021	linc_gga000714	+	chr1	87762698	87774452	ENSGALG00000015371.4	ENSGALT00000030426.3	+	40678
chr1	87754716	87758725	linc_gga000715	+	chr1	87762698	87774452	ENSGALG00000015371.4	ENSGALT00000030426.3	+	3974
chr1	88158639	88160145	linc_gga000339n	-	chr1	88160578	88194012	ENSGALG00000022866.2	ZNF654	+	434
chr1	88216753	88219359	linc_gga002162	-	chr1	88198667	88205961	ENSGALG00000015402.4	C3orf38	+	-10793
chr1	88490074	88504364	linc_gga000728	+	chr1	88543353	88765491	ENSGALG00000015403.3	EPHA3	+	38990
chr1	88777393	88793117	linc_gga000731	+	chr1	88543353	88765491	ENSGALG00000015403.3	EPHA3	+	-11903
chr1	89030411	89031438	linc_gga000732	+	chr1	89043280	89077838	ENSGALG00000015409.4	PROS1	-	11843
chr1	89229598	89248330	linc_gga000736	+	chr1	89128982	89150210	ENSGALG00000015414.4	NSUN3	+	-79389
chr1	89873151	89879687	linc_gga002166	-	chr1	90216673	90572208	ENSGALG00000015418.3	ENSGALT00000024870.3	+	336987
chr1	90751966	90780719	linc_gga000340n	-	chr1	90781477	90861444	ENSGALG00000015435.4	DCAF6	-	759
chr1	90755656	90756365	linc_gga002173	-	chr1	90723134	90746660	ENSGALG00000014414.4	GABRR3	-	-8997
chr1	91138258	91148996	linc_gga000341n	-	chr1	91160958	91170757	ENSGALG00000015453.4	DUSP27	-	11963
chr1	91317070	91318146	linc_gga000127n	+	chr1	91310528	91316924	ENSGALG00000015463.4	CD2	+	-147
chr1	91356923	91357601	linc_gga002182	-	chr1	91358734	91424437	ENSGALG00000015464.4	PTGFRN	+	1134
chr1	91466658	91490088	linc_gga002183	-	chr1	91431222	91441019	ENSGALG00000015467.3	CD101	+	-25640
chr1	91913325	91919203	linc_gga000758	+	chr1	91933436	91934537	ENSGALG00000015494.4	HTR1F	-	14234
chr1	91935791	92044488	linc_gga000346n	-	chr1	91933436	91934537	ENSGALG00000015494.4	HTR1F	-	-1255
chr1	91951423	91960412	linc_gga000759	+	chr1	91933436	91934537	ENSGALG00000015494.4	HTR1F	-	-16887
chr1	92225360	92226489	linc_gga000347n	-	chr1	92226552	92238085	ENSGALG00000015496.2	CHMP2B	-	64
chr1	92627107	92631396	linc_gga000762	+	chr1	92682844	92926227	ENSGALG00000015499.4	CADM2	-	51449
chr1	93460098	93480824	linc_gga000764	+	chr1	92682844	92926227	ENSGALG00000015499.4	CADM2	-	-533872
chr1	93672009	93681160	linc_gga002195	-	chr1	92682844	92926227	ENSGALG00000015499.4	CADM2	-	-745783
chr1	93952071	93989795	linc_gga000766	+	chr1	94474404	94635350	ENSGALG00000015506.4	GBE1	+	484610
chr1	94093568	94096718	linc_gga000767	+	chr1	94474404	94635350	ENSGALG00000015506.4	GBE1	+	377687
chr1	94277763	94282620	linc_gga002196	-	chr1	94474404	94635350	ENSGALG00000015506.4	GBE1	+	191785
chr1	94357758	94363787	linc_gga000769	+	chr1	94474404	94635350	ENSGALG00000015506.4	GBE1	+	110618
chr1	94850940	94869489	linc_gga000770	+	chr1	94474404	94635350	ENSGALG00000015506.4	GBE1	+	-215591
chr1	95293248	95294908	linc_gga002199	-	chr1	95642547	95948471	ENSGALG00000015511.4	ROBO1	+	347640
chr1	95956695	95977505	linc_gga002201	-	chr1	95642547	95948471	ENSGALG00000015511.4	ROBO1	+	-8225
chr1	96582599	96603133	linc_gga000774	+	chr1	96613959	96650360	ENSGALG00000028863.1	ENSGALT00000036826.2	-	10827
chr1	97419600	97425579	linc_gga002206	-	chr1	97411084	97418694	ENSGALG00000019201.2	HSPA13	-	-907
chr1	97657195	97711015	linc_gga000351n	-	chr1	97651373	97654841	ENSGALG00000015681.3	NRIP1	-	-2355
chr1	97796494	97841893	linc_gga000779	+	chr1	97936528	98030131	ENSGALG00000015693.4	USP25	+	94636
chr1	97876655	97895470	linc_gga000780	+	chr1	97936528	98030131	ENSGALG00000015693.4	USP25	+	41059
chr1	98392341	98482508	linc_gga000133n	+	chr1	98149456	98319373	ENSGALG00000019198.3	ENSGALT00000030387.3	+	-72969
chr1	98435037	98438650	linc_gga002211	-	chr1	98149456	98319373	ENSGALG00000019198.3	ENSGALT00000030387.3	+	-115665
chr1	99302645	99311297	linc_gga000786	+	chr1	98898051	98906375	ENSGALG00000015730.3	TMPRSS15	-	-396271
chr1	99819831	99825317	linc_gga002217	-	chr1	100155275	100281469	ENSGALG00000015737.4	NCAM2	+	329959
chr1	101521394	101523504	linc_gga000792	+	chr1	101827879	101837162	ENSGALG00000015742.4	MRPL39	-	304376
chr1	102174781	102192415	linc_gga002223	-	chr1	102220478	102300009	ENSGALG00000015774.4	CYYR1	-	28064
chr1	102443372	102446221	linc_gga000798	+	chr1	102403452	102442746	ENSGALG00000015795.4	ADAMTS5	-	-627
chr1	102507095	102572359	linc_gga000799	+	chr1	102403452	102442746	ENSGALG00000015795.4	ADAMTS5	-	-64350
chr1	102778622	102788671	linc_gga002227	-	chr1	102403452	102442746	ENSGALG00000015795.4	ADAMTS5	-	-335877
chr1	102945015	102961761	linc_gga000800	+	chr1	103278468	103281539	ENSGALG00000015802.4	N6AMT1	+	316708
chr1	102967091	102972351	linc_gga002228	-	chr1	103278468	103281539	ENSGALG00000015802.4	N6AMT1	+	306118
chr1	103236756	103242992	linc_gga000801	+	chr1	103278468	103281539	ENSGALG00000015802.4	N6AMT1	+	35477
chr1	103455441	103458531	linc_gga000134n	+	chr1	103417899	103443811	ENSGALG00000015828.4	BACH1	+	-11631
chr1	104513218	104514964	linc_gga000352n	-	chr1	104507529	104508296	ENSGALG00000015936.3	C21orf62	-	-4923
chr1	104770742	104772463	linc_gga000354n	-	chr1	104775219	104780701	ENSGALG00000026412.1	SON	+	2757
chr1	104973723	104979255	linc_gga000819	+	chr1	104962791	104966121	ENSGALG00000016007.4	ENSGALT00000025792.4	-	-7603
chr1	105030015	105036994	linc_gga002249	-	chr1	105043716	105046426	ENSGALG00000029120.1	SLC5A3	+	6723
chr1	105385330	105390696	linc_gga000824	+	chr1	105396886	105544588	ENSGALG00000016022.4	RUNX1	-	6191
chr1	105725895	105727035	linc_gga000826	+	chr1	105396886	105544588	ENSGALG00000016022.4	RUNX1	-	-181308
chr1	105767685	105773677	linc_gga002256	-	chr1	105940136	105949579	ENSGALG00000016024.1	SETD4	-	166460
chr1	106237501	106239622	linc_gga000355n	-	chr1	106241753	106353943	ENSGALG00000016047.4	HLCS	-	2132
chr1	106478589	106507051	linc_gga000139n	+	chr1	106439035	106457226	ENSGALG00000016052.4	DSCR3	-	-21364
chr1	106643209	106750589	linc_gga000356n	-	chr1	106629204	106630185	ENSGALG00000016054.4	KCNJ6	-	-13025
chr1	107459462	107469122	linc_gga000141n	+	chr1	107469993	107477780	ENSGALG00000016132.4	IGSF5	+	872
chr1	107502510	107505698	linc_gga000143n	+	chr1	107469993	107477780	ENSGALG00000016132.4	IGSF5	+	-24731
chr1	107502510	107505698	linc_gga000143n	+	chr1	107470058	107477780	ENSGALG00000016132.4	IGSF5	+	-24731
chr1	107580585	107585783	linc_gga002269	-	chr1	107601009	107978889	ENSGALG00000016138.4	DSCAM	-	15227
chr1	108050501	108052960	linc_gga002271	-	chr1	107601009	107978889	ENSGALG00000016138.4	DSCAM	-	-71613
chr1	108311164	108318194	linc_gga000357n	-	chr1	108297492	108311113	ENSGALG00000016144.4	TMPRSS2	-	-52
chr1	108317028	108317742	linc_gga000846	+	chr1	108297492	108311113	ENSGALG00000016144.4	TMPRSS2	-	-5916
chr1	108455124	108456982	linc_gga000358n	-	chr1	108425624	108454876	ENSGALG00000019178.3	PRDM15	-	-249
chr1	109129333	109132221	linc_gga000858	+	chr1	109099102	109102489	ENSGALG00000016199.3	CRYAA	+	-26845
chr1	109196624	109204199	linc_gga002285	-	chr1	109234441	109247196	ENSGALG00000016200.3	SIK1	-	30243
chr1	109708229	109713319	linc_gga000364n	-	chr1	109714789	109720919	ENSGALG00000016212.4	LICOS	-	1471
chr1	109851023	109852845	linc_gga000867	+	chr1	109936203	109940380	ENSGALG00000016213.3	ENSGALT00000026134.3	+	83359
chr1	109989852	109997683	linc_gga000147n	+	chr1	110031104	110034907	ENSGALG00000016214.3	ENSGALT00000026135.3	+	33422
chr1	110308036	110344564	linc_gga000149n	+	chr1	110347435	110362439	ENSGALG00000028187.1	FUNDC1	+	2872
chr1	110512181	110522827	linc_gga000150n	+	chr1	110522885	110531383	ENSGALG00000016222.4	NDP	+	59
chr1	111339876	111342018	linc_gga000367n	-	chr1	111334090	111336368	ENSGALG00000016228.4	NYX	-	-3509
chr1	111509729	111514700	linc_gga002305	-	chr1	111416661	111489576	ENSGALG00000016236.4	ENSGALT00000026178.4	-	-20154
chr1	111947113	111950049	linc_gga002311	-	chr1	111733198	111889685	ENSGALG00000016245.4	BCOR	+	-57429
chr1	111975378	111983217	linc_gga000890	+	chr1	111733198	111889685	ENSGALG00000016245.4	BCOR	+	-85694
chr1	112007438	112034917	linc_gga000891	+	chr1	112106634	112126203	ENSGALG00000016251.4	ENSGALT00000026207.4	-	71718
chr1	112227149	112233537	linc_gga002315	-	chr1	112238932	112264837	ENSGALG00000016254.3	OTC	-	5396
chr1	112543687	112549511	linc_gga000369n	-	chr1	112550291	112579692	ENSGALG00000016265.4	LANCL3	-	781
chr1	112705755	112709393	linc_gga002320	-	chr1	112721236	112752459	ENSGALG00000016268.4	CFAP47	+	11844
chr1	113054320	113072381	linc_gga000902	+	chr1	113133869	113136441	ENSGALG00000028184.1	ENSGALT00000044153.1	-	61489
chr1	113160615	113162860	linc_gga000903	+	chr1	113135712	113141038	ENSGALG00000028184.1	ENSGALT00000044954.1	-	-19578
chr1	113476958	113487571	linc_gga000905	+	chr1	113256479	113283351	ENSGALG00000027198.1	TMEM47	+	-193608
chr1	113648168	113650110	linc_gga002324	-	chr1	113688261	113692283	ENSGALG00000022792.2	MROH5	-	38152
chr1	113681227	113681633	linc_gga002325	-	chr1	113688261	113692283	ENSGALG00000022792.2	MROH5	-	6629
chr1	113935727	113948634	linc_gga002329	-	chr1	113688261	113692283	ENSGALG00000022792.2	MROH5	-	-243445
chr1	116332880	116336777	linc_gga000912	+	chr1	116327687	116331906	ENSGALG00000016290.3	ENSGALT00000026739.3	-	-975
chr1	116443574	116453603	linc_gga000913	+	chr1	116327687	116331906	ENSGALG00000016290.3	ENSGALT00000026739.3	-	-111669
chr1	116941384	116945967	linc_gga000915	+	chr1	117286492	117477666	ENSGALG00000016312.4	POLA1	-	340526
chr1	117216335	117218513	linc_gga002336	-	chr1	117286492	117477666	ENSGALG00000016312.4	POLA1	-	67980
chr1	117477844	117479256	linc_gga000917	+	chr1	117286492	117477666	ENSGALG00000016312.4	POLA1	-	-179
chr1	117525905	117528340	linc_gga000371n	-	chr1	117529893	117579804	ENSGALG00000016323.3	PDK3	-	1554
chr1	117582562	117597463	linc_gga002339	-	chr1	117529893	117579804	ENSGALG00000016323.3	PDK3	-	-2759
chr1	117678681	117680618	linc_gga000156n	+	chr1	117665341	117678363	ENSGALG00000016340.4	EIF2S3	-	-319
chr1	117837288	117841704	linc_gga002345	-	chr1	117874035	117893768	ENSGALG00000016358.4	PTCHD1	-	32332
chr1	117859751	117860449	linc_gga000923	+	chr1	117874035	117893768	ENSGALG00000016358.4	PTCHD1	-	13587
chr1	118041897	118069049	linc_gga000926	+	chr1	117874035	117893768	ENSGALG00000016358.4	PTCHD1	-	-148130
chr1	118472212	118475406	linc_gga000373n	-	chr1	118437970	118466274	ENSGALG00000016379.4	SMS	-	-5939
chr1	118817018	118820012	linc_gga000375n	-	chr1	118627849	118816669	ENSGALG00000016391.4	CNKSR2	-	-350
chr1	118817265	118819520	linc_gga000930	+	chr1	118627849	118816669	ENSGALG00000016391.4	CNKSR2	-	-597
chr1	119087918	119090749	linc_gga000931	+	chr1	119204997	119237983	ENSGALG00000016406.4	RPS6KA3	+	114249
chr1	119166554	119167080	linc_gga002351	-	chr1	119204997	119237983	ENSGALG00000016406.4	RPS6KA3	+	37918
chr1	120638150	120640672	linc_gga002359	-	chr1	120680044	120774095	ENSGALG00000016545.4	REPS2	-	39373
chr1	120834604	120836046	linc_gga000948	+	chr1	120837813	120856743	ENSGALG00000016548.4	SYAP1	-	1768
chr1	120965756	120966475	linc_gga000950	+	chr1	120856284	120917135	ENSGALG00000016549.4	CTPS2	+	-48622
chr1	121267006	121270601	linc_gga000376n	-	chr1	121271445	121287881	ENSGALG00000016552.4	ZRSR2	-	845
chr1	121652186	121655284	linc_gga002370	-	chr1	121691153	121725648	ENSGALG00000016568.4	MOSPD2	-	35870
chr1	121906538	121931651	linc_gga000962	+	chr1	121771636	121898254	ENSGALG00000016571.4	GLRA2	-	-8285
chr1	122734517	122748857	linc_gga000968	+	chr1	122807091	122808710	ENSGALG00000026383.1	TMSB4X	-	58235
chr1	122742676	122748538	linc_gga002381	-	chr1	122807091	122808710	ENSGALG00000026383.1	TMSB4X	-	58554
chr1	122832159	122832609	linc_gga002383	-	chr1	122807091	122808710	ENSGALG00000026383.1	TMSB4X	-	-23450
chr1	123769083	123782898	linc_gga000973	+	chr1	123651001	123765375	ENSGALG00000016602.3	ARHGAP6	+	-3709
chr1	123791011	123802616	linc_gga000974	+	chr1	123814777	123821938	ENSGALG00000027180.1	ENSGALT00000043805.1	-	12162
chr1	124000163	124001755	linc_gga002392	-	chr1	124042083	124134384	ENSGALG00000016603.4	MID1	+	40329
chr1	124144030	124149041	linc_gga000160n	+	chr1	124042083	124134384	ENSGALG00000016603.4	MID1	+	-9647
chr1	124184037	124185396	linc_gga000977	+	chr1	124042083	124134384	ENSGALG00000016603.4	MID1	+	-49654
chr1	124410010	124411593	linc_gga000978	+	chr1	124420460	124541119	ENSGALG00000016614.4	SHROOM2	-	8868
chr1	124770740	124783731	linc_gga000980	+	chr1	124584255	124724404	ENSGALG00000013366.4	TBL1X	-	-46337
chr1	125300181	125306870	linc_gga002398	-	chr1	125082661	125207722	ENSGALG00000016616.3	KAL1	+	-92460
chr1	125934048	125939999	linc_gga000161n	+	chr1	125868712	125932063	ENSGALG00000027095.1	HDHD1	+	-1986
chr1	126107326	126145780	linc_gga002401	-	chr1	126290133	126408797	ENSGALG00000016628.4	NLGN4	+	144354
chr1	126243102	126274476	linc_gga000162n	+	chr1	126290133	126408797	ENSGALG00000016628.4	NLGN4	+	15658
chr1	126526306	126528573	linc_gga002402	-	chr1	126290133	126408797	ENSGALG00000016628.4	NLGN4	+	-117510
chr1	126759312	126924019	linc_gga002404	-	chr1	126290133	126408797	ENSGALG00000016628.4	NLGN4	+	-350516
chr1	127291021	127293555	linc_gga002405	-	chr1	127508429	127539291	ENSGALG00000016629.4	PRKX	+	214875
chr1	127842623	127846050	linc_gga002407	-	chr1	127828156	127842611	ENSGALG00000016648.4	ENSGALT00000026880.4	+	-13
chr1	128020518	128025419	linc_gga002410	-	chr1	128042956	128045044	ENSGALG00000028601.1	ZBED1	+	17538
chr1	128419443	128432196	linc_gga002414	-	chr1	128441121	128467057	ENSGALG00000016687.2	7	+	8926
chr1	129257243	129257936	linc_gga002417	-	chr1	129302921	129356735	ENSGALG00000016702.4	PPP2R3B	+	44986
chr1	129411140	129412845	linc_gga000379n	-	chr1	129412880	129423230	ENSGALG00000016717.4	GTPBP6	+	36
chr1	129551234	129557910	linc_gga000998	+	chr1	129557912	129575998	ENSGALG00000016728.4	RP2	-	3
chr1	129678282	129687096	linc_gga001001	+	chr1	129702652	129707085	ENSGALG00000021891.2	ENSGALT00000035436.2	-	15557
chr1	129693822	129698266	linc_gga001002	+	chr1	129702652	129707085	ENSGALG00000021891.2	ENSGALT00000035436.2	-	4387
chr1	130261701	130285796	linc_gga001007	+	chr1	130314509	130614689	ENSGALG00000019144.3	GABRG3	-	28714
chr1	130677594	130701954	linc_gga000164n	+	chr1	130620079	130675538	ENSGALG00000016744.4	GABRA5	-	-2057
chr1	130979099	131002594	linc_gga001010	+	chr1	131038511	131149938	ENSGALG00000016746.4	ATP10A	+	35918
chr1	131005287	131024669	linc_gga001011	+	chr1	131038511	131149938	ENSGALG00000016746.4	ATP10A	+	13843
chr1	131232721	131234121	linc_gga002431	-	chr1	131249005	131286295	ENSGALG00000016747.4	UBE3A	+	14885
chr1	131608525	131614043	linc_gga000381n	-	chr1	131544823	131587832	ENSGALG00000016752.4	INPP4A	-	-20694
chr1	131647611	131655543	linc_gga000382n	-	chr1	131663647	131666811	ENSGALG00000016753.4	UNC50	+	8105
chr1	132906663	132907782	linc_gga001027	+	chr1	132861201	132895021	ENSGALG00000016780.4	RFX8	-	-11643
chr1	132918660	132919335	linc_gga001028	+	chr1	132936572	133084109	ENSGALG00000016781.4	MAP4K4	+	17238
chr1	133706088	133706669	linc_gga002457	-	chr1	133408226	133435369	ENSGALG00000028951.1	TMEM182	+	-270720
chr1	134094733	134225340	linc_gga001038	+	chr1	134286396	134308216	ENSGALG00000019135.3	ENSGALT00000030230.3	+	61057
chr1	134309046	134312447	linc_gga000165n	+	chr1	134286396	134308216	ENSGALG00000019135.3	ENSGALT00000030230.3	+	-831
chr1	134319193	134321185	linc_gga002459	-	chr1	134286396	134308216	ENSGALG00000019135.3	ENSGALT00000030230.3	+	-10978
chr1	134325636	134327886	linc_gga002460	-	chr1	134286396	134308216	ENSGALG00000019135.3	ENSGALT00000030230.3	+	-17421
chr1	134748573	134751799	linc_gga002465	-	chr1	134771682	134776149	ENSGALG00000016800.4	C2orf40	+	19884
chr1	135509844	135516454	linc_gga002468	-	chr1	135521669	135527319	ENSGALG00000016805.4	SULT1C	+	5216
chr1	135633655	135757643	linc_gga002469	-	chr1	135569606	135633559	ENSGALG00000016807.4	LIMS1	+	-97
chr1	135717821	135719231	linc_gga001055	+	chr1	135763886	135793418	ENSGALG00000016808.4	RANBP2	+	44656
chr1	136483550	136485253	linc_gga001062	+	chr1	136345768	136476626	ENSGALG00000016817.4	RASA3	+	-6925
chr1	136691156	136692359	linc_gga000386n	-	chr1	136694299	136725631	ENSGALG00000016824.4	TMCO3	-	1941
chr1	137239140	137250169	linc_gga001069	+	chr1	137110629	137228603	ENSGALG00000016835.4	ATP11A	-	-10538
chr1	137768384	137784070	linc_gga001072	+	chr1	137442560	137737925	ENSGALG00000016837.4	MYO16	+	-30460
chr1	137997653	137999065	linc_gga002487	-	chr1	137992923	137995864	ENSGALG00000016839.4	ENSGALT00000027194.4	-	-1790
chr1	138423848	138429284	linc_gga001074	+	chr1	138392843	138416609	ENSGALG00000016844.3	RAB20	-	-7240
chr1	138502645	138504441	linc_gga000172n	+	chr1	138452044	138502550	ENSGALG00000016845.4	CARKD	+	-96
chr1	138538309	138542793	linc_gga000173n	+	chr1	138505079	138538107	ENSGALG00000016847.4	CARS2	-	-203
chr1	138538310	138542821	linc_gga000391n	-	chr1	138505079	138538107	ENSGALG00000016847.4	CARS2	-	-204
chr1	138823443	138858652	linc_gga001078	+	chr1	138642777	138751113	ENSGALG00000016851.4	ARHGEF7	+	-72331
chr1	138925307	138933928	linc_gga001079	+	chr1	138642777	138751113	ENSGALG00000016851.4	ARHGEF7	+	-174195
chr1	139145262	139152877	linc_gga000174n	+	chr1	139352102	139353239	ENSGALG00000028502.1	ENSGALT00000036543.2	+	199226
chr1	139151773	139155774	linc_gga002494	-	chr1	139352102	139353239	ENSGALG00000028502.1	ENSGALT00000036543.2	+	196329
chr1	139218809	139222155	linc_gga002495	-	chr1	139352102	139353239	ENSGALG00000028502.1	ENSGALT00000036543.2	+	129948
chr1	139222490	139224954	linc_gga002496	-	chr1	139352102	139353239	ENSGALG00000028502.1	ENSGALT00000036543.2	+	127149
chr1	139260379	139290780	linc_gga001082	+	chr1	139352102	139353239	ENSGALG00000028502.1	ENSGALT00000036543.2	+	61323
chr1	139300012	139337153	linc_gga000175n	+	chr1	139352102	139353239	ENSGALG00000028502.1	ENSGALT00000036543.2	+	14950
chr1	140498025	140517970	linc_gga001093	+	chr1	140329549	140373727	ENSGALG00000029175.1	EFNB2	+	-124299
chr1	140864941	140883240	linc_gga002505	-	chr1	140329549	140373727	ENSGALG00000029175.1	EFNB2	+	-491215
chr1	140931347	140932907	linc_gga001095	+	chr1	140329549	140373727	ENSGALG00000029175.1	EFNB2	+	-557621
chr1	143202024	143212069	linc_gga000179n	+	chr1	143142400	143197059	ENSGALG00000016870.4	TMTC4	+	-4966
chr1	143528942	143532076	linc_gga001104	+	chr1	143534165	143535092	ENSGALG00000026237.1	ENSGALT00000044727.1	-	2090
chr1	144046009	144047557	linc_gga001109	+	chr1	143960154	144042261	ENSGALG00000016883.4	DOCK9	+	-3749
chr1	144351585	144353728	linc_gga002523	-	chr1	144364641	144402512	ENSGALG00000016887.3	ENSGALT00000027289.3	-	10914
chr1	144499986	144502563	linc_gga002526	-	chr1	144529639	144559205	ENSGALG00000016889.4	RAP2A	-	27077
chr1	145102412	145103023	linc_gga002530	-	chr1	145103088	145180354	ENSGALG00000016893.5	UGGT2	+	66
chr1	145651272	145653677	linc_gga001118	+	chr1	145645683	145647112	ENSGALG00000022749.2	ENSGALT00000036521.2	-	-4161
chr1	145651272	145653844	linc_gga002535	-	chr1	145645683	145647112	ENSGALG00000022749.2	ENSGALT00000036521.2	-	-4161
chr1	148593837	148597103	linc_gga002543	-	chr1	148640275	148643140	ENSGALG00000026361.1	SLITRK5	-	43173
chr1	149444189	149458590	linc_gga002545	-	chr1	149478163	149480686	ENSGALG00000016904.4	SLITRK6	+	19574
chr1	149937900	149956420	linc_gga001130	+	chr1	149478163	149480686	ENSGALG00000016904.4	SLITRK6	+	-457215
chr1	150418394	150419817	linc_gga002547	-	chr1	150421564	150423643	ENSGALG00000016905.2	SLITRK1	+	1748
chr1	150833261	150843648	linc_gga001133	+	chr1	150421564	150423643	ENSGALG00000016905.2	SLITRK1	+	-409619
chr1	151702358	151708172	linc_gga002550	-	chr1	151896141	151897919	ENSGALG00000016906.4	SPRY2	+	187970
chr1	151913237	151924734	linc_gga002551	-	chr1	151896141	151897919	ENSGALG00000016906.4	SPRY2	+	-15319
chr1	152368359	152378748	linc_gga000181n	+	chr1	152319330	152367787	ENSGALG00000016910.4	RBM26	+	-573
chr1	152454266	152648622	linc_gga002553	-	chr1	152707237	152734629	ENSGALG00000016911.4	RNF219	+	58616
chr1	152476203	152512229	linc_gga001140	+	chr1	152319330	152367787	ENSGALG00000016910.4	RBM26	+	-108417
chr1	153335155	153343927	linc_gga000399n	-	chr1	153268786	153321083	ENSGALG00000027514.1	SCEL	-	-14073
chr1	153373071	153374178	linc_gga001144	+	chr1	153268786	153321083	ENSGALG00000027514.1	SCEL	-	-51989
chr1	154458275	154498985	linc_gga001153	+	chr1	154275639	154383017	ENSGALG00000016925.4	TBC1D4	+	-75259
chr1	155089786	155150440	linc_gga001156	+	chr1	154791542	155045502	ENSGALG00000016926.4	KLF12	+	-44285
chr1	155108982	155116182	linc_gga001157	+	chr1	154791542	155045502	ENSGALG00000016926.4	KLF12	+	-63481
chr1	155285592	155291230	linc_gga000402n	-	chr1	155293493	155412871	ENSGALG00000016929.4	PIBF1	-	2264
chr1	155615460	155618526	linc_gga002569	-	chr1	155461723	155466471	ENSGALG00000016932.4	MZT1	+	-148990
chr1	156473797	156482273	linc_gga002571	-	chr1	156670037	156670590	ENSGALG00000028796.1	ENSGALT00000043708.1	-	187765
chr1	156873373	156874616	linc_gga001161	+	chr1	156898968	157114305	ENSGALG00000016907.3	KLHL1	+	24353
chr1	157262596	157263676	linc_gga002575	-	chr1	156898968	157114305	ENSGALG00000016907.3	KLHL1	+	-148292
chr1	157263019	157266809	linc_gga001163	+	chr1	156898968	157114305	ENSGALG00000016907.3	KLHL1	+	-148715
chr1	157597553	157599576	linc_gga002576	-	chr1	156898968	157114305	ENSGALG00000016907.3	KLHL1	+	-483249
chr1	158850064	158852244	linc_gga002577	-	chr1	158269099	158272198	ENSGALG00000016908.3	PCDH9	+	-577867
chr1	159271973	159274961	linc_gga002579	-	chr1	158269099	158272198	ENSGALG00000016908.3	PCDH9	+	-999776
chr1	159638055	159640135	linc_gga002582	-	chr1	158269099	158272198	ENSGALG00000016908.3	PCDH9	+	-1365858
chr1	162140704	162209467	linc_gga002591	-	chr1	161696599	161932705	ENSGALG00000016937.6	DIAPH3	+	-208000
chr1	162592246	162664542	linc_gga002592	-	chr1	162755379	162839627	ENSGALG00000016941.4	PCDH17	-	90838
chr1	162843419	162879385	linc_gga001173	+	chr1	162755379	162839627	ENSGALG00000016941.4	PCDH17	-	-3793
chr1	162906401	162910279	linc_gga001174	+	chr1	162755379	162839627	ENSGALG00000016941.4	PCDH17	-	-66775
chr1	163092297	163093749	linc_gga001175	+	chr1	162755379	162839627	ENSGALG00000016941.4	PCDH17	-	-252671
chr1	163527062	163701788	linc_gga002594	-	chr1	162755379	162839627	ENSGALG00000016941.4	PCDH17	-	-687436
chr1	163715837	163733579	linc_gga002596	-	chr1	162755379	162839627	ENSGALG00000016941.4	PCDH17	-	-876211
chr1	163928815	163935552	linc_gga001178	+	chr1	164871750	164897395	ENSGALG00000016943.4	OLFM4	-	936199
chr1	164706065	164713168	linc_gga001181	+	chr1	164871750	164897395	ENSGALG00000016943.4	OLFM4	-	158583
chr1	164759869	164765371	linc_gga001182	+	chr1	164871750	164897395	ENSGALG00000016943.4	OLFM4	-	106380
chr1	164855765	164867606	linc_gga001183	+	chr1	164871750	164897395	ENSGALG00000016943.4	OLFM4	-	4145
chr1	165017033	165018014	linc_gga001185	+	chr1	165018165	165029891	ENSGALG00000016945.3	LECT1	+	152
chr1	166647105	166658303	linc_gga001197	+	chr1	166717962	166795566	ENSGALG00000016971.3	TSC22D1	-	59660
chr1	166647105	166658303	linc_gga001197	+	chr1	166717962	166796518	ENSGALG00000016971.3	TSC22D1	-	59660
chr1	166677449	166697958	linc_gga002607	-	chr1	166717962	166795566	ENSGALG00000016971.3	TSC22D1	-	20005
chr1	166677449	166697958	linc_gga002607	-	chr1	166717962	166796518	ENSGALG00000016971.3	TSC22D1	-	20005
chr1	166809776	166814829	linc_gga001198	+	chr1	166717962	166796518	ENSGALG00000016971.3	TSC22D1	-	-13259
chr1	166819857	166827416	linc_gga001199	+	chr1	166717962	166796518	ENSGALG00000016971.3	TSC22D1	-	-23340
chr1	167430776	167440488	linc_gga000404n	-	chr1	167410981	167430542	ENSGALG00000016988.4	KIAA0226L	-	-235
chr1	167619095	167622469	linc_gga000405n	-	chr1	167622543	167631621	ENSGALG00000016991.4	ESD	-	75
chr1	167673249	167673981	linc_gga000406n	-	chr1	167643340	167672972	ENSGALG00000016992.4	HTR2A	-	-278
chr1	167688495	167691561	linc_gga001207	+	chr1	167643340	167672972	ENSGALG00000016992.4	HTR2A	-	-15524
chr1	168439835	168440726	linc_gga000189n	+	chr1	168424792	168438612	ENSGALG00000017004.4	CDADC1	+	-1224
chr1	168690397	168694545	linc_gga000408n	-	chr1	168673887	168676904	ENSGALG00000017012.4	KCNRG	+	-13494
chr1	168748923	168773560	linc_gga000191n	+	chr1	168722023	168731618	ENSGALG00000017013.4	ENSGALT00000030134.3	+	-17306
chr1	168771777	168775279	linc_gga002630	-	chr1	168722023	168731618	ENSGALG00000017013.4	ENSGALT00000030134.3	+	-40160
chr1	168876947	168910630	linc_gga001221	+	chr1	168722023	168731618	ENSGALG00000017013.4	ENSGALT00000030134.3	+	-145330
chr1	169155436	169157438	linc_gga001222	+	chr1	169123117	169131188	ENSGALG00000017014.4	DLEU7	-	-24249
chr1	169251157	169264888	linc_gga002633	-	chr1	169196932	169240713	ENSGALG00000017015.4	RNASEH2B	+	-10445
chr1	169272740	169288999	linc_gga001224	+	chr1	169196932	169240713	ENSGALG00000017015.4	RNASEH2B	+	-32028
chr1	169435589	169438228	linc_gga001226	+	chr1	169393303	169434359	ENSGALG00000017018.4	INTS6	-	-1231
chr1	169559421	169602022	linc_gga001228	+	chr1	169524418	169555939	ENSGALG00000017020.3	DHRS12	-	-3483
chr1	170620117	170628263	linc_gga000414n	-	chr1	170575658	170618202	ENSGALG00000017040.4	ENSGALT00000027531.4	-	-1916
chr1	171701427	171707078	linc_gga000197n	+	chr1	171675465	171701278	ENSGALG00000017050.4	SMAD9	+	-150
chr1	171701581	171707469	linc_gga000415n	-	chr1	171675465	171701278	ENSGALG00000017050.4	SMAD9	+	-304
chr1	172948176	173049587	linc_gga002658	-	chr1	173144178	173161079	ENSGALG00000017064.2	RFC3	-	94592
chr1	173174239	173176875	linc_gga001252	+	chr1	173144178	173161079	ENSGALG00000017064.2	RFC3	-	-13161
chr1	173750468	173757750	linc_gga001255	+	chr1	173762790	173787008	ENSGALG00000017071.4	N4BP2L2	+	5041
chr1	174072400	174107022	linc_gga000417n	-	chr1	173863588	174002319	ENSGALG00000017075.4	ENSGALT00000027578.4	-	-70082
chr1	174434971	174441985	linc_gga000418n	-	chr1	174411694	174418072	ENSGALG00000017082.4	HMGB1	+	-16900
chr1	174435627	174437431	linc_gga001260	+	chr1	174411694	174418072	ENSGALG00000017082.4	HMGB1	+	-17556
chr1	174441236	174442044	linc_gga001261	+	chr1	174411694	174418072	ENSGALG00000017082.4	HMGB1	+	-23165
chr1	174464311	174488311	linc_gga000419n	-	chr1	174496737	174524653	ENSGALG00000017083.4	KATNAL1	+	8427
chr1	174524653	174528272	linc_gga000201n	+	chr1	174496737	174524653	ENSGALG00000017083.4	KATNAL1	+	-1
chr1	175658239	175665801	linc_gga002683	-	chr1	175592004	175623101	ENSGALG00000017101.4	USP12	+	-35139
chr1	175671382	175672148	linc_gga002684	-	chr1	175592004	175623101	ENSGALG00000017101.4	USP12	+	-48282
chr1	175673473	175679229	linc_gga001272	+	chr1	175592004	175623101	ENSGALG00000017101.4	USP12	+	-50373
chr1	175701024	175702866	linc_gga001273	+	chr1	175735853	175736852	ENSGALG00000017102.4	GPR12	+	32988
chr1	175792517	175831558	linc_gga000420n	-	chr1	175770578	175792411	ENSGALG00000017103.4	WASF3	-	-107
chr1	176834891	176837351	linc_gga001280	+	chr1	176842565	176900914	ENSGALG00000017120.4	SACS	+	5215
chr1	176989646	177019568	linc_gga000423n	-	chr1	176907048	176987992	ENSGALG00000017122.4	SGCG	-	-1655
chr1	177491099	177505446	linc_gga002691	-	chr1	177601062	177635306	ENSGALG00000025748.1	Fgf9	-	95617
chr1	177645106	177658288	linc_gga002693	-	chr1	177658310	177792858	ENSGALG00000017125.4	MICU2	+	23
chr1	177859324	177860375	linc_gga000204n	+	chr1	177848352	177857843	ENSGALG00000017128.4	SKA3	+	-1482
chr1	178064325	178065217	linc_gga000425n	-	chr1	178065608	178098615	ENSGALG00000017134.4	IFT88	-	392
chr1	178178504	178184716	linc_gga002699	-	chr1	178193452	178195286	ENSGALG00000017136.4	GJB6	+	8737
chr1	178835862	178853295	linc_gga001295	+	chr1	178819329	178835807	ENSGALG00000026507.1	[2Fe-2S]	-	-56
chr1	179104635	179106872	linc_gga001298	+	chr1	179144081	179145085	ENSGALG00000017155.4	C11orf87	-	37210
chr1	179145203	179149588	linc_gga001299	+	chr1	179144081	179145085	ENSGALG00000017155.4	C11orf87	-	-119
chr1	179485255	179490759	linc_gga000209n	+	chr1	179477305	179484738	ENSGALG00000017158.4	KDELC2	+	-518
chr1	179700760	179712657	linc_gga000210n	+	chr1	179678151	179696191	ENSGALG00000017167.4	SLC35F2	+	-4570
chr1	179985521	180012437	linc_gga002717	-	chr1	179979235	179983226	ENSGALG00000017172.3	VMO1	+	-2296
chr1	180850150	180855442	linc_gga002723	-	chr1	180415041	180637210	ENSGALG00000017178.4	GRIA4	-	-212941
chr1	181628523	181630980	linc_gga001317	+	chr1	181647082	181654718	ENSGALG00000017183.4	MMP13	+	16103
chr1	182238218	182239984	linc_gga001326	+	chr1	182261069	182354066	ENSGALG00000017194.4	TRPC6	+	21086
chr1	182687296	182692080	linc_gga002735	-	chr1	182715564	183138508	ENSGALG00000017197.4	FAR-2	-	23485
chr1	183426245	183478494	linc_gga001331	+	chr1	182715564	183138508	ENSGALG00000017197.4	FAR-2	-	-287738
chr1	183794911	183853230	linc_gga001333	+	chr1	184160237	184161281	ENSGALG00000027328.1	ENSGALT00000042699.1	-	307008
chr1	184724813	184726659	linc_gga002742	-	chr1	184726716	184741355	ENSGALG00000017207.4	CWC15	+	58
chr1	184743303	184743977	linc_gga000213n	+	chr1	184726716	184741355	ENSGALG00000017207.4	CWC15	+	-1949
chr1	185023193	185027158	linc_gga002750	-	chr1	185029046	185032736	ENSGALG00000017217.3	VSTM5	+	1889
chr1	185059358	185060278	linc_gga000428n	-	chr1	185061114	185071837	ENSGALG00000017220.4	TAF1D	+	837
chr1	185247071	185250937	linc_gga001345	+	chr1	185152453	185218267	ENSGALG00000017226.4	CCDC67	-	-28805
chr1	185416230	185419654	linc_gga001347	+	chr1	185280117	185382364	ENSGALG00000017227.4	SLC36A4	+	-33867
chr1	185515201	185517386	linc_gga002757	-	chr1	185469682	185489915	ENSGALG00000017228.4	Mel1b	-	-25287
chr1	186083458	186085653	linc_gga002759	-	chr1	185616758	185962787	ENSGALG00000017229.4	FAT3	-	-120672
chr1	186454957	186458786	linc_gga001349	+	chr1	186790936	186807024	ENSGALG00000027409.1	CHORDC1	+	332151
chr1	186484642	186486191	linc_gga001350	+	chr1	186790936	186807024	ENSGALG00000027409.1	CHORDC1	+	304746
chr1	186691858	186694597	linc_gga002760	-	chr1	186790936	186807024	ENSGALG00000027409.1	CHORDC1	+	96340
chr1	187679360	187691280	linc_gga002763	-	chr1	187754813	187921142	ENSGALG00000017241.4	TMEM135	-	63534
chr1	187931432	187933898	linc_gga002765	-	chr1	187935345	187939781	ENSGALG00000017242.3	7	+	1448
chr1	188059572	188063160	linc_gga001360	+	chr1	188071572	188189672	ENSGALG00000017246.4	ME3	+	8413
chr1	188281647	188311957	linc_gga000435n	-	chr1	188266497	188275287	ENSGALG00000017248.4	RAB30	-	-6361
chr1	189629280	189639606	linc_gga002775	-	chr1	189560349	189617548	ENSGALG00000013256.4	PICALM	-	-11733
chr1	190346587	190357524	linc_gga002777	-	chr1	189696395	189705290	ENSGALG00000001823.4	C1H11ORF73	-	-641298
chr1	192185509	192191249	linc_gga000218n	+	chr1	192132252	192184923	ENSGALG00000027969.1	RSF1	+	-587
chr1	192231304	192243344	linc_gga000219n	+	chr1	192207764	192221005	ENSGALG00000001614.4	AQP11	-	-10300
chr1	192519462	192523099	linc_gga000438n	-	chr1	192524297	192578373	ENSGALG00000000755.4	ACER3	-	1199
chr1	192629727	192631199	linc_gga000439n	-	chr1	192620178	192621237	ENSGALG00000000761.3	TSKU	-	-8491
chr1	192948805	192956032	linc_gga001383	+	chr1	192931485	192944367	ENSGALG00000000838.4	PRKRIR	+	-4439
chr1	193528297	193529548	linc_gga001390	+	chr1	193529876	193532625	ENSGALG00000022706.2	TPP1	+	329
chr1	193739140	193739680	linc_gga002802	-	chr1	193738181	193738989	ENSGALG00000028873.1	ENSGALT00000046026.1	-	-152
chr1	193847081	193847862	linc_gga002808	-	chr1	193846442	193847042	ENSGALG00000026995.1	RHOG	+	-40
chr1	193918117	193919762	linc_gga001409	+	chr1	193916658	193917770	ENSGALG00000018767.3	ENSGALT00000029643.3	-	-348
chr1	194033126	194044237	linc_gga000226n	+	chr1	194007332	194033028	ENSGALG00000007441.4	MAP6	+	-99
chr1	194083980	194087203	linc_gga000443n	-	chr1	194087351	194094501	ENSGALG00000017332.4	ENSGALT00000028011.4	-	149
chr1	194453571	194464931	linc_gga002821	-	chr1	194466867	194469256	ENSGALG00000017328.4	P2RY2	+	1937
chr1	194546091	194551814	linc_gga000229n	+	chr1	194551972	194555607	ENSGALG00000019033.3	RELT	+	159
chr1	194692040	194698665	linc_gga000444n	-	chr1	194701032	194703756	ENSGALG00000017322.1	ENSGALT00000027994.1	-	2368
chr1	195152495	195155884	linc_gga002832	-	chr1	195129610	195131082	ENSGALG00000022693.2	TPBGL	-	-21414
chr1	195167264	195168255	linc_gga001428	+	chr1	195193900	195237670	ENSGALG00000017302.4	SLCO2B1	-	25646
chr10	71218	72069	linc_gga002836	+	chr10	78702	92504	ENSGALG00000002574.3	ENSGALT00000004060.3	+	6634
chr10	371688	379827	linc_gga000517n	-	chr10	380305	392708	ENSGALG00000002522.4	ENSGALT00000003975.4	+	479
chr10	630514	638346	linc_gga003073	-	chr10	638488	648157	ENSGALG00000002352.4	OAZ2	+	143
chr10	828535	830718	linc_gga000451n	+	chr10	827899	828534	ENSGALG00000002160.4	B2M	+	-2
chr10	1054347	1055891	linc_gga000518n	-	chr10	1066892	1068504	ENSGALG00000027050.1	SENP8	+	11002
chr10	1129696	1136868	linc_gga000520n	-	chr10	1119691	1128948	ENSGALG00000001937.2	HEXA	-	-749
chr10	1194508	1200269	linc_gga000453n	+	chr10	1200432	1219254	ENSGALG00000001798.4	BBS4	+	164
chr10	1307565	1319167	linc_gga000456n	+	chr10	1319369	1515182	ENSGALG00000001774.4	NEO1	+	203
chr10	1780421	1781545	linc_gga000521n	-	chr10	1773417	1780302	ENSGALG00000001716.4	C15orf59	-	-120
chr10	1854727	1857313	linc_gga000523n	-	chr10	1860551	1878583	ENSGALG00000001711.4	PPCDC	-	3239
chr10	2588041	2594416	linc_gga000460n	+	chr10	2559229	2587729	ENSGALG00000002759.4	PEAK1	+	-313
chr10	2595600	2607775	linc_gga000461n	+	chr10	2610832	2632965	ENSGALG00000002774.4	TSPAN3	+	3058
chr10	2989156	2991038	linc_gga000528n	-	chr10	2967596	2989154	ENSGALG00000002952.4	NRG4	+	-3
chr10	2992276	2993560	linc_gga000529n	-	chr10	2994332	2998373	ENSGALG00000028035.1	FBXO22	-	773
chr10	3330040	3331885	linc_gga000464n	+	chr10	3289485	3325743	ENSGALG00000026674.1	CIB2	+	-4298
chr10	3431410	3433165	linc_gga003118	-	chr10	3433413	3528542	ENSGALG00000003381.4	HERC1	+	249
chr10	3572635	3573079	linc_gga000531n	-	chr10	3540496	3559291	ENSGALG00000003427.4	USP3	-	-13345
chr10	3607915	3611900	linc_gga000532n	-	chr10	3588342	3607364	ENSGALG00000003456.4	CA12	+	-552
chr10	4093767	4123979	linc_gga002888	+	chr10	3952463	4034731	ENSGALG00000003705.5	VPS13C	+	-59037
chr10	4452596	4457164	linc_gga002890	+	chr10	4513259	4533758	ENSGALG00000003759.4	RORalpha1	+	56096
chr10	4573913	4581240	linc_gga000467n	+	chr10	4546575	4573133	ENSGALG00000003763.4	ICE2	+	-781
chr10	4867154	4872295	linc_gga000468n	+	chr10	4876779	4886390	ENSGALG00000003788.4	BNIP2	+	4485
chr10	4940641	4997840	linc_gga000469n	+	chr10	5011022	5044596	ENSGALG00000003802.4	OTUD7A	+	13183
chr10	4954285	4954901	linc_gga003125	-	chr10	4903919	4905209	ENSGALG00000021404.2	GCNT3	-	-49077
chr10	5067132	5071749	linc_gga000534n	-	chr10	5072622	5098236	ENSGALG00000026590.1	KLF13	-	874
chr10	5316687	5322573	linc_gga000537n	-	chr10	5299492	5303542	ENSGALG00000003913.4	MCEE	+	-13146
chr10	5796034	5802951	linc_gga000470n	+	chr10	5755974	5794821	ENSGALG00000004059.4	LRRC49	+	-1214
chr10	6227730	6230951	linc_gga000539n	-	chr10	6216547	6227549	ENSGALG00000004103.4	FAM81A	-	-182
chr10	6396891	6402277	linc_gga000540n	-	chr10	6402417	6432688	ENSGALG00000004204.4	FAM63B	-	141
chr10	6801481	6804792	linc_gga000544n	-	chr10	6744849	6797479	ENSGALG00000004283.4	ENSGALT00000034424.3	-	-4003
chr10	7317183	7319080	linc_gga000474n	+	chr10	7266831	7316503	ENSGALG00000004347.4	NEDD4	+	-681
chr10	7322239	7326368	linc_gga002908	+	chr10	7329783	7411009	ENSGALG00000004361.4	PRTG	+	3416
chr10	8163859	8168397	linc_gga003147	-	chr10	8174136	8180628	ENSGALG00000021321.3	ENSGALT00000034384.3	-	5740
chr10	8180937	8192831	linc_gga000478n	+	chr10	8193074	8224905	ENSGALG00000004564.4	FAM214A	+	244
chr10	8409768	8416229	linc_gga000546n	-	chr10	8418111	8446458	ENSGALG00000004690.5	MAPK6	-	1883
chr10	8455806	8470153	linc_gga002916	+	chr10	8418111	8446458	ENSGALG00000004690.5	MAPK6	-	-9349
chr10	8465989	8487158	linc_gga000547n	-	chr10	8499713	8506990	ENSGALG00000004696.4	LEO1	-	12556
chr10	9086941	9101665	linc_gga002921	+	chr10	8880516	9042142	ENSGALG00000021295.3	ENSGALT00000034335.3	+	-44800
chr10	9427136	9428608	linc_gga002923	+	chr10	9404672	9419492	ENSGALG00000004844.4	SEMA6D	+	-7645
chr10	9443725	9452765	linc_gga002924	+	chr10	9404672	9419492	ENSGALG00000004844.4	SEMA6D	+	-24234
chr10	9822780	9834937	linc_gga003161	-	chr10	9845555	9867396	ENSGALG00000005642.4	CEP152	-	10619
chr10	10016010	10021309	linc_gga002931	+	chr10	9954984	10004800	ENSGALG00000013789.4	GALK2	+	-11211
chr10	10095452	10102231	linc_gga003167	-	chr10	10084219	10088747	ENSGALG00000005673.4	DTWD1	+	-6706
chr10	10356885	10361800	linc_gga000486n	+	chr10	10361821	10375440	ENSGALG00000023440.2	GABPB1	+	22
chr10	10376411	10377019	linc_gga002938	+	chr10	10377854	10387039	ENSGALG00000023436.2	HDC	+	836
chr10	10556370	10562246	linc_gga000488n	+	chr10	10522803	10556067	ENSGALG00000005992.4	PDE8A	+	-304
chr10	10661594	10667148	linc_gga000549n	-	chr10	10672670	10674903	ENSGALG00000006010.4	FAM103A1	+	5523
chr10	11346770	11381128	linc_gga003178	-	chr10	11167728	11223779	ENSGALG00000006225.4	EFTUD1	+	-122992
chr10	11417119	11419816	linc_gga002948	+	chr10	11575707	11593383	ENSGALG00000006376.4	TMC3	+	155892
chr10	11502440	11524936	linc_gga002949	+	chr10	11575707	11593383	ENSGALG00000006376.4	TMC3	+	50772
chr10	11567232	11568638	linc_gga002950	+	chr10	11575707	11593383	ENSGALG00000006376.4	TMC3	+	7070
chr10	11568389	11569913	linc_gga003179	-	chr10	11575707	11593383	ENSGALG00000006376.4	TMC3	+	5795
chr10	11570323	11572204	linc_gga000490n	+	chr10	11575707	11593383	ENSGALG00000006376.4	TMC3	+	3504
chr10	11879077	11890833	linc_gga000551n	-	chr10	11847473	11877912	ENSGALG00000006420.3	ABHD17C	-	-1166
chr10	11993868	11997518	linc_gga002956	+	chr10	11900895	11979084	ENSGALG00000006445.4	ARNT2	-	-14785
chr10	11994514	11998957	linc_gga000552n	-	chr10	11900895	11979084	ENSGALG00000006445.4	ARNT2	-	-15431
chr10	12199982	12225846	linc_gga003188	-	chr10	12243796	12252119	ENSGALG00000006519.4	DD1	-	17951
chr10	12394876	12396002	linc_gga002963	+	chr10	12352255	12360181	ENSGALG00000006635.3	RHCG	+	-34696
chr10	12618092	12620886	linc_gga000557n	-	chr10	12623610	12626211	ENSGALG00000006736.4	AEN	-	2725
chr10	12638989	12639931	linc_gga002969	+	chr10	12642496	12643801	ENSGALG00000027590.1	ENSGALT00000044890.1	-	2566
chr10	12671160	12673300	linc_gga002972	+	chr10	12667220	12669762	ENSGALG00000006782.4	MRPL46	+	-1399
chr10	12675609	12697549	linc_gga000494n	+	chr10	12667220	12669762	ENSGALG00000006782.4	MRPL46	+	-5848
chr10	12948842	12955407	linc_gga003204	-	chr10	12720631	12898276	ENSGALG00000006793.4	NTRK3	+	-50567
chr10	13014134	13101907	linc_gga003205	-	chr10	13154343	13445021	ENSGALG00000006819.4	AGBL1	-	52437
chr10	13019286	13020051	linc_gga002973	+	chr10	12720631	12898276	ENSGALG00000006793.4	NTRK3	+	-121011
chr10	13458842	13462219	linc_gga000496n	+	chr10	13454716	13456486	ENSGALG00000006826.1	KLHL25	+	-2357
chr10	13467059	13472339	linc_gga002977	+	chr10	13472364	13497637	ENSGALG00000006840.4	AKAP13	-	26
chr10	13674687	13675863	linc_gga003209	-	chr10	13701911	13728770	ENSGALG00000006859.4	SV2B	+	26049
chr10	13777357	13835821	linc_gga002980	+	chr10	13838314	13953221	ENSGALG00000006871.4	SLCO3A1	+	2494
chr10	13969429	13987002	linc_gga000497n	+	chr10	13994579	14019205	ENSGALG00000006882.3	ST8SIA2	+	7578
chr10	14036785	14038600	linc_gga000558n	-	chr10	14039363	14055885	ENSGALG00000006887.4	FAM174B	-	764
chr10	14056389	14081189	linc_gga000498n	+	chr10	14039363	14055885	ENSGALG00000006887.4	FAM174B	-	-505
chr10	14083032	14112773	linc_gga000499n	+	chr10	14112773	14149142	ENSGALG00000006949.4	CHD2	+	1
chr10	14183696	14185368	linc_gga002985	+	chr10	14166476	14183190	ENSGALG00000027639.1	RGMA	-	-507
chr10	14195372	14202789	linc_gga003213	-	chr10	14166476	14183190	ENSGALG00000027639.1	RGMA	-	-12183
chr10	14196445	14201102	linc_gga002986	+	chr10	14166476	14183190	ENSGALG00000027639.1	RGMA	-	-13256
chr10	14202153	14204546	linc_gga002987	+	chr10	14166476	14183190	ENSGALG00000027639.1	RGMA	-	-18964
chr10	14247815	14248431	linc_gga002988	+	chr10	14166476	14183190	ENSGALG00000027639.1	RGMA	-	-64626
chr10	14250150	14308933	linc_gga002989	+	chr10	14166476	14183190	ENSGALG00000027639.1	RGMA	-	-66961
chr10	14321500	14438060	linc_gga000502n	+	chr10	14461078	14573856	ENSGALG00000006981.4	MCTP2	+	23019
chr10	14597919	14605161	linc_gga002991	+	chr10	14461078	14573856	ENSGALG00000006981.4	MCTP2	+	-24064
chr10	14621726	14625638	linc_gga002992	+	chr10	14461078	14573856	ENSGALG00000006981.4	MCTP2	+	-47871
chr10	14703715	14721995	linc_gga002994	+	chr10	14461078	14573856	ENSGALG00000006981.4	MCTP2	+	-129860
chr10	14798779	14800684	linc_gga003215	-	chr10	14461078	14573856	ENSGALG00000006981.4	MCTP2	+	-224924
chr10	14912014	15196770	linc_gga003216	-	chr10	15328162	15333861	ENSGALG00000007000.4	NR2F2	+	131393
chr10	15276907	15318939	linc_gga000503n	+	chr10	15328162	15333861	ENSGALG00000007000.4	NR2F2	+	9224
chr10	15319495	15321150	linc_gga003218	-	chr10	15328162	15333861	ENSGALG00000007000.4	NR2F2	+	7013
chr10	15337700	15345000	linc_gga003220	-	chr10	15328162	15333861	ENSGALG00000007000.4	NR2F2	+	-3840
chr10	15388228	15400530	linc_gga002997	+	chr10	15328162	15333861	ENSGALG00000007000.4	NR2F2	+	-54368
chr10	15496987	15513885	linc_gga002998	+	chr10	15328162	15333861	ENSGALG00000007000.4	NR2F2	+	-163127
chr10	15548367	15633762	linc_gga002999	+	chr10	15843813	15919778	ENSGALG00000021875.2	ENSGALT00000035419.2	+	210052
chr10	16179414	16180545	linc_gga000559n	-	chr10	16180773	16320955	ENSGALG00000007039.4	IGF-I	-	229
chr10	16449689	16453186	linc_gga000505n	+	chr10	16399898	16449605	ENSGALG00000007057.4	LRRC28	+	-85
chr10	16464585	16468644	linc_gga003227	-	chr10	16483110	16489978	ENSGALG00000007107.3	ENSGALT00000011514.3	+	14467
chr10	16584382	16595212	linc_gga000560n	-	chr10	16577767	16582386	ENSGALG00000007092.3	LYSMD4	-	-1997
chr10	16768622	16771740	linc_gga003230	-	chr10	16601476	16763501	ENSGALG00000007069.4	ADAMTS17	-	-5122
chr10	16779827	16788059	linc_gga000561n	-	chr10	16795492	16809456	ENSGALG00000014624.4	CERS3	-	7434
chr10	16905673	16908236	linc_gga003006	+	chr10	16919789	16921805	ENSGALG00000021874.2	ENSGALT00000035418.2	+	11554
chr10	16922467	16923808	linc_gga000507n	+	chr10	16919789	16921805	ENSGALG00000021874.2	ENSGALT00000035418.2	+	-663
chr10	16968158	16970336	linc_gga003232	-	chr10	16932374	16967360	ENSGALG00000007129.4	ALDH6	+	-799
chr10	17101283	17107817	linc_gga003010	+	chr10	17108665	17115643	ENSGALG00000007162.3	VIMP	-	849
chr10	17505988	17508015	linc_gga003243	-	chr10	17424604	17505535	ENSGALG00000007410.3	IGDCC4	-	-454
chr10	17513701	17516959	linc_gga003019	+	chr10	17518746	17539501	ENSGALG00000007437.4	DPP8	-	1788
chr10	17641004	17646021	linc_gga003245	-	chr10	17646168	17662291	ENSGALG00000007615.2	RAB11A	+	148
chr10	18026778	18030930	linc_gga003026	+	chr10	18005979	18015614	ENSGALG00000007736.4	ZWILCH	+	-11165
chr10	18046717	18047370	linc_gga003027	+	chr10	18005979	18015614	ENSGALG00000007736.4	ZWILCH	+	-31104
chr10	18170503	18170936	linc_gga000508n	+	chr10	18171487	18201886	ENSGALG00000025898.1	SMAD6	+	552
chr10	18554167	18556525	linc_gga003032	+	chr10	18440728	18553284	ENSGALG00000007930.4	MAP2K5	+	-884
chr10	18820568	18823051	linc_gga000510n	+	chr10	18823403	18826891	ENSGALG00000008077.4	PAQR5	+	353
chr10	18930286	18932592	linc_gga003041	+	chr10	18969591	18987732	ENSGALG00000008120.5	TLE3	-	37000
chr10	19004485	19011544	linc_gga003260	-	chr10	18969591	18987732	ENSGALG00000008120.5	TLE3	-	-16754
chr10	19053598	19073612	linc_gga003261	-	chr10	19102912	19118345	ENSGALG00000008143.4	UACA	-	29301
chr10	19860910	19862810	linc_gga003059	+	chr10	19800889	19843598	ENSGALG00000008600.4	IQGAP1	+	-17313
chr11	94462	96472	linc_gga003286	+	chr11	69376	88589	ENSGALG00000000771.4	PLA2G15	+	-5874
chr11	264248	267947	linc_gga000626n	-	chr11	267995	284437	ENSGALG00000000800.3	PRMT7	-	49
chr11	319280	332519	linc_gga000570n	+	chr11	292761	318940	ENSGALG00000000860.4	SLC7A6	-	-341
chr11	598130	600620	linc_gga000573n	+	chr11	591975	597475	ENSGALG00000001201.4	GFOD2	+	-656
chr11	716628	724167	linc_gga000576n	+	chr11	725082	748442	ENSGALG00000001350.4	RSPRY1	+	916
chr11	880201	880670	linc_gga003533	-	chr11	861023	877706	ENSGALG00000028900.1	CENPT	-	-2496
chr11	1506258	1509338	linc_gga000579n	+	chr11	1503663	1505955	ENSGALG00000002356.3	CMTR2	+	-304
chr11	1518917	1519288	linc_gga003324	+	chr11	1503663	1505955	ENSGALG00000002356.3	CMTR2	+	-12963
chr11	1522983	1524680	linc_gga000580n	+	chr11	1537249	1641091	ENSGALG00000002407.4	HYDIN	+	12570
chr11	1767467	1768765	linc_gga000582n	+	chr11	1768864	1770632	ENSGALG00000002651.3	ST3GAL2	+	100
chr11	1767467	1768765	linc_gga000582n	+	chr11	1768864	1771005	ENSGALG00000002651.3	ST3GAL2	+	100
chr11	2425780	2430831	linc_gga000640n	-	chr11	2423733	2424981	ENSGALG00000021345.3	B3GNT9	-	-800
chr11	2607407	2612327	linc_gga000641n	-	chr11	2590159	2594660	ENSGALG00000003323.4	OSGIN1	-	-12748
chr11	2864049	2866510	linc_gga003573	-	chr11	2885818	2901993	ENSGALG00000003407.4	DUS2	-	19309
chr11	3248666	3274917	linc_gga000585n	+	chr11	3290753	3295210	ENSGALG00000003583.3	ENSGALT00000005671.3	-	15837
chr11	3656630	3659068	linc_gga003352	+	chr11	3660024	3663534	ENSGALG00000003588.4	ENSGALT00000005677.4	-	957
chr11	3854967	3906835	linc_gga003354	+	chr11	3660024	3663534	ENSGALG00000003588.4	ENSGALT00000005677.4	-	-191434
chr11	3965466	3967544	linc_gga003355	+	chr11	4129193	4353272	ENSGALG00000003591.4	FTO	-	161650
chr11	4046907	4051418	linc_gga003357	+	chr11	4129193	4353272	ENSGALG00000003591.4	FTO	-	77776
chr11	4097806	4101087	linc_gga003358	+	chr11	4129193	4353272	ENSGALG00000003591.4	FTO	-	28107
chr11	5202664	5218945	linc_gga003589	-	chr11	5418070	5433815	ENSGALG00000003739.4	SALL1	+	199126
chr11	5313339	5329112	linc_gga003363	+	chr11	5418070	5433815	ENSGALG00000003739.4	SALL1	+	88959
chr11	5397447	5400332	linc_gga003364	+	chr11	5418070	5433815	ENSGALG00000003739.4	SALL1	+	17739
chr11	5434291	5569549	linc_gga000587n	+	chr11	5418070	5433815	ENSGALG00000003739.4	SALL1	+	-477
chr11	5659110	5663049	linc_gga000588n	+	chr11	5663395	5670064	ENSGALG00000023724.2	SNX20	+	347
chr11	5719193	5724576	linc_gga000644n	-	chr11	5725576	5829415	ENSGALG00000003767.4	NKD1	-	1001
chr11	6071057	6072866	linc_gga003370	+	chr11	6075618	6094478	ENSGALG00000003853.4	PAPD5	-	2753
chr11	6108925	6109593	linc_gga003371	+	chr11	6117165	6135319	ENSGALG00000003874.4	HEATR3	-	7573
chr11	6393353	6418928	linc_gga003373	+	chr11	6182056	6354226	ENSGALG00000003891.4	ZNF423	+	-39128
chr11	6414221	6416001	linc_gga003374	+	chr11	6182056	6354226	ENSGALG00000003891.4	ZNF423	+	-59996
chr11	6436123	6466173	linc_gga003375	+	chr11	6524057	6525793	ENSGALG00000003894.3	CBLN1	+	57885
chr11	6496771	6523155	linc_gga003598	-	chr11	6524057	6525793	ENSGALG00000003894.3	CBLN1	+	903
chr11	6550410	6567930	linc_gga003378	+	chr11	6524057	6525793	ENSGALG00000003894.3	CBLN1	+	-24618
chr11	6550429	6558405	linc_gga003599	-	chr11	6524057	6525793	ENSGALG00000003894.3	CBLN1	+	-24637
chr11	6624782	6633240	linc_gga003379	+	chr11	6524057	6525793	ENSGALG00000003894.3	CBLN1	+	-98990
chr11	7243950	7252846	linc_gga000592n	+	chr11	7252946	7266622	ENSGALG00000017363.4	C11H16ORF87	+	101
chr11	7725929	7809049	linc_gga003389	+	chr11	7841311	7843922	ENSGALG00000023673.2	POP4	+	32263
chr11	8039098	8040115	linc_gga003611	-	chr11	7961121	8028603	ENSGALG00000004506.4	URI1	+	-10496
chr11	8060203	8109437	linc_gga003397	+	chr11	7961121	8028603	ENSGALG00000004506.4	URI1	+	-31601
chr11	8112893	8124654	linc_gga003612	-	chr11	7961121	8028603	ENSGALG00000004506.4	URI1	+	-84291
chr11	8136221	8136661	linc_gga003399	+	chr11	7961121	8028603	ENSGALG00000004506.4	URI1	+	-107619
chr11	8506977	8510644	linc_gga003401	+	chr11	8249368	8451306	ENSGALG00000004510.4	ZNF536	+	-55672
chr11	8565609	8632414	linc_gga003402	+	chr11	8709892	8772492	ENSGALG00000004528.4	TSHZ3	-	77479
chr11	8783742	8797158	linc_gga003616	-	chr11	8709892	8772492	ENSGALG00000004528.4	TSHZ3	-	-11251
chr11	8915905	8921454	linc_gga003403	+	chr11	8709892	8772492	ENSGALG00000004528.4	TSHZ3	-	-143414
chr11	8927072	8930250	linc_gga003617	-	chr11	8709892	8772492	ENSGALG00000004528.4	TSHZ3	-	-154581
chr11	8981187	9018262	linc_gga003618	-	chr11	8709892	8772492	ENSGALG00000004528.4	TSHZ3	-	-208696
chr11	9037558	9153234	linc_gga003619	-	chr11	9235577	9251171	ENSGALG00000004532.4	ZNF507	+	82344
chr11	9285081	9287890	linc_gga000594n	+	chr11	9258356	9284701	ENSGALG00000004559.4	DPY19L3	+	-381
chr11	9493520	9497493	linc_gga003410	+	chr11	9471252	9488757	ENSGALG00000004814.4	RHPN2	-	-4764
chr11	9498093	9500198	linc_gga000595n	+	chr11	9503136	9516512	ENSGALG00000004839.4	GPATCH1	+	2939
chr11	9780207	9780553	linc_gga003414	+	chr11	9780740	9781007	ENSGALG00000026525.1	EBP	-	188
chr11	9790557	9795496	linc_gga003627	-	chr11	9796416	9800911	ENSGALG00000004867.3	C	+	921
chr11	9974602	9977425	linc_gga000596n	+	chr11	10016611	10144234	ENSGALG00000004903.4	CHST8	+	39187
chr11	10421983	10429829	linc_gga000597n	+	chr11	10404153	10421199	ENSGALG00000004951.4	ENSGALT00000034006.3	-	-785
chr11	10598477	10602200	linc_gga000652n	-	chr11	10526663	10597453	ENSGALG00000025864.1	WTIP	-	-1025
chr11	10971353	10973107	linc_gga003426	+	chr11	10927994	10964663	ENSGALG00000005266.4	BEAN1	-	-6691
chr11	11029676	11577695	linc_gga000601n	+	chr11	11582883	11662192	ENSGALG00000005278.3	CDH11	+	5189
chr11	11096523	11100576	linc_gga003647	-	chr11	10982216	11011468	ENSGALG00000005272.4	CDH5	-	-85056
chr11	11769975	11772803	linc_gga003649	-	chr11	11582883	11662192	ENSGALG00000005278.3	CDH11	+	-107784
chr11	11805098	11819980	linc_gga003428	+	chr11	11582883	11662192	ENSGALG00000005278.3	CDH11	+	-142907
chr11	11822305	11855959	linc_gga003650	-	chr11	11582883	11662192	ENSGALG00000005278.3	CDH11	+	-160114
chr11	11856229	11858583	linc_gga003429	+	chr11	11582883	11662192	ENSGALG00000005278.3	CDH11	+	-194038
chr11	12110736	12121003	linc_gga003430	+	chr11	12288496	12432361	ENSGALG00000005319.4	CDH8	+	167494
chr11	12457751	12473928	linc_gga003432	+	chr11	12433529	12457588	ENSGALG00000023557.2	ENSGALT00000039170.2	-	-164
chr11	12645303	12681624	linc_gga003433	+	chr11	12433529	12457588	ENSGALG00000023557.2	ENSGALT00000039170.2	-	-187716
chr11	12647443	12650389	linc_gga003653	-	chr11	12433529	12457588	ENSGALG00000023557.2	ENSGALT00000039170.2	-	-189856
chr11	12796965	12802201	linc_gga003434	+	chr11	12433529	12457588	ENSGALG00000023557.2	ENSGALT00000039170.2	-	-339378
chr11	13126552	13150386	linc_gga003655	-	chr11	13255161	13323250	ENSGALG00000005347.4	ADAMTS18	-	104776
chr11	13198225	13213529	linc_gga003656	-	chr11	13255161	13323250	ENSGALG00000005347.4	ADAMTS18	-	41633
chr11	13345237	13356341	linc_gga003436	+	chr11	13255161	13323250	ENSGALG00000005347.4	ADAMTS18	-	-21988
chr11	13430563	13433937	linc_gga000603n	+	chr11	13424045	13427036	ENSGALG00000005366.4	NUDT7	+	-3528
chr11	13946618	13948915	linc_gga003659	-	chr11	14099806	14153113	ENSGALG00000026258.1	MAF	-	150892
chr11	14183558	14185386	linc_gga003661	-	chr11	14156856	14158596	ENSGALG00000005389.4	ENSGALT00000033808.3	+	-24963
chr11	14221825	14243049	linc_gga003662	-	chr11	14156856	14158596	ENSGALG00000005389.4	ENSGALT00000033808.3	+	-63230
chr11	14234799	14237357	linc_gga003444	+	chr11	14156856	14158596	ENSGALG00000005389.4	ENSGALT00000033808.3	+	-76204
chr11	14244974	14403598	linc_gga003663	-	chr11	14156856	14158596	ENSGALG00000005389.4	ENSGALT00000033808.3	+	-86379
chr11	14962614	14975420	linc_gga000606n	+	chr11	14938774	14962095	ENSGALG00000013437.4	GAN	+	-520
chr11	14986945	14989584	linc_gga000607n	+	chr11	14995343	15116123	ENSGALG00000012012.4	CMIP	+	5760
chr11	15116536	15117698	linc_gga000608n	+	chr11	14995343	15116123	ENSGALG00000012012.4	CMIP	+	-414
chr11	15127537	15135680	linc_gga003451	+	chr11	15140810	15193158	ENSGALG00000005453.4	PLCG2	+	5131
chr11	15241949	15243867	linc_gga000609n	+	chr11	15249010	15250817	ENSGALG00000005473.4	PNAT3	+	5144
chr11	15278091	15328009	linc_gga003455	+	chr11	15265824	15273456	ENSGALG00000005477.4	MPHOSPH6	-	-4636
chr11	15314324	15427129	linc_gga003672	-	chr11	15430488	15845338	ENSGALG00000005483.4	CDH13	+	3360
chr11	15993183	15994883	linc_gga003457	+	chr11	16006620	16026955	ENSGALG00000005494.4	ENSGALT00000008821.4	-	11738
chr11	16080623	16084131	linc_gga003458	+	chr11	16094120	16095109	ENSGALG00000005500.4	HSBP1	-	9990
chr11	16447099	16448984	linc_gga003464	+	chr11	16459263	16479967	ENSGALG00000005708.4	HNF4beta	+	10280
chr11	16522450	16526270	linc_gga003681	-	chr11	16502525	16512682	ENSGALG00000005720.4	ENSGALT00000033717.3	+	-9769
chr11	16528951	16540809	linc_gga003682	-	chr11	16502525	16512682	ENSGALG00000005720.4	ENSGALT00000033717.3	+	-16270
chr11	16680775	16688826	linc_gga003683	-	chr11	16833439	16847520	ENSGALG00000005724.5	MTHFSD	+	144614
chr11	16946442	16953213	linc_gga003685	-	chr11	16858662	16867226	ENSGALG00000005728.3	FOXF1	-	-79217
chr11	16964796	16968131	linc_gga003686	-	chr11	17057904	17063436	ENSGALG00000005757.4	IRF8	-	89774
chr11	16982283	16984541	linc_gga003469	+	chr11	17057904	17063436	ENSGALG00000005757.4	IRF8	-	73364
chr11	17009458	17021190	linc_gga003689	-	chr11	17057904	17063436	ENSGALG00000005757.4	IRF8	-	36715
chr11	17036212	17048230	linc_gga003690	-	chr11	17057904	17063436	ENSGALG00000005757.4	IRF8	-	9675
chr11	17236093	17240697	linc_gga003695	-	chr11	17241182	17257232	ENSGALG00000005779.4	ENSGALT00000009283.4	-	486
chr11	17318820	17325819	linc_gga000660n	-	chr11	17282897	17317265	ENSGALG00000022373.2	ENSGALT00000044771.1	-	-1556
chr11	17480609	17486045	linc_gga003475	+	chr11	17486310	17616586	ENSGALG00000005872.4	BANP	+	266
chr11	17646345	17724594	linc_gga000612n	+	chr11	17726000	17728535	ENSGALG00000026458.1	ENSGALT00000043202.1	+	1407
chr11	17756513	17781498	linc_gga000613n	+	chr11	17795543	17807462	ENSGALG00000026534.1	ZNF469	+	14046
chr11	17769453	17770489	linc_gga003703	-	chr11	17795543	17807462	ENSGALG00000026534.1	ZNF469	+	25055
chr11	17772185	17777612	linc_gga003704	-	chr11	17795543	17807462	ENSGALG00000026534.1	ZNF469	+	17932
chr11	18166782	18170934	linc_gga003486	+	chr11	18174075	18177448	ENSGALG00000028363.1	AFG3L2	+	3142
chr11	18298440	18300015	linc_gga000662n	-	chr11	18297074	18298237	ENSGALG00000000528.4	DBNDD1	-	-204
chr11	18535080	18895760	linc_gga000618n	+	chr11	18520345	18526403	ENSGALG00000000707.4	PSMD7	-	-8678
chr11	18700835	18706809	linc_gga003727	-	chr11	18520345	18526403	ENSGALG00000000707.4	PSMD7	-	-174433
chr11	18825990	18829677	linc_gga003728	-	chr11	18936950	19031832	ENSGALG00000000713.4	ZFHX3	+	107274
chr11	19381564	19383058	linc_gga003737	-	chr11	19363499	19369931	ENSGALG00000000913.4	ENSGALT00000001342.4	+	-11634
chr12	171226	180004	linc_gga000664n	+	chr12	85232	155627	ENSGALG00000001444.4	POC1A	+	-15600
chr12	448972	449368	linc_gga003943	-	chr12	530130	533027	ENSGALG00000026978.1	RPL29	+	80763
chr12	907739	912981	linc_gga003950	-	chr12	842292	874242	ENSGALG00000001753.4	SFMBT1	-	-33498
chr12	919671	923134	linc_gga003951	-	chr12	842292	874242	ENSGALG00000001753.4	SFMBT1	-	-45430
chr12	974469	1002448	linc_gga003953	-	chr12	842292	874242	ENSGALG00000001753.4	SFMBT1	-	-100228
chr12	1140561	1150277	linc_gga003954	-	chr12	1197484	1208638	ENSGALG00000001945.4	RFT1	-	47208
chr12	1299103	1302389	linc_gga000666n	+	chr12	1229980	1288856	ENSGALG00000021346.3	ENSGALT00000034435.3	-	-10248
chr12	1399443	1404374	linc_gga003752	+	chr12	1406253	1408151	ENSGALG00000000785.4	HYAL1	-	1880
chr12	1677208	1678495	linc_gga003965	-	chr12	1681096	1683191	ENSGALG00000028742.1	ENSGALT00000044649.1	-	2602
chr12	1688451	1705268	linc_gga003753	+	chr12	1681096	1683191	ENSGALG00000028742.1	ENSGALT00000044649.1	-	-5261
chr12	2415846	2420235	linc_gga000708n	-	chr12	2420986	2427304	ENSGALG00000025992.1	CDHR4	-	752
chr12	2455262	2458838	linc_gga000710n	-	chr12	2441414	2452604	ENSGALG00000027710.1	DAG1	-	-2659
chr12	2988550	2996178	linc_gga000671n	+	chr12	2974269	2988490	ENSGALG00000025904.1	WDR82	-	-61
chr12	3014307	3026669	linc_gga003772	+	chr12	3034083	3104011	ENSGALG00000004297.5	DNAH1	+	7415
chr12	3213998	3216945	linc_gga003778	+	chr12	3221939	3226152	ENSGALG00000013722.5	SEMA3B	+	4995
chr12	3296381	3299170	linc_gga003782	+	chr12	3293873	3295013	ENSGALG00000004676.4	ENSGALT00000007451.4	+	-1369
chr12	4609924	4654461	linc_gga000714n	-	chr12	4654781	4801935	ENSGALG00000004955.4	SYN2	+	321
chr12	4898609	4915239	linc_gga000674n	+	chr12	4915365	4925503	ENSGALG00000004981.2	TSEN2	+	127
chr12	4980991	4987843	linc_gga003798	+	chr12	4943217	4971156	ENSGALG00000004998.4	RAF1	-	-9836
chr12	5012678	5017995	linc_gga003800	+	chr12	5041288	5050563	ENSGALG00000005001.4	CNBP	+	23294
chr12	5668152	5669196	linc_gga000676n	+	chr12	5607157	5660512	ENSGALG00000005078.4	NUP210	-	-7641
chr12	5767812	5772923	linc_gga004015	-	chr12	5783473	5867616	ENSGALG00000005120.4	FBLN2	+	10551
chr12	6012532	6013234	linc_gga000717n	-	chr12	6023839	6055635	ENSGALG00000005123.4	WNT7A	-	10606
chr12	6057680	6071586	linc_gga003804	+	chr12	6023839	6055635	ENSGALG00000005123.4	WNT7A	-	-2046
chr12	6082672	6085943	linc_gga000718n	-	chr12	6091176	6103088	ENSGALG00000005128.4	PTPDC1	-	5234
chr12	6119747	6123336	linc_gga004019	-	chr12	6125098	6126552	ENSGALG00000005131.3	BARX1	+	1763
chr12	6128651	6137057	linc_gga003808	+	chr12	6125098	6126552	ENSGALG00000005131.3	BARX1	+	-2100
chr12	6208846	6277168	linc_gga003809	+	chr12	6282466	6367527	ENSGALG00000005161.4	PHF2	-	5299
chr12	6255147	6255751	linc_gga003810	+	chr12	6282466	6367527	ENSGALG00000005161.4	PHF2	-	26716
chr12	6575198	6579691	linc_gga004023	-	chr12	6453844	6563101	ENSGALG00000005210.4	ENSGALT00000008368.4	-	-12098
chr12	6809533	6814416	linc_gga000721n	-	chr12	6815654	6886985	ENSGALG00000005249.4	BICD2	-	1239
chr12	6916946	6930807	linc_gga000722n	-	chr12	6937216	6960127	ENSGALG00000005309.4	TKT	-	6410
chr12	7253792	7256465	linc_gga003819	+	chr12	7231021	7235079	ENSGALG00000005391.4	SELK	-	-18714
chr12	7768771	7771722	linc_gga004036	-	chr12	7310502	7722064	ENSGALG00000005400.4	CACNA2D3	+	-46708
chr12	8719165	8720708	linc_gga000677n	+	chr12	8722033	8741878	ENSGALG00000005656.4	DENND6A	-	1326
chr12	8839883	8850801	linc_gga000678n	+	chr12	8851101	8917084	ENSGALG00000005678.4	FLNB	+	301
chr12	9172142	9182362	linc_gga004049	-	chr12	9185918	9200490	ENSGALG00000005909.3	GATA2	+	3557
chr12	9265067	9270091	linc_gga004053	-	chr12	9283622	9293938	ENSGALG00000021866.2	ENSGALT00000035408.2	-	13532
chr12	9275419	9276217	linc_gga004054	-	chr12	9283622	9293938	ENSGALG00000021866.2	ENSGALT00000035408.2	-	7406
chr12	9299884	9300773	linc_gga003836	+	chr12	9283622	9293938	ENSGALG00000021866.2	ENSGALT00000035408.2	-	-5947
chr12	9685460	9689230	linc_gga000730n	-	chr12	9689544	9717481	ENSGALG00000006009.4	PODXL2	-	315
chr12	9737127	9738487	linc_gga000731n	-	chr12	9725751	9737075	ENSGALG00000006037.3	MCM2	-	-53
chr12	10023671	10025057	linc_gga004064	-	chr12	9887587	9971748	ENSGALG00000006097.4	PLXNA1	+	-51924
chr12	10024836	10036553	linc_gga003842	+	chr12	9887587	9971748	ENSGALG00000006097.4	PLXNA1	+	-53089
chr12	10046220	10047151	linc_gga003843	+	chr12	9887587	9971748	ENSGALG00000006097.4	PLXNA1	+	-74473
chr12	10060049	10065695	linc_gga003844	+	chr12	9887587	9971748	ENSGALG00000006097.4	PLXNA1	+	-88302
chr12	10126718	10139274	linc_gga004065	-	chr12	9887587	9971748	ENSGALG00000006097.4	PLXNA1	+	-154971
chr12	10149729	10155223	linc_gga003846	+	chr12	10319487	10338464	ENSGALG00000021862.2	ENSGALT00000035406.2	-	164265
chr12	10247933	10252549	linc_gga004067	-	chr12	10319487	10338464	ENSGALG00000021862.2	ENSGALT00000035406.2	-	66939
chr12	10279143	10297734	linc_gga004068	-	chr12	10319487	10338464	ENSGALG00000021862.2	ENSGALT00000035406.2	-	21754
chr12	10627573	10630501	linc_gga000733n	-	chr12	10614315	10626926	ENSGALG00000006245.2	KLF15	-	-648
chr12	10628604	10632316	linc_gga003851	+	chr12	10614315	10626926	ENSGALG00000006245.2	KLF15	-	-1679
chr12	10847272	10849684	linc_gga003856	+	chr12	10776978	10787331	ENSGALG00000006357.4	XPC	-	-59942
chr12	10876152	10878851	linc_gga004077	-	chr12	10941889	10944655	ENSGALG00000006389.3	ENSGALT00000010318.3	-	63039
chr12	10891997	10907709	linc_gga000680n	+	chr12	10941889	10944655	ENSGALG00000006389.3	ENSGALT00000010318.3	-	34181
chr12	11190592	11192518	linc_gga003858	+	chr12	11234245	11245587	ENSGALG00000006459.3	C12H3ORF19	+	41728
chr12	11220898	11228965	linc_gga000734n	-	chr12	11234245	11245587	ENSGALG00000006459.3	C12H3ORF19	+	5281
chr12	11259949	11263315	linc_gga004082	-	chr12	11253812	11258331	ENSGALG00000006465.4	CCDC51	+	-1619
chr12	11273847	11275366	linc_gga004083	-	chr12	11277817	11327866	ENSGALG00000006526.4	PLXNB1	+	2452
chr12	11847916	11853970	linc_gga000736n	-	chr12	11855791	11860341	ENSGALG00000007152.4	FAM3D	-	1822
chr12	11953347	12075983	linc_gga003882	+	chr12	11869222	11932886	ENSGALG00000007168.4	C3orf67	-	-20462
chr12	12593761	12653709	linc_gga000737n	-	chr12	12707874	13082730	ENSGALG00000007177.2	PTPRG	+	54166
chr12	13948707	13950798	linc_gga000738n	-	chr12	13935233	13941304	ENSGALG00000024489.2	ENSGALT00000041402.2	-	-7404
chr12	14275507	14288231	linc_gga000739n	-	chr12	13983651	14275283	ENSGALG00000007431.4	MAGI1	-	-225
chr12	14322636	14324209	linc_gga004114	-	chr12	14346683	14427110	ENSGALG00000007467.4	SLC25A26	+	22475
chr12	14516508	14587147	linc_gga003895	+	chr12	14599585	14606598	ENSGALG00000007569.4	KBTBD8	+	12439
chr12	14648057	14674263	linc_gga004116	-	chr12	14620836	14643753	ENSGALG00000007596.3	ENSGALT00000012287.3	+	-4305
chr12	14832496	14902420	linc_gga003898	+	chr12	14723943	14825897	ENSGALG00000007652.3	SUCLG2	-	-6600
chr12	15306688	15307355	linc_gga000740n	-	chr12	15292803	15306574	ENSGALG00000013410.4	UBA3	-	-115
chr12	15431850	15436638	linc_gga004124	-	chr12	15468611	15557117	ENSGALG00000007679.4	MITF	+	31974
chr12	15455036	15458748	linc_gga003901	+	chr12	15468611	15557117	ENSGALG00000007679.4	MITF	+	9864
chr12	15857712	15859629	linc_gga004128	-	chr12	15895825	16091944	ENSGALG00000007769.4	FOXP1	-	36197
chr12	16369331	16374338	linc_gga004132	-	chr12	16380860	16415135	ENSGALG00000027845.1	RYBP	-	6523
chr12	16507951	16511701	linc_gga000692n	+	chr12	16511965	16539280	ENSGALG00000007810.4	PPP4R2	+	265
chr12	17330398	17337003	linc_gga003910	+	chr12	17219614	17297334	ENSGALG00000007911.4	CHL1	+	-33065
chr12	17330813	17332847	linc_gga004137	-	chr12	17219614	17297334	ENSGALG00000007911.4	CHL1	+	-33480
chr12	17340667	17349215	linc_gga004138	-	chr12	17219614	17297334	ENSGALG00000007911.4	CHL1	+	-43334
chr12	17351420	17366910	linc_gga004139	-	chr12	17219614	17297334	ENSGALG00000007911.4	CHL1	+	-54087
chr12	17632440	17646633	linc_gga000694n	+	chr12	17553474	17631889	ENSGALG00000007927.4	CNTN6	+	-552
chr12	17752595	17757272	linc_gga003913	+	chr12	17730694	17736477	ENSGALG00000020781.3	ENSGALT00000033303.3	+	-16119
chr12	17759509	17761556	linc_gga004141	-	chr12	17730694	17736477	ENSGALG00000020781.3	ENSGALT00000033303.3	+	-23033
chr12	17762232	17766799	linc_gga000695n	+	chr12	17730694	17736477	ENSGALG00000020781.3	ENSGALT00000033303.3	+	-25756
chr12	18345739	18353205	linc_gga004147	-	chr12	18356411	18383474	ENSGALG00000008286.4	SUMF1	-	3207
chr12	18556476	18561080	linc_gga000696n	+	chr12	18572198	18575093	ENSGALG00000008308.4	BHLHE40	+	11119
chr12	18582357	18589401	linc_gga003921	+	chr12	18590238	18602016	ENSGALG00000008314.3	ARL8B	+	838
chr12	18605097	18607164	linc_gga004150	-	chr12	18607558	18617567	ENSGALG00000008320.2	EDEM1	+	395
chr12	18651186	18683308	linc_gga003923	+	chr12	18607558	18617567	ENSGALG00000008320.2	EDEM1	+	-33620
chr12	18683560	18694627	linc_gga003924	+	chr12	18607558	18617567	ENSGALG00000008320.2	EDEM1	+	-65994
chr12	18746195	18776411	linc_gga003925	+	chr12	18847534	19073767	ENSGALG00000008339.4	GRM7	+	71124
chr12	18779644	18781714	linc_gga003926	+	chr12	18847534	19073767	ENSGALG00000008339.4	GRM7	+	65821
chr12	19197557	19203583	linc_gga004152	-	chr12	19214896	19234835	ENSGALG00000008349.4	LMCD1	+	11314
chr12	19236774	19239125	linc_gga004154	-	chr12	19214896	19234835	ENSGALG00000008349.4	LMCD1	+	-1940
chr12	19390579	19399402	linc_gga000750n	-	chr12	19318976	19388311	ENSGALG00000008378.4	SRGAP3	-	-2269
chr12	19432341	19433858	linc_gga000698n	+	chr12	19434377	19437079	ENSGALG00000008411.3	GHR	-	520
chr12	19672770	19677996	linc_gga003936	+	chr12	19683398	19697944	ENSGALG00000008490.4	TRH	+	5403
chr13	321201	327485	linc_gga004391	-	chr13	292412	317534	ENSGALG00000024400.2	ENSGALT00000041288.2	-	-3668
chr13	479766	483976	linc_gga004399	-	chr13	496479	503150	ENSGALG00000000884.4	CXXC5	+	12504
chr13	507282	528187	linc_gga004172	+	chr13	496479	503150	ENSGALG00000000884.4	CXXC5	+	-4133
chr13	1261889	1266851	linc_gga004408	-	chr13	1277094	1290277	ENSGALG00000002634.4	HDAC3	-	10244
chr13	1555296	1570431	linc_gga004183	+	chr13	1408176	1457586	ENSGALG00000002553.4	PCDH1	+	-97711
chr13	1675778	1688558	linc_gga004415	-	chr13	1751167	1760560	ENSGALG00000002544.4	PCDH12	-	62610
chr13	1690131	1700150	linc_gga004416	-	chr13	1751167	1760560	ENSGALG00000002544.4	PCDH12	-	51018
chr13	1851469	1854281	linc_gga000799n	-	chr13	1825980	1851149	ENSGALG00000002478.4	MATR3	-	-321
chr13	2071830	2078327	linc_gga004424	-	chr13	1960515	2068702	ENSGALG00000002447.4	CTNNA1	-	-3129
chr13	2156388	2158414	linc_gga004425	-	chr13	2134784	2156387	ENSGALG00000002363.2	HSPA9	+	-2
chr13	2187006	2192096	linc_gga004426	-	chr13	2158825	2184873	ENSGALG00000002262.4	ETF1	+	-2134
chr13	2192720	2200798	linc_gga000760n	+	chr13	2208006	2258082	ENSGALG00000002229.4	FBXW11	+	7209
chr13	2343469	2343939	linc_gga004192	+	chr13	2208006	2258082	ENSGALG00000002229.4	FBXW11	+	-85388
chr13	2375147	2451622	linc_gga004193	+	chr13	2494528	2529293	ENSGALG00000002208.1	ENSGALT00000003457.1	+	42907
chr13	2384977	2387032	linc_gga004427	-	chr13	2494528	2529293	ENSGALG00000002208.1	ENSGALT00000003457.1	+	107497
chr13	2391566	2394684	linc_gga004194	+	chr13	2494528	2529293	ENSGALG00000002208.1	ENSGALT00000003457.1	+	99845
chr13	2403830	2429542	linc_gga004195	+	chr13	2494528	2529293	ENSGALG00000002208.1	ENSGALT00000003457.1	+	64987
chr13	2473893	2494197	linc_gga000761n	+	chr13	2494528	2529293	ENSGALG00000002208.1	ENSGALT00000003457.1	+	332
chr13	2545219	2547685	linc_gga000800n	-	chr13	2548261	2550130	ENSGALG00000021494.3	ENSGALT00000034724.3	-	577
chr13	2652470	2654068	linc_gga000803n	-	chr13	2641230	2651587	ENSGALG00000002197.4	NPM1	-	-884
chr13	2679427	2681546	linc_gga000804n	-	chr13	2681553	2828621	ENSGALG00000002184.4	RANBP17	-	8
chr13	3196212	3197995	linc_gga004434	-	chr13	3218331	3252473	ENSGALG00000002113.4	SLP76	+	20337
chr13	3295965	3297069	linc_gga004201	+	chr13	3318318	3321383	ENSGALG00000002105.2	FOXI1	-	21250
chr13	3327584	3329243	linc_gga000807n	-	chr13	3332165	3492561	ENSGALG00000002080.4	DOCK2	-	2923
chr13	5320333	5393561	linc_gga004441	-	chr13	4187412	4738485	ENSGALG00000001768.4	TENM2	-	-581849
chr13	5834185	5835372	linc_gga004443	-	chr13	6045906	6061172	ENSGALG00000001750.4	MAT2B	-	210535
chr13	5920524	6005135	linc_gga004444	-	chr13	6045906	6061172	ENSGALG00000001750.4	MAT2B	-	40772
chr13	6083451	6330415	linc_gga004208	+	chr13	6077745	6083323	ENSGALG00000001718.4	CCNG1	-	-129
chr13	6332962	6338755	linc_gga004209	+	chr13	6399215	6470747	ENSGALG00000001706.4	GABRG2	-	60461
chr13	6581578	6601572	linc_gga004211	+	chr13	6533384	6575415	ENSGALG00000001698.4	GABRA1	-	-6164
chr13	7143524	7147896	linc_gga000809n	-	chr13	7160403	7162582	ENSGALG00000001506.4	PTTG1	-	12508
chr13	7322034	7323495	linc_gga004220	+	chr13	7289317	7321357	ENSGALG00000001429.4	TTC1	-	-678
chr13	7397498	7407849	linc_gga004456	-	chr13	7334920	7350963	ENSGALG00000001416.4	ADRA1B	-	-46536
chr13	7475476	7490020	linc_gga000764n	+	chr13	7490790	7500052	ENSGALG00000001409.4	IL12B	+	771
chr13	7557092	7567039	linc_gga000810n	-	chr13	7523609	7548527	ENSGALG00000000546.4	FBXO38	+	-8566
chr13	7570962	7573787	linc_gga004225	+	chr13	7596137	7665243	ENSGALG00000001383.4	HTR4	-	22351
chr13	7778854	7786050	linc_gga004463	-	chr13	7763329	7774372	ENSGALG00000001255.4	ARHGEF37	-	-4483
chr13	7955621	7956518	linc_gga004232	+	chr13	7925923	7934419	ENSGALG00000026318.1	SH3TC2	+	-21203
chr13	7981795	7990965	linc_gga004233	+	chr13	7925923	7934419	ENSGALG00000026318.1	SH3TC2	+	-47377
chr13	8036182	8037421	linc_gga004235	+	chr13	8075586	8122847	ENSGALG00000002810.3	UBTD2	+	38166
chr13	8050952	8055892	linc_gga004236	+	chr13	8075586	8122847	ENSGALG00000002810.3	UBTD2	+	19695
chr13	8248440	8250924	linc_gga000814n	-	chr13	8184041	8248330	ENSGALG00000002831.4	SH3PXD2B	+	-111
chr13	8281702	8288058	linc_gga004239	+	chr13	8254941	8280226	ENSGALG00000002846.4	NEURL1B	-	-1477
chr13	8397599	8405531	linc_gga004472	-	chr13	8409623	8466926	ENSGALG00000002863.4	ERGIC1	+	4093
chr13	8481086	8484380	linc_gga000767n	+	chr13	8477222	8481039	ENSGALG00000027578.1	ATP6V0E1	+	-48
chr13	8538956	8543063	linc_gga000815n	-	chr13	8535720	8537935	ENSGALG00000002886.3	NKX2-5	-	-1022
chr13	8540558	8542446	linc_gga004241	+	chr13	8535720	8537935	ENSGALG00000002886.3	NKX2-5	-	-2624
chr13	8543309	8546464	linc_gga004475	-	chr13	8535720	8537935	ENSGALG00000002886.3	NKX2-5	-	-5375
chr13	8798855	8802039	linc_gga000769n	+	chr13	8764211	8797603	ENSGALG00000014074.4	CPEB4	+	-1253
chr13	8915387	8919654	linc_gga004245	+	chr13	8824619	8863288	ENSGALG00000028602.1	ENSGALT00000044478.1	+	-52100
chr13	8939134	8945594	linc_gga004246	+	chr13	8824619	8863288	ENSGALG00000028602.1	ENSGALT00000044478.1	+	-75847
chr13	9097173	9102669	linc_gga004247	+	chr13	9128573	9134965	ENSGALG00000026180.1	MSX2	+	25905
chr13	9109608	9114492	linc_gga004480	-	chr13	9128573	9134965	ENSGALG00000026180.1	MSX2	+	14082
chr13	9115468	9116950	linc_gga004248	+	chr13	9128573	9134965	ENSGALG00000026180.1	MSX2	+	11624
chr13	9140572	9143065	linc_gga004482	-	chr13	9128573	9134965	ENSGALG00000026180.1	MSX2	+	-5608
chr13	9159808	9169059	linc_gga004483	-	chr13	9128573	9134965	ENSGALG00000026180.1	MSX2	+	-24844
chr13	9256825	9275581	linc_gga004484	-	chr13	9356652	9359549	ENSGALG00000003270.4	D1A	-	81072
chr13	9870898	9872381	linc_gga004505	-	chr13	9876039	9900608	ENSGALG00000003512.3	SPINK7	+	3659
chr13	9914377	9917114	linc_gga000776n	+	chr13	9909228	9913885	ENSGALG00000027387.1	SPINK5	+	-493
chr13	10409283	10411250	linc_gga004273	+	chr13	10554867	10602027	ENSGALG00000003702.4	CLINT1	+	143618
chr13	10426095	10429366	linc_gga004509	-	chr13	10554867	10602027	ENSGALG00000003702.4	CLINT1	+	125502
chr13	10604841	10612073	linc_gga000819n	-	chr13	10554974	10603091	ENSGALG00000003702.4	CLINT1	+	-1751
chr13	11312332	11316330	linc_gga004515	-	chr13	11328564	11335356	ENSGALG00000003919.4	MRPL22	-	12235
chr13	11318167	11326416	linc_gga000820n	-	chr13	11328564	11335356	ENSGALG00000003919.4	MRPL22	-	2149
chr13	11435871	11436949	linc_gga000822n	-	chr13	11453018	11454119	ENSGALG00000026787.1	HAND1	+	16070
chr13	11606355	11609541	linc_gga004288	+	chr13	11594585	11604737	ENSGALG00000004068.4	FAM114A2	+	-1619
chr13	11634344	11636526	linc_gga000823n	-	chr13	11646222	11753641	ENSGALG00000004083.4	GluR1/A	-	9697
chr13	12037364	12038660	linc_gga004525	-	chr13	12005656	12014242	ENSGALG00000004101.4	NMUR2	+	-23123
chr13	12064482	12120792	linc_gga004526	-	chr13	12167685	12188663	ENSGALG00000004134.4	GLRA1	+	46894
chr13	12121997	12127050	linc_gga004527	-	chr13	12167685	12188663	ENSGALG00000004134.4	GLRA1	+	40636
chr13	12122962	12123507	linc_gga004290	+	chr13	12167685	12188663	ENSGALG00000004134.4	GLRA1	+	44179
chr13	12497415	12500309	linc_gga004303	+	chr13	12503422	12507422	ENSGALG00000005616.4	ARSI	+	3114
chr13	12591111	12592397	linc_gga004541	-	chr13	12594406	12611465	ENSGALG00000005725.4	CSF1R	+	2010
chr13	12643088	12646332	linc_gga004307	+	chr13	12647702	12648860	ENSGALG00000021303.2	NPY7R	-	1371
chr13	12753426	12758254	linc_gga004544	-	chr13	12759005	12776256	ENSGALG00000005856.4	TBC1D9B	+	752
chr13	12786705	12787853	linc_gga004547	-	chr13	12782158	12786548	ENSGALG00000005906.4	SQSTM1	-	-158
chr13	13217218	13217884	linc_gga004554	-	chr13	13243832	13260270	ENSGALG00000013760.4	GFPT2	+	25949
chr13	13311986	13313819	linc_gga004319	+	chr13	13297191	13308964	ENSGALG00000023930.2	ENSGALT00000040286.2	+	-3023
chr13	13321610	13355305	linc_gga004320	+	chr13	13297191	13308964	ENSGALG00000023930.2	ENSGALT00000040286.2	+	-12647
chr13	13433966	13441037	linc_gga004556	-	chr13	13369101	13433718	ENSGALG00000006076.4	RASGEF1C	+	-249
chr13	13632130	13638660	linc_gga000828n	-	chr13	13624725	13631823	ENSGALG00000014381.4	HNRNPAB	-	-308
chr13	13634141	13639353	linc_gga000784n	+	chr13	13640150	13649060	ENSGALG00000014196.4	NME5	+	798
chr13	13679882	13685496	linc_gga000829n	-	chr13	13676141	13677119	ENSGALG00000018624.3	TMSB10	-	-2764
chr13	13684956	13694558	linc_gga000785n	+	chr13	13695528	13725044	ENSGALG00000006086.4	FAM13B	+	971
chr13	14201257	14203814	linc_gga004563	-	chr13	13906201	14163956	ENSGALG00000006258.3	SPOCK1	-	-37302
chr13	14726187	14728381	linc_gga004333	+	chr13	14736402	14781620	ENSGALG00000006360.4	H2AFY	+	8022
chr13	14730089	14731862	linc_gga004571	-	chr13	14736402	14781620	ENSGALG00000006360.4	H2AFY	+	4541
chr13	14795218	14796648	linc_gga004335	+	chr13	14736404	14782876	ENSGALG00000006360.4	H2AFY	+	-12343
chr13	14798980	14833701	linc_gga004336	+	chr13	14736404	14782876	ENSGALG00000006360.4	H2AFY	+	-16105
chr13	14868272	14871604	linc_gga004337	+	chr13	14934287	14940834	ENSGALG00000006365.4	PITX1	+	62684
chr13	14927425	14934092	linc_gga004572	-	chr13	14934287	14940834	ENSGALG00000006365.4	PITX1	+	196
chr13	14995782	14999808	linc_gga000838n	-	chr13	15000020	15000779	ENSGALG00000006371.4	C5orf24	-	213
chr13	15030019	15031655	linc_gga004342	+	chr13	15032060	15035082	ENSGALG00000006411.3	CAMLG	-	406
chr13	15081304	15082569	linc_gga004344	+	chr13	15085599	15133192	ENSGALG00000006424.5	JADE2	-	3031
chr13	15146856	15151156	linc_gga004345	+	chr13	15085599	15133192	ENSGALG00000006424.5	JADE2	-	-13665
chr13	15159541	15171466	linc_gga004575	-	chr13	15177673	15182933	ENSGALG00000006435.4	UBE2B	-	6208
chr13	15186078	15187121	linc_gga004346	+	chr13	15177673	15182933	ENSGALG00000006435.4	UBE2B	-	-3146
chr13	15222869	15229073	linc_gga004577	-	chr13	15229167	15237378	ENSGALG00000006474.3	SKP1	+	95
chr13	15330627	15336110	linc_gga004579	-	chr13	15352638	15367400	ENSGALG00000006503.3	VDAC1	+	16529
chr13	15376921	15378413	linc_gga004580	-	chr13	15368361	15374155	ENSGALG00000006506.3	C13H5ORF15	+	-2767
chr13	15761052	15765719	linc_gga000839n	-	chr13	15562923	15746366	ENSGALG00000006514.4	FSTL4	+	-14687
chr13	16185385	16189503	linc_gga000789n	+	chr13	16147052	16184900	ENSGALG00000021104.3	SLC22A4	+	-486
chr13	16190283	16202629	linc_gga004357	+	chr13	16147052	16184900	ENSGALG00000021104.3	SLC22A4	+	-5384
chr13	16495884	16511057	linc_gga000842n	-	chr13	16513390	16523481	ENSGALG00000027057.1	ZCCHC10	-	2334
chr13	16695153	16705534	linc_gga004591	-	chr13	16717402	16731816	ENSGALG00000007343.2	FGF1	-	11869
chr13	16734768	16739984	linc_gga004369	+	chr13	16717402	16731816	ENSGALG00000007343.2	FGF1	-	-2953
chr13	16740619	16743597	linc_gga004370	+	chr13	16744796	16844189	ENSGALG00000007380.4	ARHGAP26	+	1200
chr13	16852244	16853606	linc_gga000843n	-	chr13	16854277	16904972	ENSGALG00000007394.4	NR3C1	-	672
chr13	16966815	16975656	linc_gga004594	-	chr13	17011665	17018764	ENSGALG00000007404.3	YIPF5	-	36010
chr13	16993299	17002483	linc_gga004595	-	chr13	17011665	17018764	ENSGALG00000007404.3	YIPF5	-	9183
chr13	17018978	17024224	linc_gga000792n	+	chr13	17011665	17018764	ENSGALG00000007404.3	YIPF5	-	-215
chr13	17122095	17123573	linc_gga004373	+	chr13	17026763	17061115	ENSGALG00000012322.3	KCTD16	+	-60981
chr13	17126272	17130189	linc_gga004598	-	chr13	17026763	17061115	ENSGALG00000012322.3	KCTD16	+	-65158
chr13	17144082	17146146	linc_gga004599	-	chr13	17221662	17224861	ENSGALG00000023774.2	GRXCR2	-	75517
chr13	17193502	17202145	linc_gga004600	-	chr13	17221662	17224861	ENSGALG00000023774.2	GRXCR2	-	19518
chr13	17206417	17217929	linc_gga004601	-	chr13	17221662	17224861	ENSGALG00000023774.2	GRXCR2	-	3734
chr13	17312383	17317760	linc_gga004604	-	chr13	17322119	17353502	ENSGALG00000007528.4	TCERG1	+	4360
chr13	17741749	17744947	linc_gga004610	-	chr13	17704809	17707611	ENSGALG00000007669.3	EGR1	+	-34139
chr14	44778	45842	linc_gga004841	-	chr14	50224	71640	ENSGALG00000002796.4	PDXDC1	+	4383
chr14	527602	529055	linc_gga004616	+	chr14	322024	475820	ENSGALG00000002946.4	ENSGALT00000004658.4	+	-51783
chr14	784301	785560	linc_gga000850n	+	chr14	791608	826239	ENSGALG00000003091.4	PARN	-	6049
chr14	1062591	1068815	linc_gga004862	-	chr14	1069026	1099769	ENSGALG00000003479.4	LMTK2	+	212
chr14	1181610	1182389	linc_gga000854n	+	chr14	1146803	1181494	ENSGALG00000003548.4	BAIAP2L1	-	-117
chr14	1268830	1271011	linc_gga004864	-	chr14	1223939	1234418	ENSGALG00000003562.4	NPTX2	+	-34413
chr14	1298019	1298872	linc_gga004629	+	chr14	1307063	1316033	ENSGALG00000003569.4	TMEM130	-	8192
chr14	1557851	1561623	linc_gga004867	-	chr14	1578945	1588403	ENSGALG00000003611.4	ENSGALT00000034299.3	-	17323
chr14	1782482	1789711	linc_gga004633	+	chr14	1725487	1777183	ENSGALG00000003640.4	FAM20C	+	-5300
chr14	1788333	1798146	linc_gga004870	-	chr14	1799913	1802054	ENSGALG00000024294.2	ENSGALT00000041045.2	+	1768
chr14	1842262	1846816	linc_gga004872	-	chr14	1799913	1802054	ENSGALG00000024294.2	ENSGALT00000041045.2	+	-40209
chr14	1890842	1951108	linc_gga004873	-	chr14	1990040	2011428	ENSGALG00000003642.4	PDGF-A	-	38933
chr14	1969110	1976012	linc_gga004874	-	chr14	1990040	2011428	ENSGALG00000003642.4	PDGF-A	-	14029
chr14	1970348	1973609	linc_gga004635	+	chr14	1990040	2011428	ENSGALG00000003642.4	PDGF-A	-	16432
chr14	2450430	2455741	linc_gga004644	+	chr14	2397871	2404127	ENSGALG00000019025.3	UNCX	+	-46304
chr14	2488315	2495445	linc_gga004880	-	chr14	2524723	2546726	ENSGALG00000004070.4	MICALL2	-	29279
chr14	2498815	2506854	linc_gga004881	-	chr14	2524723	2546726	ENSGALG00000004070.4	MICALL2	-	17870
chr14	2550940	2555727	linc_gga000924n	-	chr14	2555734	2582748	ENSGALG00000004104.4	INTS1	-	8
chr14	2593314	2598604	linc_gga000925n	-	chr14	2583592	2593176	ENSGALG00000004181.5	GAA	-	-139
chr14	2642910	2653532	linc_gga004885	-	chr14	2619606	2622376	ENSGALG00000004203.4	PSMG3	-	-20535
chr14	2655517	2701388	linc_gga000859n	+	chr14	2619606	2622376	ENSGALG00000004203.4	PSMG3	-	-33142
chr14	2669977	2671805	linc_gga004886	-	chr14	2619606	2622376	ENSGALG00000004203.4	PSMG3	-	-47602
chr14	3129032	3129449	linc_gga000860n	+	chr14	3136282	3137952	ENSGALG00000004276.2	CHST12	+	6834
chr14	3190977	3196341	linc_gga004650	+	chr14	3172948	3174397	ENSGALG00000004279.4	GRIFIN	-	-16581
chr14	3193314	3215365	linc_gga004651	+	chr14	3222764	3232769	ENSGALG00000004284.4	LFNG	+	7400
chr14	3236652	3242040	linc_gga000928n	-	chr14	3242658	3274038	ENSGALG00000004310.4	TTYH3	-	619
chr14	3236964	3242641	linc_gga004653	+	chr14	3242658	3274038	ENSGALG00000004310.4	TTYH3	-	18
chr14	3351595	3354658	linc_gga004891	-	chr14	3359835	3366906	ENSGALG00000004358.4	AMZ1	+	5178
chr14	3352826	3353610	linc_gga000861n	+	chr14	3359835	3366906	ENSGALG00000004358.4	AMZ1	+	6226
chr14	3412130	3425068	linc_gga004893	-	chr14	3426897	3466182	ENSGALG00000004398.4	CARD11	-	1830
chr14	3517805	3520413	linc_gga004657	+	chr14	3522006	3875659	ENSGALG00000004420.4	SDK1	+	1594
chr14	3521027	3521967	linc_gga000862n	+	chr14	3522006	3875659	ENSGALG00000004420.4	SDK1	+	40
chr14	4067926	4075655	linc_gga000863n	+	chr14	4077653	4081514	ENSGALG00000010497.4	SLC29A4	+	1999
chr14	4128291	4130474	linc_gga000929n	-	chr14	4082577	4128191	ENSGALG00000004561.4	TNRC18	-	-101
chr14	4130584	4138029	linc_gga004664	+	chr14	4082577	4128191	ENSGALG00000004561.4	TNRC18	-	-2394
chr14	4165095	4166612	linc_gga000931n	-	chr14	4146429	4164883	ENSGALG00000004611.4	FBXL18	-	-213
chr14	4314958	4317070	linc_gga004905	-	chr14	4305857	4312114	ENSGALG00000004665.4	KPNA7	-	-2845
chr14	4464755	4472985	linc_gga000932n	-	chr14	4489592	4502734	ENSGALG00000004735.4	MAP2K3	-	16608
chr14	4478504	4483390	linc_gga004673	+	chr14	4489592	4502734	ENSGALG00000004735.4	MAP2K3	-	6203
chr14	4483541	4486390	linc_gga004674	+	chr14	4489592	4502734	ENSGALG00000004735.4	MAP2K3	-	3203
chr14	4754831	4757293	linc_gga000868n	+	chr14	4751171	4754805	ENSGALG00000004842.4	NT5M	+	-27
chr14	4839858	4841769	linc_gga000934n	-	chr14	4827067	4832180	ENSGALG00000024107.2	ENSGALT00000040717.2	-	-7679
chr14	4850305	4856155	linc_gga004919	-	chr14	4827067	4832180	ENSGALG00000024107.2	ENSGALT00000040717.2	-	-18126
chr14	5107861	5112615	linc_gga000870n	+	chr14	5112712	5127320	ENSGALG00000005064.4	PRPSAP2	+	98
chr14	5355206	5396884	linc_gga004928	-	chr14	5230049	5338554	ENSGALG00000005215.4	CACNA1H	-	-16653
chr14	5432211	5436913	linc_gga004929	-	chr14	5230049	5338554	ENSGALG00000005215.4	CACNA1H	-	-93658
chr14	5454561	5457753	linc_gga004930	-	chr14	5540770	5552985	ENSGALG00000005247.4	ENSGALT00000008429.4	+	83018
chr14	5479852	5481770	linc_gga004931	-	chr14	5540770	5552985	ENSGALG00000005247.4	ENSGALT00000008429.4	+	59001
chr14	5482682	5486422	linc_gga004932	-	chr14	5540770	5552985	ENSGALG00000005247.4	ENSGALT00000008429.4	+	54349
chr14	5500867	5514002	linc_gga004933	-	chr14	5540770	5552985	ENSGALG00000005247.4	ENSGALT00000008429.4	+	26769
chr14	5516974	5523795	linc_gga004934	-	chr14	5540770	5552985	ENSGALG00000005247.4	ENSGALT00000008429.4	+	16976
chr14	5558365	5562701	linc_gga004936	-	chr14	5540770	5552985	ENSGALG00000005247.4	ENSGALT00000008429.4	+	-5381
chr14	5612439	5618199	linc_gga000937n	-	chr14	5610705	5611785	ENSGALG00000005258.4	SS5R	-	-655
chr14	5646191	5648526	linc_gga004696	+	chr14	5610705	5611785	ENSGALG00000005258.4	SS5R	-	-34407
chr14	5699330	5702032	linc_gga004942	-	chr14	5739427	5742818	ENSGALG00000005263.1	SOX8	-	37396
chr14	5913564	5935804	linc_gga000874n	+	chr14	5758772	5913351	ENSGALG00000005281.4	LMF1	+	-214
chr14	5927367	5929635	linc_gga004698	+	chr14	5758772	5913351	ENSGALG00000005281.4	LMF1	+	-14017
chr14	5965536	5968618	linc_gga000875n	+	chr14	5968996	5970919	ENSGALG00000005293.3	GNG13	+	379
chr14	6060794	6071228	linc_gga004947	-	chr14	6073675	6095679	ENSGALG00000005413.4	HS3ST6	-	2448
chr14	6217217	6219708	linc_gga004708	+	chr14	6225635	6253593	ENSGALG00000005608.4	Slc9a3r2	+	5928
chr14	6289025	6293262	linc_gga000877n	+	chr14	6293315	6343474	ENSGALG00000005714.4	PKD1	-	54
chr14	6407867	6408498	linc_gga004956	-	chr14	6386667	6407726	ENSGALG00000005751.4	RAB26	+	-142
chr14	6472745	6473411	linc_gga000940n	-	chr14	6469557	6472470	ENSGALG00000005861.3	ENSGALT00000009423.3	-	-276
chr14	6486329	6487041	linc_gga004714	+	chr14	6487691	6488728	ENSGALG00000005888.4	PGP	-	651
chr14	6746234	6748106	linc_gga000880n	+	chr14	6742070	6744272	ENSGALG00000026103.1	CACNG3	+	-1963
chr14	6754919	6760379	linc_gga004963	-	chr14	6760519	6781809	ENSGALG00000026178.1	RBBP6	+	141
chr14	6803699	6805635	linc_gga000882n	+	chr14	6817681	6858942	ENSGALG00000006068.4	TNRC6A	+	12047
chr14	7157604	7239899	linc_gga004972	-	chr14	7263698	7269206	ENSGALG00000006301.4	KDM8	+	23800
chr14	7196050	7216925	linc_gga004973	-	chr14	7263698	7269206	ENSGALG00000006301.4	KDM8	+	46774
chr14	7224988	7226407	linc_gga004974	-	chr14	7263698	7269206	ENSGALG00000006301.4	KDM8	+	37292
chr14	7225855	7230063	linc_gga004730	+	chr14	7263698	7269206	ENSGALG00000006301.4	KDM8	+	33636
chr14	7232629	7233391	linc_gga004731	+	chr14	7263698	7269206	ENSGALG00000006301.4	KDM8	+	30308
chr14	7244027	7260038	linc_gga004975	-	chr14	7263698	7269206	ENSGALG00000006301.4	KDM8	+	3661
chr14	7380197	7390948	linc_gga000884n	+	chr14	7360448	7377237	ENSGALG00000006423.4	KCTD5	+	-2961
chr14	7540131	7541879	linc_gga000886n	+	chr14	7517490	7540045	ENSGALG00000006475.4	KIAA0430	-	-87
chr14	7677349	7679831	linc_gga000943n	-	chr14	7680157	7703987	ENSGALG00000006698.4	ABCC6	-	327
chr14	7912022	7935650	linc_gga000888n	+	chr14	8067316	8147095	ENSGALG00000006757.4	XYLT1	+	131667
chr14	8246747	8298521	linc_gga004985	-	chr14	8308818	8312886	ENSGALG00000006771.3	RPS15A	-	10298
chr14	8302679	8308550	linc_gga004987	-	chr14	8308818	8312886	ENSGALG00000006771.3	RPS15A	-	269
chr14	8392461	8397818	linc_gga004989	-	chr14	8324362	8383242	ENSGALG00000006829.4	ENSGALT00000011038.4	-	-9220
chr14	8413380	8414780	linc_gga000944n	-	chr14	8410447	8412755	ENSGALG00000020911.3	CLEC19A	-	-626
chr14	8701063	8705043	linc_gga000892n	+	chr14	8694207	8700862	ENSGALG00000025743.1	CDR2	-	-202
chr14	8742366	8746456	linc_gga000893n	+	chr14	8746591	8776869	ENSGALG00000007070.4	OTOA	+	136
chr14	8849865	8853431	linc_gga000897n	+	chr14	8830839	8832774	ENSGALG00000007133.4	ENSGALT00000011556.4	+	-17092
chr14	8850950	8851895	linc_gga005001	-	chr14	8830839	8832774	ENSGALG00000007133.4	ENSGALT00000011556.4	+	-18177
chr14	8949788	8987674	linc_gga000947n	-	chr14	8991077	9048391	ENSGALG00000007167.4	CLEC16A	-	3404
chr14	9145778	9153445	linc_gga004753	+	chr14	9115587	9136174	ENSGALG00000007257.4	TEKT5	+	-9605
chr14	9240928	9244037	linc_gga000898n	+	chr14	9244460	9392231	ENSGALG00000007278.3	GRIN2A	+	424
chr14	9457233	9470249	linc_gga004756	+	chr14	9244460	9392231	ENSGALG00000007278.3	GRIN2A	+	-65003
chr14	9478569	9480345	linc_gga004757	+	chr14	9554124	9640687	ENSGALG00000020873.3	ENSGALT00000033481.3	-	73780
chr14	9691393	9696790	linc_gga004759	+	chr14	9728213	9799344	ENSGALG00000007283.3	ENSGALT00000011798.3	-	31424
chr14	9722503	9726138	linc_gga004760	+	chr14	9728213	9799344	ENSGALG00000007283.3	ENSGALT00000011798.3	-	2076
chr14	9810800	9823321	linc_gga004763	+	chr14	9728213	9799344	ENSGALG00000007283.3	ENSGALT00000011798.3	-	-11457
chr14	10013975	10015679	linc_gga000899n	+	chr14	10018056	10045219	ENSGALG00000026113.1	CARHSP1	+	2378
chr14	10241125	10266556	linc_gga004767	+	chr14	10119010	10132155	ENSGALG00000007345.2	TMEM114	+	-108971
chr14	11567994	11581077	linc_gga005016	-	chr14	11604396	11611090	ENSGALG00000018431.3	ENSGALT00000029170.3	-	23320
chr14	11625329	11628703	linc_gga004768	+	chr14	11604396	11611090	ENSGALG00000018431.3	ENSGALT00000029170.3	-	-14240
chr14	11684368	11691436	linc_gga005018	-	chr14	11604396	11611090	ENSGALG00000018431.3	ENSGALT00000029170.3	-	-73279
chr14	11700192	11777414	linc_gga005019	-	chr14	11785013	11794244	ENSGALG00000013169.4	IL20RB	+	7600
chr14	12137022	12144275	linc_gga000900n	+	chr14	12146182	12229602	ENSGALG00000007480.4	AXIN1	+	1908
chr14	12410568	12414442	linc_gga000955n	-	chr14	12405475	12408576	ENSGALG00000028469.1	C16orf96	-	-1993
chr14	12654984	12656675	linc_gga005039	-	chr14	12661874	12680810	ENSGALG00000007782.4	SRL	-	5200
chr14	12654984	12656675	linc_gga005039	-	chr14	12661874	12681255	ENSGALG00000007782.4	SRL	-	5200
chr14	12748940	12754774	linc_gga000903n	+	chr14	12754965	12764508	ENSGALG00000007838.4	NLRC3	+	192
chr14	12749431	12752947	linc_gga005045	-	chr14	12743723	12748653	ENSGALG00000007827.4	NMRAL1	-	-779
chr14	12933037	12934174	linc_gga000905n	+	chr14	12873500	12931293	ENSGALG00000021344.3	ENSGALT00000034423.3	+	-1745
chr14	13901801	13906212	linc_gga005067	-	chr14	13906678	13908834	ENSGALG00000009229.4	ATP6V0C	-	467
chr14	13967851	13968779	linc_gga004818	+	chr14	13928200	13952329	ENSGALG00000009217.4	TBC1D24	-	-15523
chr14	13969449	13971530	linc_gga004819	+	chr14	13928200	13952329	ENSGALG00000009217.4	TBC1D24	-	-17121
chr14	14236052	14238005	linc_gga000912n	+	chr14	14229286	14235980	ENSGALG00000009204.4	C16orf59	+	-73
chr14	14530245	14532521	linc_gga005079	-	chr14	14492085	14517370	ENSGALG00000002006.4	PDILT	+	-12876
chr14	14658752	14674879	linc_gga005080	-	chr14	14687363	14697992	ENSGALG00000002028.4	GPRC5B	+	12485
chr14	14818502	14819961	linc_gga004833	+	chr14	14758545	14814317	ENSGALG00000002119.4	C16orf62	-	-4186
chr14	14966746	14972698	linc_gga000913n	+	chr14	14972895	14976954	ENSGALG00000002273.4	LYRM1	+	198
chr15	919	1716	linc_gga005266	-	chr15	15733	25425	ENSGALG00000001240.3	SLC25A1	-	14018
chr15	2597	3603	linc_gga005267	-	chr15	15733	25425	ENSGALG00000001240.3	SLC25A1	-	12131
chr15	26943	32000	linc_gga001013n	-	chr15	32277	71072	ENSGALG00000001301.4	CLTCL1	-	278
chr15	367149	369559	linc_gga005095	+	chr15	353465	366947	ENSGALG00000001424.4	YDJC	-	-203
chr15	419933	435720	linc_gga000965n	+	chr15	443710	457481	ENSGALG00000001485.4	TOP3B	+	7991
chr15	733295	734996	linc_gga005278	-	chr15	708056	731858	ENSGALG00000001652.4	ENSGALT00000002523.4	+	-1438
chr15	835072	837647	linc_gga005279	-	chr15	775009	777214	ENSGALG00000021529.2	GP1BB	+	-57859
chr15	886870	897609	linc_gga005280	-	chr15	933213	969252	ENSGALG00000001925.3	GNB1L	-	35605
chr15	969762	987559	linc_gga001015n	-	chr15	933213	969252	ENSGALG00000001925.3	GNB1L	-	-511
chr15	1187798	1254215	linc_gga001016n	-	chr15	1254452	1271124	ENSGALG00000002056.2	C15H22ORF25	+	238
chr15	1393963	1399304	linc_gga000969n	+	chr15	1310894	1393333	ENSGALG00000002124.3	ZDHHC8	+	-631
chr15	1536962	1539010	linc_gga005108	+	chr15	1547557	1855522	ENSGALG00000002205.3	FBRSL1	-	8548
chr15	1991820	1998464	linc_gga005109	+	chr15	1914171	1943298	ENSGALG00000023784.2	ENSGALT00000039842.2	-	-48523
chr15	1999346	2007631	linc_gga005110	+	chr15	1914171	1943298	ENSGALG00000023784.2	ENSGALT00000039842.2	-	-56049
chr15	2043409	2089339	linc_gga000972n	+	chr15	1914171	1943298	ENSGALG00000023784.2	ENSGALT00000039842.2	-	-100112
chr15	2078491	2081449	linc_gga005112	+	chr15	1914171	1943298	ENSGALG00000023784.2	ENSGALT00000039842.2	-	-135194
chr15	2124909	2130002	linc_gga005113	+	chr15	1914171	1943298	ENSGALG00000023784.2	ENSGALT00000039842.2	-	-181612
chr15	2460398	2462327	linc_gga000974n	+	chr15	2342101	2458959	ENSGALG00000002242.4	GALNT9	+	-1440
chr15	3344192	3376375	linc_gga001020n	-	chr15	3327007	3343689	ENSGALG00000002645.4	PIWIL1	-	-504
chr15	3393859	3395649	linc_gga005117	+	chr15	3411517	3413275	ENSGALG00000002652.4	FZD10	-	15869
chr15	3494818	3495271	linc_gga000976n	+	chr15	3532963	3685616	ENSGALG00000002671.4	TMEM132D	+	37693
chr15	3505179	3522697	linc_gga005297	-	chr15	3532963	3685616	ENSGALG00000002671.4	TMEM132D	+	10267
chr15	4070489	4081144	linc_gga005300	-	chr15	3796425	3975370	ENSGALG00000002714.4	TMEM132C	-	-95120
chr15	4442164	4443364	linc_gga001021n	-	chr15	4444355	4481664	ENSGALG00000002899.4	AACS	-	992
chr15	4793938	4795943	linc_gga000978n	+	chr15	4789264	4790310	ENSGALG00000026610.1	ENSGALT00000043328.1	+	-3629
chr15	5031810	5033984	linc_gga005312	-	chr15	5038369	5051012	ENSGALG00000003410.2	CDK2AP1	+	4386
chr15	5356664	5367792	linc_gga001022n	-	chr15	5368867	5407536	ENSGALG00000003854.4	IFT81	-	1076
chr15	5620937	5627860	linc_gga005138	+	chr15	5612620	5620330	ENSGALG00000004275.4	RHOF	-	-608
chr15	5626715	5627552	linc_gga001024n	-	chr15	5628771	5631710	ENSGALG00000021405.3	ENSGALT00000034549.3	-	1220
chr15	5678676	5681678	linc_gga000982n	+	chr15	5682529	5686156	ENSGALG00000004343.4	HPD	-	852
chr15	5769798	5773453	linc_gga000983n	+	chr15	5749502	5768970	ENSGALG00000004397.4	MLXIP	+	-829
chr15	5868819	5871537	linc_gga001026n	-	chr15	5810439	5862422	ENSGALG00000004467.4	CLIP1	-	-6398
chr15	6166854	6168753	linc_gga005151	+	chr15	6117059	6161933	ENSGALG00000004625.4	ATXN2	-	-4922
chr15	6371575	6373331	linc_gga005155	+	chr15	6377024	6380366	ENSGALG00000004818.4	RPL6	-	3694
chr15	6372959	6376360	linc_gga005342	-	chr15	6377024	6380366	ENSGALG00000004818.4	RPL6	-	665
chr15	6481428	6483076	linc_gga001030n	-	chr15	6458295	6473510	ENSGALG00000004849.4	WSCD2	+	-7919
chr15	6685595	6686294	linc_gga005351	-	chr15	6671646	6674817	ENSGALG00000005062.5	FOXN4	-	-10779
chr15	6739066	6739938	linc_gga000989n	+	chr15	6729327	6739015	ENSGALG00000005138.4	KCTD10	-	-52
chr15	7182363	7187570	linc_gga001032n	-	chr15	7181149	7182285	ENSGALG00000005634.3	CRYBA4	+	-79
chr15	7182626	7188522	linc_gga000992n	+	chr15	7181149	7182285	ENSGALG00000005634.3	CRYBA4	+	-342
chr15	7196705	7199393	linc_gga005357	-	chr15	7181149	7182285	ENSGALG00000005634.3	CRYBA4	+	-14421
chr15	7231360	7299432	linc_gga001033n	-	chr15	7181149	7182285	ENSGALG00000005634.3	CRYBA4	+	-49076
chr15	7321621	7326114	linc_gga005358	-	chr15	7181149	7182285	ENSGALG00000005634.3	CRYBA4	+	-139337
chr15	7368302	7376332	linc_gga005359	-	chr15	7488964	7521455	ENSGALG00000026119.1	MN1	-	112633
chr15	7417081	7420652	linc_gga005360	-	chr15	7488964	7521455	ENSGALG00000026119.1	MN1	-	68313
chr15	7424485	7424800	linc_gga005361	-	chr15	7488964	7521455	ENSGALG00000026119.1	MN1	-	64165
chr15	7425089	7425766	linc_gga005362	-	chr15	7488964	7521455	ENSGALG00000026119.1	MN1	-	63199
chr15	7876402	7876954	linc_gga005369	-	chr15	7877610	7915137	ENSGALG00000005891.4	DGCR2	+	657
chr15	8323533	8326227	linc_gga000998n	+	chr15	8297695	8323443	ENSGALG00000006430.4	MED15	+	-91
chr15	8796151	8801369	linc_gga001041n	-	chr15	8768959	8794948	ENSGALG00000006728.4	ENSGALT00000010884.3	-	-1204
chr15	8807895	8818072	linc_gga005386	-	chr15	8822952	8831280	ENSGALG00000006743.1	YWHAH	-	4881
chr15	8926880	8928318	linc_gga001044n	-	chr15	8913476	8925442	ENSGALG00000006838.3	ENSGALT00000011065.3	-	-1439
chr15	8931704	8934445	linc_gga005390	-	chr15	8913476	8925442	ENSGALG00000006838.3	ENSGALT00000011065.3	-	-6263
chr15	9007651	9012300	linc_gga001001n	+	chr15	9002976	9007477	ENSGALG00000006921.4	drg1	-	-175
chr15	9130219	9133443	linc_gga001003n	+	chr15	9105875	9120130	ENSGALG00000006968.4	HNF1A	-	-10090
chr15	9553652	9554910	linc_gga005221	+	chr15	9504309	9545045	ENSGALG00000007319.4	CCDC64	-	-8608
chr15	9817648	9820651	linc_gga001049n	-	chr15	9794820	9817552	ENSGALG00000007393.4	SUDS3	-	-97
chr15	10165509	10166228	linc_gga005423	-	chr15	10110678	10115553	ENSGALG00000007728.3	ENSGALT00000012531.3	-	-49957
chr15	10266670	10271786	linc_gga005232	+	chr15	10338374	10405782	ENSGALG00000007732.4	RTN4R	+	66589
chr15	10267124	10275201	linc_gga005233	+	chr15	10338374	10405782	ENSGALG00000007732.4	RTN4R	+	63174
chr15	10456124	10457356	linc_gga005424	-	chr15	10338374	10405782	ENSGALG00000007732.4	RTN4R	+	-50343
chr15	10457936	10463847	linc_gga005425	-	chr15	10338374	10405782	ENSGALG00000007732.4	RTN4R	+	-52155
chr15	10491684	10495135	linc_gga005426	-	chr15	10338374	10405782	ENSGALG00000007732.4	RTN4R	+	-85903
chr15	10526217	10555983	linc_gga005427	-	chr15	10338374	10405782	ENSGALG00000007732.4	RTN4R	+	-120436
chr15	10570970	10578302	linc_gga005428	-	chr15	10698914	10762511	ENSGALG00000007758.4	OSBP2	-	120613
chr15	10603669	10604535	linc_gga005429	-	chr15	10698914	10762511	ENSGALG00000007758.4	OSBP2	-	94380
chr15	10682822	10689488	linc_gga005431	-	chr15	10698914	10762511	ENSGALG00000007758.4	OSBP2	-	9427
chr15	10876248	10881608	linc_gga001054n	-	chr15	10862548	10866561	ENSGALG00000008028.4	LIF	+	-9688
chr15	10970992	10998674	linc_gga001055n	-	chr15	10926292	10969086	ENSGALG00000008051.4	MTMR3	-	-1907
chr15	11209432	11210906	linc_gga005445	-	chr15	11212413	11257367	ENSGALG00000020905.3	KSR2	+	1508
chr15	11318970	11322757	linc_gga001011n	+	chr15	11323463	11339670	ENSGALG00000008201.3	FBXO21	+	707
chr15	11553204	11554415	linc_gga005450	-	chr15	11571878	11732317	ENSGALG00000008238.4	MED13L	+	17464
chr15	11753616	11756370	linc_gga005255	+	chr15	11571878	11732317	ENSGALG00000008238.4	MED13L	+	-21300
chr15	11933360	11950091	linc_gga005256	+	chr15	11571878	11732317	ENSGALG00000008238.4	MED13L	+	-201044
chr15	12000894	12039566	linc_gga005257	+	chr15	12197003	12198222	ENSGALG00000008246.3	ENSGALT00000013424.3	-	157438
chr15	12058551	12106213	linc_gga005258	+	chr15	12197003	12198222	ENSGALG00000008246.3	ENSGALT00000013424.3	-	90791
chr15	12221576	12224740	linc_gga005455	-	chr15	12207813	12219746	ENSGALG00000008250.3	TBX3	+	-1831
chr15	12259491	12265539	linc_gga005456	-	chr15	12207813	12219746	ENSGALG00000008250.3	TBX3	+	-39746
chr15	12273473	12309488	linc_gga001012n	+	chr15	12309819	12352293	ENSGALG00000008253.4	TBX5	+	332
chr15	12507517	12519840	linc_gga005459	-	chr15	12452470	12500423	ENSGALG00000008289.4	RBM19	+	-7095
chr15	12565356	12567686	linc_gga005262	+	chr15	12568400	12574556	ENSGALG00000008303.4	ENSGALT00000013517.4	+	715
chr16	119248	119817	linc_gga001064n	-	chr16	114603	118870	ENSGALG00000026396.1	BG1	+	-379
chr16	136210	139119	linc_gga005473	+	chr16	139263	142727	ENSGALG00000000122.3	GNB2L1	+	145
chr16	169362	172473	linc_gga005476	+	chr16	165123	169149	ENSGALG00000000117.3	TRIM27.1	+	-214
chr16	261158	262104	linc_gga001070n	-	chr16	258234	259935	ENSGALG00000024365.2	ENSGALT00000044831.1	-	-1224
chr16	349869	350335	linc_gga005487	+	chr16	338335	346680	ENSGALG00000024357.2	B-G	-	-3190
chr16	398028	398496	linc_gga005493	+	chr16	389808	394217	ENSGALG00000027955.1	ENSGALT00000041159.2	-	-3812
chr16	398657	399527	linc_gga001062n	+	chr16	402630	404125	ENSGALG00000001131.4	ENSGALT00000001702.4	-	3104
chr16	425044	449116	linc_gga005516	-	chr16	406687	409405	ENSGALG00000026466.1	ENSGALT00000041340.2	+	-15640
chr17	40302	80731	linc_gga005710	-	chr17	1662	38146	ENSGALG00000014171.4	ENSGALT00000040569.2	-	-2157
chr17	85238	85982	linc_gga005518	+	chr17	1662	38146	ENSGALG00000014171.4	ENSGALT00000040569.2	-	-47093
chr17	97734	115382	linc_gga005519	+	chr17	1662	38146	ENSGALG00000014171.4	ENSGALT00000040569.2	-	-59589
chr17	104565	129140	linc_gga005712	-	chr17	1662	38146	ENSGALG00000014171.4	ENSGALT00000040569.2	-	-66420
chr17	307652	308902	linc_gga001125n	-	chr17	308996	328969	ENSGALG00000009105.4	DPP7	+	95
chr17	418465	419141	linc_gga001126n	-	chr17	415521	418106	ENSGALG00000026027.1	CLIC3	-	-360
chr17	896052	902027	linc_gga001128n	-	chr17	902673	915909	ENSGALG00000008952.4	noxa1	+	647
chr17	976204	976872	linc_gga005734	-	chr17	974721	975519	ENSGALG00000008911.3	RNF208	-	-686
chr17	1167652	1168293	linc_gga005538	+	chr17	1005918	1138144	ENSGALG00000008898.4	GRIN1	-	-29509
chr17	1330978	1335178	linc_gga005739	-	chr17	1365414	1417184	ENSGALG00000008881.4	RGS3	-	30237
chr17	1702550	1715868	linc_gga005747	-	chr17	1717739	1757475	ENSGALG00000008681.4	NSMF	+	1872
chr17	2085043	2087357	linc_gga005754	-	chr17	2025622	2080997	ENSGALG00000008472.4	EHMT1	+	-4047
chr17	2085043	2087357	linc_gga005754	-	chr17	2047599	2080997	ENSGALG00000008472.4	EHMT1	+	-4047
chr17	2088844	2093710	linc_gga005555	+	chr17	2100703	2358309	ENSGALG00000008456.4	S6	+	6994
chr17	2094416	2095776	linc_gga005556	+	chr17	2100703	2358309	ENSGALG00000008456.4	S6	+	4928
chr17	2525211	2526964	linc_gga005757	-	chr17	2510800	2518312	ENSGALG00000007186.4	C9orf91	+	-6900
chr17	2724878	2739192	linc_gga001135n	-	chr17	2640784	2707385	ENSGALG00000007113.4	TNC	-	-17494
chr17	2777381	2797079	linc_gga001136n	-	chr17	2640784	2707385	ENSGALG00000007113.4	TNC	-	-69997
chr17	2836915	2840865	linc_gga005761	-	chr17	2640784	2707385	ENSGALG00000007113.4	TNC	-	-129531
chr17	3516677	3522739	linc_gga005569	+	chr17	3555763	3561244	ENSGALG00000007003.4	ENSGALT00000011337.4	+	33025
chr17	3547847	3553126	linc_gga005570	+	chr17	3555763	3561244	ENSGALG00000007003.4	ENSGALT00000011337.4	+	2638
chr17	3573693	3585402	linc_gga005573	+	chr17	3566453	3571907	ENSGALG00000007001.3	TLR4	+	-1787
chr17	3647976	3652189	linc_gga005574	+	chr17	3566453	3571907	ENSGALG00000007001.3	TLR4	+	-76070
chr17	3666431	3681216	linc_gga005575	+	chr17	3566453	3571907	ENSGALG00000007001.3	TLR4	+	-94525
chr17	3704599	3710090	linc_gga005766	-	chr17	3566453	3571907	ENSGALG00000007001.3	TLR4	+	-132693
chr17	3742856	3854895	linc_gga005576	+	chr17	3985881	4064290	ENSGALG00000006997.4	BRINP1	-	130987
chr17	3756729	3760719	linc_gga005577	+	chr17	3566453	3571907	ENSGALG00000007001.3	TLR4	+	-184823
chr17	3815801	3822510	linc_gga005578	+	chr17	3985881	4064290	ENSGALG00000006997.4	BRINP1	-	163372
chr17	3958881	3960486	linc_gga005579	+	chr17	3985881	4064290	ENSGALG00000006997.4	BRINP1	-	25396
chr17	4151659	4166534	linc_gga005768	-	chr17	4203561	4204663	ENSGALG00000006987.3	ENSGALT00000011318.3	+	37028
chr17	4199844	4201534	linc_gga005769	-	chr17	4203561	4204663	ENSGALG00000006987.3	ENSGALT00000011318.3	+	2028
chr17	4263287	4277909	linc_gga005770	-	chr17	4203561	4204663	ENSGALG00000006987.3	ENSGALT00000011318.3	+	-58625
chr17	4375451	4376672	linc_gga005582	+	chr17	4495101	4566562	ENSGALG00000006971.4	CDK5RAP2	-	118430
chr17	4419528	4420306	linc_gga005583	+	chr17	4495101	4566562	ENSGALG00000006971.4	CDK5RAP2	-	74796
chr17	5075681	5078042	linc_gga005600	+	chr17	5016758	5075578	ENSGALG00000004852.4	ENSGALT00000007750.4	-	-104
chr17	5080423	5081749	linc_gga005601	+	chr17	5016758	5075578	ENSGALG00000004852.4	ENSGALT00000007750.4	-	-4846
chr17	5197472	5205385	linc_gga005786	-	chr17	5207120	5216583	ENSGALG00000004701.3	SET	+	1736
chr17	5536942	5540464	linc_gga005611	+	chr17	5509514	5533835	ENSGALG00000013978.4	PPP2R4	+	-3108
chr17	5540681	5561401	linc_gga005612	+	chr17	5509514	5533835	ENSGALG00000013978.4	PPP2R4	+	-6847
chr17	5554718	5563487	linc_gga005793	-	chr17	5509514	5533835	ENSGALG00000013978.4	PPP2R4	+	-20884
chr17	5608387	5612768	linc_gga005795	-	chr17	5643001	5645859	ENSGALG00000017611.4	METTL11A	+	30234
chr17	5729716	5730902	linc_gga001139n	-	chr17	5709760	5728577	ENSGALG00000004142.4	USP20	+	-1140
chr17	5953174	5954954	linc_gga005801	-	chr17	5956540	5962675	ENSGALG00000003895.3	PRDM12	+	1587
chr17	6146632	6147715	linc_gga001091n	+	chr17	6139035	6144623	ENSGALG00000003789.4	FAM78A	-	-2010
chr17	6320449	6323118	linc_gga005806	-	chr17	6242166	6318608	ENSGALG00000003712.4	RAPGEF1	-	-1842
chr17	6329924	6335964	linc_gga001141n	-	chr17	6336051	6416967	ENSGALG00000003683.4	MED27	-	88
chr17	6749655	6752861	linc_gga001094n	+	chr17	6753423	6762300	ENSGALG00000003478.3	GFI1B	+	563
chr17	6941156	6948187	linc_gga005643	+	chr17	6936943	6940561	ENSGALG00000002982.4	SLC2A6	-	-596
chr17	7194851	7196969	linc_gga001145n	-	chr17	7198593	7208667	ENSGALG00000002659.3	WDR5	+	1625
chr17	7214906	7217988	linc_gga005827	-	chr17	7198593	7208667	ENSGALG00000002659.3	WDR5	+	-6240
chr17	7219844	7222507	linc_gga005649	+	chr17	7198593	7208667	ENSGALG00000002659.3	WDR5	+	-11178
chr17	7223740	7225822	linc_gga005650	+	chr17	7198593	7208667	ENSGALG00000002659.3	WDR5	+	-15074
chr17	7245362	7250225	linc_gga005651	+	chr17	7198593	7208667	ENSGALG00000002659.3	WDR5	+	-36696
chr17	7252176	7258527	linc_gga005652	+	chr17	7292833	7294022	ENSGALG00000002633.4	ENSGALT00000004149.4	-	34307
chr17	7298757	7321635	linc_gga005654	+	chr17	7292833	7294022	ENSGALG00000002633.4	ENSGALT00000004149.4	-	-4736
chr17	7409421	7413648	linc_gga005831	-	chr17	7462509	7561096	ENSGALG00000002546.4	COL5A1	+	48862
chr17	7419100	7432247	linc_gga001098n	+	chr17	7462509	7561096	ENSGALG00000002546.4	COL5A1	+	30263
chr17	7428733	7438838	linc_gga001099n	+	chr17	7462509	7561096	ENSGALG00000002546.4	COL5A1	+	23672
chr17	7561152	7563422	linc_gga001100n	+	chr17	7462509	7561096	ENSGALG00000002546.4	COL5A1	+	-57
chr17	7565257	7578073	linc_gga005657	+	chr17	7462509	7561096	ENSGALG00000002546.4	COL5A1	+	-4162
chr17	7585841	7599671	linc_gga005658	+	chr17	7609612	7627804	ENSGALG00000002515.4	OLFM1	+	9942
chr17	7634910	7635954	linc_gga005660	+	chr17	7609612	7627804	ENSGALG00000002515.4	OLFM1	+	-7107
chr17	7640045	7650042	linc_gga005661	+	chr17	7609612	7627804	ENSGALG00000002515.4	OLFM1	+	-12242
chr17	7655872	7657533	linc_gga005832	-	chr17	7609612	7627804	ENSGALG00000002515.4	OLFM1	+	-28069
chr17	7665947	7670618	linc_gga005833	-	chr17	7609612	7627804	ENSGALG00000002515.4	OLFM1	+	-38144
chr17	7692988	7700888	linc_gga005662	+	chr17	7710494	7713122	ENSGALG00000002489.5	PPP1R26	+	9607
chr17	7762695	7763519	linc_gga005838	-	chr17	7745151	7755257	ENSGALG00000002420.4	EGFL7	-	-7439
chr17	7778836	7782071	linc_gga005839	-	chr17	7745151	7755257	ENSGALG00000002420.4	EGFL7	-	-23580
chr17	7872634	7874024	linc_gga001104n	+	chr17	7850866	7872589	ENSGALG00000002364.4	SEC16A	+	-46
chr17	7906436	7909667	linc_gga001105n	+	chr17	7909807	7916303	ENSGALG00000001889.4	CARD9	+	141
chr17	7975176	7977454	linc_gga001146n	-	chr17	7921457	7960027	ENSGALG00000001797.4	GPSM1	-	-15150
chr17	8082301	8087467	linc_gga001108n	+	chr17	8089078	8139095	ENSGALG00000001728.2	NACC2	+	1612
chr17	8181439	8184184	linc_gga005845	-	chr17	8184741	8207543	ENSGALG00000001692.4	CAMSAP1	+	558
chr17	8375441	8377356	linc_gga001112n	+	chr17	8377371	8392564	ENSGALG00000001474.4	RAB14	-	16
chr17	8697698	8700490	linc_gga005854	-	chr17	8704355	8706618	ENSGALG00000001355.4	NDUFA8	-	3866
chr17	8770098	8772418	linc_gga001148n	-	chr17	8766106	8769922	ENSGALG00000001314.4	PTGS1	+	-177
chr17	8811359	8813025	linc_gga001149n	-	chr17	8813083	8818432	ENSGALG00000001236.4	ZBTB26	-	59
chr17	8889200	8897828	linc_gga001150n	-	chr17	8901302	8952072	ENSGALG00000001187.4	STRBP	-	3475
chr17	8952635	8954368	linc_gga001114n	+	chr17	8901302	8952072	ENSGALG00000001187.4	STRBP	-	-564
chr17	9017080	9019451	linc_gga001115n	+	chr17	8989403	9014494	ENSGALG00000001169.4	CRB2	+	-2587
chr17	9308533	9314950	linc_gga005863	-	chr17	9344200	9374148	ENSGALG00000001118.4	NEK6	+	29251
chr17	9521102	9523173	linc_gga005870	-	chr17	9510604	9520359	ENSGALG00000001048.4	OLFML2A	+	-744
chr17	9522721	9523645	linc_gga005690	+	chr17	9525285	9526714	ENSGALG00000001039.4	RPL35	-	1641
chr17	9598676	9601417	linc_gga001116n	+	chr17	9591906	9595959	ENSGALG00000001000.2	HSPA5	-	-2718
chr17	9866508	9882769	linc_gga005695	+	chr17	9728780	9823708	ENSGALG00000000972.4	PBX3	+	-42801
chr17	9884610	9894378	linc_gga005696	+	chr17	9728780	9823708	ENSGALG00000000972.4	PBX3	+	-60903
chr17	9926882	9929036	linc_gga005876	-	chr17	9963552	10012275	ENSGALG00000000950.4	MVB12B	+	34517
chr17	10020156	10039684	linc_gga005699	+	chr17	9963552	10012275	ENSGALG00000000950.4	MVB12B	+	-7882
chr17	10053859	10057894	linc_gga005700	+	chr17	10052536	10053722	ENSGALG00000000940.2	ALC	-	-138
chr17	10217945	10219759	linc_gga005880	-	chr17	10246460	10251303	ENSGALG00000000934.4	ZBTB43	+	26702
chr17	10271536	10274897	linc_gga001119n	+	chr17	10257986	10266489	ENSGALG00000023407.2	ZBTB34	+	-5048
chr17	10276284	10290255	linc_gga001120n	+	chr17	10290286	10360101	ENSGALG00000000906.3	RALGPS1	+	32
chr18	17841	21013	linc_gga001199n	-	chr18	15431	16889	ENSGALG00000000346.4	ENSGALT00000040211.2	-	-953
chr18	1227422	1230486	linc_gga005896	+	chr18	1230860	1233486	ENSGALG00000023638.2	ENSGALT00000039388.2	-	375
chr18	1228793	1230486	linc_gga006070	-	chr18	1230860	1233486	ENSGALG00000023638.2	ENSGALT00000039388.2	-	375
chr18	2259745	2265232	linc_gga005907	+	chr18	2274298	2282222	ENSGALG00000001348.3	TEKT3	+	9067
chr18	2330917	2332770	linc_gga005909	+	chr18	2287598	2301514	ENSGALG00000026262.1	PMP22	+	-29404
chr18	2343275	2345239	linc_gga005910	+	chr18	2287598	2301514	ENSGALG00000026262.1	PMP22	+	-41762
chr18	2352681	2360672	linc_gga005911	+	chr18	2287598	2301514	ENSGALG00000026262.1	PMP22	+	-51168
chr18	2413263	2416446	linc_gga005912	+	chr18	2287598	2301514	ENSGALG00000026262.1	PMP22	+	-111750
chr18	2439383	2507304	linc_gga006077	-	chr18	2535557	2536882	ENSGALG00000023608.2	ENSGALT00000039286.2	-	28254
chr18	2478681	2481732	linc_gga005914	+	chr18	2535557	2536882	ENSGALG00000023608.2	ENSGALT00000039286.2	-	53826
chr18	2529559	2534328	linc_gga006078	-	chr18	2535557	2536882	ENSGALG00000023608.2	ENSGALT00000039286.2	-	1230
chr18	2682233	2684015	linc_gga001202n	-	chr18	2569644	2666638	ENSGALG00000001375.3	COX10	-	-15596
chr18	2686749	2703232	linc_gga006080	-	chr18	2569644	2666638	ENSGALG00000001375.3	COX10	-	-20112
chr18	3021554	3036783	linc_gga006083	-	chr18	3059723	3076510	ENSGALG00000028354.1	METRNL	-	22941
chr18	3041722	3046965	linc_gga001203n	-	chr18	3059723	3076510	ENSGALG00000028354.1	METRNL	-	12759
chr18	3335145	3337103	linc_gga001157n	+	chr18	3325574	3335103	ENSGALG00000028979.1	FN3KRP	-	-43
chr18	3468692	3470474	linc_gga005922	+	chr18	3453716	3468178	ENSGALG00000001603.4	NARF	-	-515
chr18	3468705	3470576	linc_gga001204n	-	chr18	3453716	3468178	ENSGALG00000001603.4	NARF	-	-528
chr18	3564056	3565180	linc_gga005925	+	chr18	3541263	3542355	ENSGALG00000023581.2	ENSGALT00000039218.2	-	-21702
chr18	3688618	3702172	linc_gga001158n	+	chr18	3681785	3686083	ENSGALG00000001631.4	ENSGALT00000002493.4	+	-2536
chr18	3814879	3819969	linc_gga005927	+	chr18	3760264	3808645	ENSGALG00000001656.4	2017-09-09	+	-6235
chr18	3822629	3894893	linc_gga005928	+	chr18	3760264	3808645	ENSGALG00000001656.4	2017-09-09	+	-13985
chr18	4034334	4039746	linc_gga006092	-	chr18	4000419	4034329	ENSGALG00000001725.4	TNRC6C	+	-6
chr18	4036848	4039010	linc_gga001161n	+	chr18	4000419	4034329	ENSGALG00000001725.4	TNRC6C	+	-2520
chr18	4125065	4131220	linc_gga006096	-	chr18	4139173	4184210	ENSGALG00000001740.4	MGAT5B	-	7954
chr18	4189118	4200898	linc_gga001205n	-	chr18	4201079	4214275	ENSGALG00000001777.4	MFSD11	-	182
chr18	4257321	4264225	linc_gga001164n	+	chr18	4235779	4256232	ENSGALG00000001805.4	MXRA7	+	-1090
chr18	4677988	4680472	linc_gga001169n	+	chr18	4681028	4682752	ENSGALG00000002286.3	H3F3B	+	557
chr18	4849967	4853694	linc_gga005945	+	chr18	4840924	4844689	ENSGALG00000002728.2	SLC16A3	-	-5279
chr18	5019479	5021587	linc_gga005951	+	chr18	4978169	5018359	ENSGALG00000002889.4	ASPSCR1	-	-1121
chr18	5040590	5043668	linc_gga001209n	-	chr18	5038159	5040118	ENSGALG00000002932.3	NME2	+	-473
chr18	5419856	5521497	linc_gga001171n	+	chr18	5604786	5606774	ENSGALG00000003007.4	KIF2B	+	83290
chr18	5778791	5786579	linc_gga001172n	+	chr18	5786850	5807221	ENSGALG00000003011.4	TOM1L1	+	272
chr18	5873126	5876759	linc_gga001173n	+	chr18	5880923	5910644	ENSGALG00000003059.4	HLF	+	4165
chr18	6281406	6282548	linc_gga006127	-	chr18	6282873	6369966	ENSGALG00000003227.4	RAB11FIP4	+	326
chr18	6372850	6378657	linc_gga001174n	+	chr18	6282873	6369966	ENSGALG00000003227.4	RAB11FIP4	+	-2885
chr18	6424066	6435392	linc_gga001211n	-	chr18	6414769	6415971	ENSGALG00000021479.3	ENSGALT00000034695.3	-	-8096
chr18	6427321	6433572	linc_gga001176n	+	chr18	6414769	6415971	ENSGALG00000021479.3	ENSGALT00000034695.3	-	-11351
chr18	6456810	6460363	linc_gga005965	+	chr18	6414769	6415971	ENSGALG00000021479.3	ENSGALT00000034695.3	-	-40840
chr18	6491351	6515642	linc_gga005966	+	chr18	6542063	6556069	ENSGALG00000003260.4	UTP6	-	26422
chr18	6756633	6759831	linc_gga005972	+	chr18	6731303	6755656	ENSGALG00000003476.4	ERN1	-	-978
chr18	6762089	6763112	linc_gga001179n	+	chr18	6766319	6786946	ENSGALG00000003496.4	TEX2	-	3208
chr18	6809029	6812769	linc_gga001214n	-	chr18	6825945	6842734	ENSGALG00000003515.4	PECAM1	-	13177
chr18	7969223	7973584	linc_gga005981	+	chr18	7997935	8029708	ENSGALG00000004060.4	RGS9	-	24352
chr18	8029774	8034121	linc_gga001220n	-	chr18	7997935	8029708	ENSGALG00000004060.4	RGS9	-	-67
chr18	8361886	8369126	linc_gga006152	-	chr18	8260525	8295962	ENSGALG00000004370.4	MAP2K6	+	-65925
chr18	8368021	8376788	linc_gga005987	+	chr18	8260525	8295962	ENSGALG00000004370.4	MAP2K6	+	-72060
chr18	8370202	8374993	linc_gga006153	-	chr18	8260525	8295962	ENSGALG00000004370.4	MAP2K6	+	-74241
chr18	8538192	8540228	linc_gga005990	+	chr18	8467063	8473808	ENSGALG00000004376.1	IRK1	+	-64385
chr18	8615036	8617540	linc_gga005991	+	chr18	8467063	8473808	ENSGALG00000004376.1	IRK1	+	-141229
chr18	8697176	8752360	linc_gga005992	+	chr18	8467063	8473808	ENSGALG00000004376.1	IRK1	+	-223369
chr18	8797207	8798289	linc_gga006154	-	chr18	9067762	9073622	ENSGALG00000004386.3	Sox9	+	269474
chr18	8862186	8875834	linc_gga005994	+	chr18	9067762	9073622	ENSGALG00000004386.3	Sox9	+	191929
chr18	8999704	9001566	linc_gga006155	-	chr18	9067762	9073622	ENSGALG00000004386.3	Sox9	+	66197
chr18	9106508	9184526	linc_gga001223n	-	chr18	9185410	9245846	ENSGALG00000004413.4	SLC39A11	-	885
chr18	9348318	9354727	linc_gga006162	-	chr18	9295297	9337253	ENSGALG00000004464.5	SDK2	-	-11066
chr18	9354656	9356405	linc_gga006000	+	chr18	9295297	9337253	ENSGALG00000004464.5	SDK2	-	-17404
chr18	9371278	9378087	linc_gga006163	-	chr18	9380148	9382662	ENSGALG00000001465.4	RPL38	+	2062
chr18	9493002	9496430	linc_gga006010	+	chr18	9475286	9490841	ENSGALG00000026930.1	BAHCC1	-	-2162
chr18	9499392	9503758	linc_gga001187n	+	chr18	9506259	9535287	ENSGALG00000006880.4	SLC38A10	+	2502
chr18	9751262	9753903	linc_gga006013	+	chr18	9754644	9756687	ENSGALG00000017418.4	NPTX1	+	742
chr18	9751572	9752639	linc_gga006173	-	chr18	9754644	9756687	ENSGALG00000017418.4	NPTX1	+	2006
chr18	9756802	9759767	linc_gga006015	+	chr18	9754644	9756687	ENSGALG00000017418.4	NPTX1	+	-116
chr18	9758001	9761044	linc_gga001224n	-	chr18	9754644	9756687	ENSGALG00000017418.4	NPTX1	+	-1315
chr18	9879880	9882205	linc_gga006019	+	chr18	9885035	9886813	ENSGALG00000007063.4	CBX4	+	2831
chr18	9938426	10002147	linc_gga001189n	+	chr18	10016689	10022596	ENSGALG00000029123.1	Rbfox3	+	14543
chr18	10176512	10180478	linc_gga006184	-	chr18	10181307	10184603	ENSGALG00000011219.4	GIPR	+	830
chr18	10238474	10240949	linc_gga006032	+	chr18	10240958	10242628	ENSGALG00000007296.3	MAFG	-	10
chr18	10343869	10350948	linc_gga001192n	+	chr18	10334165	10341293	ENSGALG00000023298.2	ENSGALT00000038325.2	+	-2577
chr18	10357679	10361461	linc_gga006191	-	chr18	10354078	10355879	ENSGALG00000007364.4	TOB	+	-1801
chr18	10366678	10370179	linc_gga006034	+	chr18	10370915	10376965	ENSGALG00000007367.4	WFIKKN2	-	737
chr18	10386112	10388059	linc_gga001193n	+	chr18	10382533	10385710	ENSGALG00000023297.2	ENSGALT00000038324.2	+	-403
chr18	10839126	10839969	linc_gga001195n	+	chr18	10832873	10838829	ENSGALG00000028214.1	OTOP3	+	-298
chr18	10913266	10913892	linc_gga006209	-	chr18	10913950	10921921	ENSGALG00000007955.4	SLC16A5	+	59
chr18	10955057	10960361	linc_gga006211	-	chr18	10960592	10972412	ENSGALG00000007974.4	NUP85	+	232
chr18	11213505	11214820	linc_gga006059	+	chr18	11196710	11197043	ENSGALG00000023245.2	ENSGALT00000038156.2	-	-16463
chr19	27999	31279	linc_gga006368	-	chr19	31402	32974	ENSGALG00000013787.4	NAA38	+	124
chr19	561702	563200	linc_gga001274n	-	chr19	516189	561565	ENSGALG00000001028.3	RNF43	-	-138
chr19	935826	937963	linc_gga001238n	+	chr19	955426	1061274	ENSGALG00000001122.4	CALN1	+	17464
chr19	936903	940033	linc_gga006392	-	chr19	955426	1061274	ENSGALG00000001122.4	CALN1	+	15394
chr19	1411914	1416002	linc_gga001275n	-	chr19	1349135	1372581	ENSGALG00000001153.4	AUTS2	-	-39334
chr19	1425429	1428191	linc_gga006241	+	chr19	1349135	1372581	ENSGALG00000001153.4	AUTS2	-	-52849
chr19	2073220	2076860	linc_gga006397	-	chr19	1726773	2009251	ENSGALG00000028350.1	ENSGALT00000044891.1	-	-63970
chr19	2179727	2185736	linc_gga006242	+	chr19	1726773	2009251	ENSGALG00000028350.1	ENSGALT00000044891.1	-	-170477
chr19	2195130	2205924	linc_gga006398	-	chr19	1726773	2009251	ENSGALG00000028350.1	ENSGALT00000044891.1	-	-185880
chr19	2225077	2227660	linc_gga006243	+	chr19	1726773	2009251	ENSGALG00000028350.1	ENSGALT00000044891.1	-	-215827
chr19	2256540	2272920	linc_gga006399	-	chr19	1726773	2009251	ENSGALG00000028350.1	ENSGALT00000044891.1	-	-247290
chr19	2278232	2287556	linc_gga006400	-	chr19	2527340	2617445	ENSGALG00000001166.3	ENSGALT00000001766.3	+	239785
chr19	2310553	2316233	linc_gga006244	+	chr19	2527340	2617445	ENSGALG00000001166.3	ENSGALT00000001766.3	+	211108
chr19	2327287	2425237	linc_gga006402	-	chr19	2527340	2617445	ENSGALG00000001166.3	ENSGALT00000001766.3	+	102104
chr19	2361958	2369418	linc_gga006403	-	chr19	2527340	2617445	ENSGALG00000001166.3	ENSGALT00000001766.3	+	157923
chr19	2413631	2422263	linc_gga006245	+	chr19	2527340	2617445	ENSGALG00000001166.3	ENSGALT00000001766.3	+	105078
chr19	4209473	4210418	linc_gga006263	+	chr19	4183023	4205214	ENSGALG00000001905.4	DTX2	-	-4260
chr19	4709247	4716768	linc_gga006273	+	chr19	4678544	4682130	ENSGALG00000021621.3	ENSGALT00000035042.3	-	-27118
chr19	4782183	4784794	linc_gga006436	-	chr19	4788613	4789702	ENSGALG00000024470.2	CCLI5	+	3820
chr19	5071768	5079651	linc_gga001244n	+	chr19	5084354	5129148	ENSGALG00000002631.2	LRRC75A	+	4704
chr19	5129397	5135599	linc_gga001282n	-	chr19	5084354	5129148	ENSGALG00000002631.2	LRRC75A	+	-250
chr19	5140813	5142029	linc_gga001283n	-	chr19	5143187	5158352	ENSGALG00000002653.3	C19H17ORF85	-	1159
chr19	5635905	5636526	linc_gga001246n	+	chr19	5633460	5635734	ENSGALG00000023757.2	TMEM199	+	-172
chr19	5653332	5654525	linc_gga001248n	+	chr19	5654755	5658268	ENSGALG00000003604.4	SLC46A1	-	231
chr19	5851511	5853175	linc_gga006469	-	chr19	5858143	5862165	ENSGALG00000003995.4	ERAL1	-	4969
chr19	5983151	5995917	linc_gga001251n	+	chr19	5972647	5981966	ENSGALG00000004042.4	NUFIP2	-	-1186
chr19	6845225	6847008	linc_gga001259n	+	chr19	6847090	6853176	ENSGALG00000004763.3	ALDH3A2	+	83
chr19	7101278	7106830	linc_gga006494	-	chr19	7107094	7162124	ENSGALG00000005061.4	PPM1E	+	265
chr19	7165139	7165883	linc_gga001291n	-	chr19	7166863	7187511	ENSGALG00000005084.4	TRIM37	-	981
chr19	7397421	7397892	linc_gga001262n	+	chr19	7398452	7404180	ENSGALG00000005205.4	RNFT1	-	561
chr19	7629757	7630456	linc_gga001293n	-	chr19	7630832	7638493	ENSGALG00000023577.2	TBX2	-	377
chr19	7976034	7978965	linc_gga001294n	-	chr19	7979199	7997166	ENSGALG00000005314.3	APPBP2	+	235
chr19	8324126	8328536	linc_gga006512	-	chr19	8388712	8390846	ENSGALG00000005409.4	LHX1	+	60177
chr19	8666149	8667621	linc_gga006349	+	chr19	8668871	8684167	ENSGALG00000005516.4	HEATR6	-	1251
chr19	8703347	8706896	linc_gga006518	-	chr19	8707484	8708828	ENSGALG00000005525.4	SRSF1	+	589
chr19	8986834	8994681	linc_gga001297n	-	chr19	8995652	8999355	ENSGALG00000005578.4	ENSGALT00000008953.4	+	972
chr19	9513116	9515722	linc_gga001270n	+	chr19	9499567	9507821	ENSGALG00000028283.1	ENSGALT00000043727.1	-	-5296
chr19	9684289	9685233	linc_gga006364	+	chr19	9641705	9658400	ENSGALG00000005886.4	WSCD1	+	-25890
chr19	9733138	9733793	linc_gga006531	-	chr19	9762914	9769659	ENSGALG00000005928.4	XAF1	-	29122
chr2	19871	25721	linc_gga001446n	-	chr2	29877	90506	ENSGALG00000013049.4	SMARCD3	-	4157
chr2	96260	114295	linc_gga001447n	-	chr2	29877	90506	ENSGALG00000013049.4	SMARCD3	-	-5755
chr2	256306	257528	linc_gga006542	+	chr2	185821	245090	ENSGALG00000013341.4	AGAP3	-	-11217
chr2	642120	646579	linc_gga007537	-	chr2	630662	639674	ENSGALG00000021838.2	ENSGALT00000035381.2	+	-2447
chr2	763753	765050	linc_gga007539	-	chr2	771100	833143	ENSGALG00000005048.4	SMARCC1	+	6051
chr2	844879	847905	linc_gga007541	-	chr2	836596	844877	ENSGALG00000028443.1	CSPG5	+	-3
chr2	1113267	1113620	linc_gga007546	-	chr2	1094832	1112902	ENSGALG00000005209.3	AQP1	+	-366
chr2	1167221	1168954	linc_gga006570	+	chr2	1146174	1164231	ENSGALG00000005212.4	GHRHR	+	-2991
chr2	1557013	1561462	linc_gga007548	-	chr2	1480604	1505475	ENSGALG00000005242.4	ENSGALT00000008424.4	-	-51539
chr2	1583635	1627037	linc_gga007549	-	chr2	1480604	1505475	ENSGALG00000005242.4	ENSGALT00000008424.4	-	-78161
chr2	2029843	2031496	linc_gga001453n	-	chr2	2032321	2059811	ENSGALG00000005303.4	CCDC13	-	826
chr2	2332860	2334191	linc_gga001455n	-	chr2	2334606	2343799	ENSGALG00000005336.4	GUK1	-	416
chr2	2402394	2421098	linc_gga007559	-	chr2	2357323	2369250	ENSGALG00000005393.3	ARF1	-	-33145
chr2	2421167	2426029	linc_gga006581	+	chr2	2459533	2542486	ENSGALG00000005396.4	Wnt3a	-	33505
chr2	2757466	2759336	linc_gga007562	-	chr2	2573611	2624503	ENSGALG00000005401.4	WNT9a	+	-132964
chr2	2802735	2826133	linc_gga006583	+	chr2	2573611	2624503	ENSGALG00000005401.4	WNT9a	+	-178233
chr2	2994843	3010743	linc_gga006584	+	chr2	3185314	3205912	ENSGALG00000005412.4	SNAP47	-	174572
chr2	3374361	3375432	linc_gga007565	-	chr2	3420142	3454692	ENSGALG00000005448.3	MYL3	-	44711
chr2	3388557	3402981	linc_gga007566	-	chr2	3420142	3454692	ENSGALG00000005448.3	MYL3	-	17162
chr2	3399578	3405856	linc_gga006587	+	chr2	3420142	3454692	ENSGALG00000005448.3	MYL3	-	14287
chr2	3723312	3742408	linc_gga007569	-	chr2	3560823	3688454	ENSGALG00000005476.4	PTH1R	+	-34859
chr2	5712829	5721285	linc_gga001459n	-	chr2	5721528	5739855	ENSGALG00000006158.4	ACVR2B	-	244
chr2	5887294	5916785	linc_gga007584	-	chr2	6034036	6075318	ENSGALG00000023460.2	ENSGALT00000038815.2	-	117252
chr2	5946103	5969205	linc_gga001461n	-	chr2	6034036	6075318	ENSGALG00000023460.2	ENSGALT00000038815.2	-	64832
chr2	5980606	5997434	linc_gga001462n	-	chr2	6034036	6075318	ENSGALG00000023460.2	ENSGALT00000038815.2	-	36603
chr2	6076292	6079026	linc_gga001463n	-	chr2	6034036	6075318	ENSGALG00000023460.2	ENSGALT00000038815.2	-	-975
chr2	6166294	6173557	linc_gga001320n	+	chr2	6140052	6166029	ENSGALG00000006173.4	XYLB	-	-266
chr2	6751196	6754702	linc_gga001467n	-	chr2	6755236	6767527	ENSGALG00000026865.1	XRCC2	-	535
chr2	7055513	7084181	linc_gga006624	+	chr2	6790126	6814661	ENSGALG00000006292.4	ENSGALT00000010164.4	+	-240853
chr2	7119582	7147851	linc_gga006625	+	chr2	7411563	7635852	ENSGALG00000006314.4	DPP6	+	263713
chr2	7762045	7764935	linc_gga007594	-	chr2	7711449	7714285	ENSGALG00000006362.4	HTR5A	+	-47761
chr2	7882116	7884072	linc_gga007596	-	chr2	7875411	7877529	ENSGALG00000023430.2	EN2	+	-4588
chr2	8718032	8720269	linc_gga006637	+	chr2	8660130	8702063	ENSGALG00000006477.4	DNAJB6	+	-15970
chr2	8759870	8772696	linc_gga006639	+	chr2	8785741	9406733	ENSGALG00000006498.3	PTPRN2	-	13046
chr2	9457229	9459473	linc_gga006641	+	chr2	9417856	9456238	ENSGALG00000006525.4	NCAPG2	-	-992
chr2	9715164	9720702	linc_gga006645	+	chr2	9685432	9686714	ENSGALG00000019685.3	ENSGALT00000031263.3	-	-28451
chr2	9759997	9766006	linc_gga007607	-	chr2	9791127	9894465	ENSGALG00000006599.4	ZMYND11	+	25122
chr2	9765934	9776424	linc_gga006646	+	chr2	9791127	9894465	ENSGALG00000006599.4	ZMYND11	+	14704
chr2	9767327	9768334	linc_gga006647	+	chr2	9791127	9894465	ENSGALG00000006599.4	ZMYND11	+	22794
chr2	10088380	10092440	linc_gga006649	+	chr2	9899530	9999771	ENSGALG00000006652.4	DIP2C	-	-88610
chr2	10198699	10222208	linc_gga007609	-	chr2	10249041	10281209	ENSGALG00000006672.4	LARP4B	-	26834
chr2	10227526	10231247	linc_gga007610	-	chr2	10249041	10281209	ENSGALG00000006672.4	LARP4B	-	17795
chr2	11328444	11332216	linc_gga007616	-	chr2	11354184	11395733	ENSGALG00000006939.4	PFKP	+	21969
chr2	13052705	13061418	linc_gga006661	+	chr2	13068735	13498548	ENSGALG00000007125.5	PARD3	+	7318
chr2	14041291	14042341	linc_gga001324n	+	chr2	14056885	14098892	ENSGALG00000007169.4	EPC1	+	14545
chr2	14417255	14428439	linc_gga007627	-	chr2	14306274	14411998	ENSGALG00000007260.3	ZEB1	-	-5258
chr2	14439525	14444954	linc_gga006670	+	chr2	14306274	14411998	ENSGALG00000007260.3	ZEB1	-	-27528
chr2	14440570	14445540	linc_gga007628	-	chr2	14306274	14411998	ENSGALG00000007260.3	ZEB1	-	-28573
chr2	14464226	14464806	linc_gga007629	-	chr2	14511848	14551302	ENSGALG00000007266.4	ZNF438	+	47043
chr2	14552373	14558966	linc_gga001325n	+	chr2	14511848	14551302	ENSGALG00000007266.4	ZNF438	+	-1072
chr2	14730746	14732346	linc_gga007632	-	chr2	14597994	14657468	ENSGALG00000007331.4	SVIL	-	-73279
chr2	14735627	14747287	linc_gga006673	+	chr2	14820442	14835343	ENSGALG00000007346.4	KIAA1462	-	73156
chr2	14737449	14754409	linc_gga007633	-	chr2	14820442	14835343	ENSGALG00000007346.4	KIAA1462	-	66034
chr2	14754564	14793874	linc_gga007634	-	chr2	14820442	14835343	ENSGALG00000007346.4	KIAA1462	-	26569
chr2	14840205	14845362	linc_gga006674	+	chr2	14820442	14835343	ENSGALG00000007346.4	KIAA1462	-	-4863
chr2	14889815	14894073	linc_gga006675	+	chr2	14915680	14929798	ENSGALG00000007351.4	MTPAP	-	21608
chr2	15000309	15001490	linc_gga006677	+	chr2	14932502	14950908	ENSGALG00000007356.4	MAP3K8	+	-49402
chr2	15083788	15101125	linc_gga007637	-	chr2	15230157	15236740	ENSGALG00000025919.1	BAMBI	-	129033
chr2	15346064	15355382	linc_gga007641	-	chr2	15257308	15305150	ENSGALG00000007379.4	WAC	-	-40915
chr2	16122310	16124817	linc_gga007651	-	chr2	16105775	16110294	ENSGALG00000019672.3	ENSGALT00000031243.3	+	-12017
chr2	16302089	16304600	linc_gga006687	+	chr2	16182204	16276588	ENSGALG00000007647.4	MYO3A	-	-25502
chr2	17172606	17188900	linc_gga007659	-	chr2	16817532	17151976	ENSGALG00000007766.4	KIAA1217	-	-20631
chr2	17611201	17612579	linc_gga006693	+	chr2	17614780	17620068	ENSGALG00000026623.1	BMI1	-	2202
chr2	17917277	17923029	linc_gga001479n	-	chr2	17799469	17915028	ENSGALG00000007928.4	MLLT10	-	-2250
chr2	18648175	18652164	linc_gga007670	-	chr2	18410965	18641995	ENSGALG00000007956.4	PLXDC2	-	-6181
chr2	18924290	18945365	linc_gga007674	-	chr2	18960947	18977002	ENSGALG00000008557.4	ARL5B	-	15583
chr2	18953133	18960389	linc_gga001480n	-	chr2	18960947	18977002	ENSGALG00000008557.4	ARL5B	-	559
chr2	19214147	19215462	linc_gga001481n	-	chr2	19249638	19287303	ENSGALG00000008602.4	SLC39A12	-	34177
chr2	19302210	19306123	linc_gga001482n	-	chr2	19249638	19287303	ENSGALG00000008602.4	SLC39A12	-	-14908
chr2	19597172	19598827	linc_gga001329n	+	chr2	19614632	19653024	ENSGALG00000008671.4	ST8SIA6	+	15806
chr2	19609442	19612314	linc_gga006700	+	chr2	19614632	19653024	ENSGALG00000008671.4	ST8SIA6	+	2319
chr2	19653422	19660809	linc_gga001330n	+	chr2	19614632	19653024	ENSGALG00000008671.4	ST8SIA6	+	-399
chr2	20330343	20334434	linc_gga006705	+	chr2	20218012	20318200	ENSGALG00000008747.5	ITGA8	+	-12144
chr2	21276452	21286104	linc_gga007694	-	chr2	21054836	21268859	ENSGALG00000009004.5	ZNF804B	+	-7594
chr2	21333157	21343236	linc_gga007695	-	chr2	21054836	21268859	ENSGALG00000009004.5	ZNF804B	+	-64299
chr2	21663468	21666156	linc_gga007697	-	chr2	21670335	22225112	ENSGALG00000009062.4	CDK14	+	4180
chr2	22827281	22834484	linc_gga001486n	-	chr2	22812392	22826798	ENSGALG00000009475.4	FAM133B	-	-484
chr2	23391539	23398602	linc_gga006727	+	chr2	23431044	23434937	ENSGALG00000009512.4	TFPI2	-	32443
chr2	23750588	23751297	linc_gga001337n	+	chr2	23751417	23766367	ENSGALG00000009653.4	CASD1	+	121
chr2	23806404	23825372	linc_gga006731	+	chr2	23779731	23806287	ENSGALG00000009670.4	SGCE	-	-118
chr2	24002298	24003609	linc_gga006733	+	chr2	23977866	23996726	ENSGALG00000009689.4	PON2	-	-5573
chr2	24561017	24570388	linc_gga006737	+	chr2	24572104	24575656	ENSGALG00000023195.2	DLX6	+	1717
chr2	24783773	24790065	linc_gga001487n	-	chr2	24791549	24805274	ENSGALG00000009748.4	ASNS	-	1485
chr2	25953092	25954235	linc_gga006747	+	chr2	26144941	26148789	ENSGALG00000025999.1	NDUFA4	-	190707
chr2	26944144	27133236	linc_gga006754	+	chr2	26933503	26936382	ENSGALG00000027757.1	ARL4A	+	-7763
chr2	27127946	27138777	linc_gga007726	-	chr2	26933503	26936382	ENSGALG00000027757.1	ARL4A	+	-191565
chr2	27138225	27155177	linc_gga006755	+	chr2	26933503	26936382	ENSGALG00000027757.1	ARL4A	+	-201844
chr2	27177983	27180349	linc_gga006756	+	chr2	27405081	27470669	ENSGALG00000010780.4	ER81	-	224733
chr2	27500332	27515679	linc_gga006757	+	chr2	27518561	27854244	ENSGALG00000010786.4	DGKB	-	2883
chr2	28228670	28230494	linc_gga001490n	-	chr2	28171683	28225369	ENSGALG00000010794.3	MEOX2	-	-3302
chr2	28300556	28326495	linc_gga007731	-	chr2	28171683	28225369	ENSGALG00000010794.3	MEOX2	-	-75188
chr2	28358472	28359781	linc_gga007733	-	chr2	28433399	28521941	ENSGALG00000010795.4	ISPD	-	73619
chr2	30258421	30268962	linc_gga006766	+	chr2	30202574	30240482	ENSGALG00000010901.4	ENSGALT00000017732.4	+	-17940
chr2	30950192	30957953	linc_gga007747	-	chr2	30917125	30930245	ENSGALG00000010913.3	ENSGALT00000017757.3	-	-19948
chr2	31067958	31069878	linc_gga007751	-	chr2	31027824	31065407	ENSGALG00000010925.4	FAM126A	-	-2552
chr2	31396711	31400777	linc_gga006776	+	chr2	31286665	31393727	ENSGALG00000010961.3	IGF2BP3	-	-2985
chr2	31401628	31407200	linc_gga007755	-	chr2	31413575	31437334	ENSGALG00000010973.4	TRA2A	-	6376
chr2	31825770	31866382	linc_gga001494n	-	chr2	31779227	31825127	ENSGALG00000011007.4	OSBPL3	-	-644
chr2	31867990	31870357	linc_gga007760	-	chr2	31896369	31896854	ENSGALG00000011020.4	Protein	-	26013
chr2	32094211	32103332	linc_gga006782	+	chr2	31933787	31937355	ENSGALG00000011022.4	GnIH	-	-156857
chr2	32236496	32253576	linc_gga001495n	-	chr2	32317344	32327887	ENSGALG00000011036.3	HNRNPA2B1	-	63769
chr2	32274838	32276956	linc_gga007764	-	chr2	32317344	32327887	ENSGALG00000011036.3	HNRNPA2B1	-	40389
chr2	32314098	32317298	linc_gga001496n	-	chr2	32317344	32327887	ENSGALG00000011036.3	HNRNPA2B1	-	47
chr2	32349360	32350134	linc_gga001349n	+	chr2	32350695	32384116	ENSGALG00000011046.4	SNX10	+	562
chr2	32483899	32485122	linc_gga006788	+	chr2	32527253	32718046	ENSGALG00000011051.4	ENSGALT00000017999.4	-	42132
chr2	34339279	34350361	linc_gga001351n	+	chr2	34369171	34374862	ENSGALG00000011170.4	WIPF3	+	18811
chr2	34501528	34507287	linc_gga001499n	-	chr2	34508403	34528091	ENSGALG00000011211.4	HACL1	-	1117
chr2	34612516	34613650	linc_gga001500n	-	chr2	34545655	34612369	ENSGALG00000011226.4	ANKRD28	-	-148
chr2	34660235	34758954	linc_gga007784	-	chr2	34767366	34788665	ENSGALG00000011235.4	GALNT15	+	8413
chr2	34674976	34676276	linc_gga006798	+	chr2	34545655	34612369	ENSGALG00000011226.4	ANKRD28	-	-62608
chr2	34713591	34714517	linc_gga006799	+	chr2	34767366	34788665	ENSGALG00000011235.4	GALNT15	+	52850
chr2	34798874	34803337	linc_gga001501n	-	chr2	34804926	34807738	ENSGALG00000011237.4	DPH3	-	1590
chr2	35485730	35490238	linc_gga006804	+	chr2	35162266	35465811	ENSGALG00000011251.3	TBC1D5	-	-19920
chr2	37671289	37675154	linc_gga006814	+	chr2	37711496	37756128	ENSGALG00000011286.4	UBE2E1	+	36343
chr2	37706053	37708368	linc_gga006815	+	chr2	37711496	37756128	ENSGALG00000011286.4	UBE2E1	+	3129
chr2	37773802	37782643	linc_gga007795	-	chr2	37769193	37773772	ENSGALG00000011290.4	RPL15	+	-31
chr2	37995915	38000385	linc_gga006817	+	chr2	37844736	37965174	ENSGALG00000011294.4	cTR	-	-30742
chr2	38692487	38699890	linc_gga007801	-	chr2	38757265	38807866	ENSGALG00000011314.4	LRRC3B	+	57376
chr2	38699908	38756593	linc_gga001353n	+	chr2	38757265	38807866	ENSGALG00000011314.4	LRRC3B	+	673
chr2	38837185	38850245	linc_gga007803	-	chr2	38757265	38807866	ENSGALG00000011314.4	LRRC3B	+	-29320
chr2	38876356	38881036	linc_gga006822	+	chr2	38757265	38807866	ENSGALG00000011314.4	LRRC3B	+	-68491
chr2	38933915	38943168	linc_gga006823	+	chr2	38961150	39013276	ENSGALG00000011322.4	NEK10	-	17983
chr2	39018648	39021953	linc_gga001506n	-	chr2	39023044	39102309	ENSGALG00000011405.4	SLC4A7	-	1092
chr2	39106969	39115113	linc_gga001507n	-	chr2	39023044	39102309	ENSGALG00000011405.4	SLC4A7	-	-4661
chr2	39111292	39112799	linc_gga006825	+	chr2	39023044	39102309	ENSGALG00000011405.4	SLC4A7	-	-8984
chr2	39119550	39138116	linc_gga007806	-	chr2	39023044	39102309	ENSGALG00000011405.4	SLC4A7	-	-17242
chr2	39162634	39177458	linc_gga007807	-	chr2	39178221	39184075	ENSGALG00000027247.1	EOMES	-	764
chr2	39203472	39206006	linc_gga007809	-	chr2	39178221	39184075	ENSGALG00000027247.1	EOMES	-	-19398
chr2	39211644	39285669	linc_gga007810	-	chr2	39178221	39184075	ENSGALG00000027247.1	EOMES	-	-27570
chr2	39439131	39489152	linc_gga006827	+	chr2	39412991	39434386	ENSGALG00000011428.4	AZI2	-	-4746
chr2	39746754	39788918	linc_gga001355n	+	chr2	39840169	40183497	ENSGALG00000011439.4	RBMS3	+	51252
chr2	40183704	40189497	linc_gga001356n	+	chr2	39840169	40183497	ENSGALG00000011439.4	RBMS3	+	-208
chr2	40318814	40342780	linc_gga006831	+	chr2	40385524	40447574	ENSGALG00000011442.4	TGFBR2	+	42745
chr2	40328868	40369656	linc_gga006832	+	chr2	40385524	40447574	ENSGALG00000011442.4	TGFBR2	+	15869
chr2	41059859	41063809	linc_gga007817	-	chr2	41036172	41058663	ENSGALG00000011491.4	DYNC1LI1	-	-1197
chr2	41638644	41647591	linc_gga006842	+	chr2	41602629	41626749	ENSGALG00000011517.4	SNRK	-	-11896
chr2	41646367	41649745	linc_gga007826	-	chr2	41602629	41626749	ENSGALG00000011517.4	SNRK	-	-19619
chr2	41684391	41685641	linc_gga007827	-	chr2	41724949	41726683	ENSGALG00000011518.1	C2H3ORF39	+	39309
chr2	41688457	41695073	linc_gga007828	-	chr2	41724949	41726683	ENSGALG00000011518.1	C2H3ORF39	+	29877
chr2	41700312	41706605	linc_gga007829	-	chr2	41724949	41726683	ENSGALG00000011518.1	C2H3ORF39	+	18345
chr2	41848046	41855162	linc_gga001510n	-	chr2	41855712	41908175	ENSGALG00000027855.1	ZNRF2	-	551
chr2	42003461	42021515	linc_gga006847	+	chr2	41990987	41999081	ENSGALG00000011542.4	METTL6	+	-4381
chr2	42031076	42031933	linc_gga007836	-	chr2	42031975	42073412	ENSGALG00000011550.4	SH3BP5	+	43
chr2	42772887	42777968	linc_gga001512n	-	chr2	42792236	42811141	ENSGALG00000011654.3	ACPP	+	14269
chr2	43575968	43577276	linc_gga007852	-	chr2	43475366	43560197	ENSGALG00000011877.4	LARS2	-	-15772
chr2	43842198	43844984	linc_gga006867	+	chr2	43804782	43810679	ENSGALG00000011903.2	KIAA1143	+	-31520
chr2	44005059	44025752	linc_gga007858	-	chr2	44026722	44048181	ENSGALG00000011905.4	CTNNB1	+	971
chr2	44448201	44449764	linc_gga006870	+	chr2	44414499	44419173	ENSGALG00000011940.4	CCK	-	-29029
chr2	44477930	44483820	linc_gga007861	-	chr2	44414499	44419173	ENSGALG00000011940.4	CCK	-	-58758
chr2	44549879	44552799	linc_gga001515n	-	chr2	44557273	44561335	ENSGALG00000011941.4	EIF1B	-	4475
chr2	44794006	44800865	linc_gga007864	-	chr2	44896116	44922565	ENSGALG00000011949.3	TMC2	+	95252
chr2	44814444	44843457	linc_gga007865	-	chr2	44896116	44922565	ENSGALG00000011949.3	TMC2	+	52660
chr2	44884731	44885099	linc_gga007866	-	chr2	44896116	44922565	ENSGALG00000011949.3	TMC2	+	11018
chr2	45464439	45477364	linc_gga006883	+	chr2	45413331	45443733	ENSGALG00000012043.4	PDCD6IP	+	-20707
chr2	45824400	45843188	linc_gga006885	+	chr2	45843711	45844704	ENSGALG00000012002.4	ENSGALT00000019586.4	+	524
chr2	46845285	46855509	linc_gga001523n	-	chr2	46858413	46876411	ENSGALG00000019607.3	ENSGALT00000031120.3	+	2905
chr2	46894446	46896233	linc_gga006897	+	chr2	46858413	46876411	ENSGALG00000019607.3	ENSGALT00000031120.3	+	-18036
chr2	47375372	47380314	linc_gga001524n	-	chr2	47359886	47375299	ENSGALG00000012110.3	KIAA0895	+	-74
chr2	47549437	47561323	linc_gga001525n	-	chr2	47490086	47544695	ENSGALG00000012138.4	2017-09-07	-	-4743
chr2	47557889	47559525	linc_gga006901	+	chr2	47490086	47544695	ENSGALG00000012138.4	2017-09-07	-	-13195
chr2	47673553	47711356	linc_gga006903	+	chr2	47596635	47615449	ENSGALG00000012149.4	HERPUD2	+	-58105
chr2	47674205	47675216	linc_gga007890	-	chr2	47596635	47615449	ENSGALG00000012149.4	HERPUD2	+	-58757
chr2	47699255	47701411	linc_gga007891	-	chr2	47596635	47615449	ENSGALG00000012149.4	HERPUD2	+	-83807
chr2	47795299	47812543	linc_gga006904	+	chr2	47818322	47850665	ENSGALG00000012151.3	TBX20	+	5780
chr2	47852256	47861760	linc_gga001368n	+	chr2	47818322	47850665	ENSGALG00000012151.3	TBX20	+	-1592
chr2	47938642	47943005	linc_gga006907	+	chr2	47957122	48020103	ENSGALG00000012164.3	NPSR1	-	14118
chr2	48062342	48069000	linc_gga007893	-	chr2	48087285	48087723	ENSGALG00000023035.1	FANCD2OS	+	18286
chr2	48634150	48638622	linc_gga001528n	-	chr2	48627591	48633397	ENSGALG00000012195.4	ENSGALT00000019911.4	-	-754
chr2	48705482	48710834	linc_gga006912	+	chr2	48697352	48702140	ENSGALG00000012209.4	LSM5	+	-3343
chr2	49185479	49188196	linc_gga007901	-	chr2	49217226	49220714	ENSGALG00000012235.4	NEUROD6	+	29031
chr2	50425668	50433422	linc_gga006924	+	chr2	50411441	50424308	ENSGALG00000012309.3	ENSGALT00000020117.3	-	-1361
chr2	50480463	50480994	linc_gga007912	-	chr2	50484817	50543299	ENSGALG00000012316.4	CDK13	+	3824
chr2	51517235	51525711	linc_gga006930	+	chr2	51294121	51492490	ENSGALG00000012329.3	GLI3	-	-24746
chr2	51671967	51678912	linc_gga006932	+	chr2	51732433	51735213	ENSGALG00000012332.4	ENSGALT00000020151.4	+	53522
chr2	51700432	51701638	linc_gga007918	-	chr2	51732433	51735213	ENSGALG00000012332.4	ENSGALT00000020151.4	+	30796
chr2	51713473	51721407	linc_gga007919	-	chr2	51732433	51735213	ENSGALG00000012332.4	ENSGALT00000020151.4	+	11027
chr2	51841549	51843962	linc_gga006935	+	chr2	51911546	52082394	ENSGALG00000012346.4	HECW1	+	67585
chr2	51849860	51850762	linc_gga007921	-	chr2	51911546	52082394	ENSGALG00000012346.4	HECW1	+	60785
chr2	51868062	51870580	linc_gga001372n	+	chr2	51911546	52082394	ENSGALG00000012346.4	HECW1	+	40967
chr2	52090969	52093828	linc_gga007923	-	chr2	52094037	52119044	ENSGALG00000012351.4	STK17A	+	210
chr2	52402208	52406792	linc_gga001533n	-	chr2	52411117	52558680	ENSGALG00000012363.4	EGFR	-	4326
chr2	52559764	52665381	linc_gga001534n	-	chr2	52411117	52558680	ENSGALG00000012363.4	EGFR	-	-1085
chr2	52599779	52601541	linc_gga006941	+	chr2	52411117	52558680	ENSGALG00000012363.4	EGFR	-	-41100
chr2	53111639	53141376	linc_gga007932	-	chr2	52757782	53010513	ENSGALG00000012369.4	TPK1	-	-101127
chr2	53318847	53319782	linc_gga007934	-	chr2	52757782	53010513	ENSGALG00000012369.4	TPK1	-	-308335
chr2	54313159	54320348	linc_gga001375n	+	chr2	54325056	54362065	ENSGALG00000012402.4	CUL1	+	4709
chr2	54533122	54533794	linc_gga006954	+	chr2	54559442	54620185	ENSGALG00000027575.1	RAMP3	+	25649
chr2	55008803	55010982	linc_gga007937	-	chr2	55011806	55031149	ENSGALG00000012439.4	IGFBP3	-	825
chr2	56666392	56667928	linc_gga001538n	-	chr2	56697423	56780391	ENSGALG00000012654.4	NFATC1	-	29496
chr2	57038594	57039779	linc_gga007960	-	chr2	57012983	57032376	ENSGALG00000012657.4	SALL3	-	-6219
chr2	57566151	57569867	linc_gga006973	+	chr2	57853039	57890099	ENSGALG00000012660.4	KIAA0319	+	283173
chr2	57847675	57848812	linc_gga007961	-	chr2	57853039	57890099	ENSGALG00000012660.4	KIAA0319	+	4228
chr2	58950063	58956971	linc_gga006978	+	chr2	59121814	59498247	ENSGALG00000012677.4	CDKAL1	-	164844
chr2	59024683	59112682	linc_gga001539n	-	chr2	59121814	59498247	ENSGALG00000012677.4	CDKAL1	-	9133
chr2	59813410	59814990	linc_gga006981	+	chr2	59654812	59707760	ENSGALG00000012681.4	MBOAT1	+	-105651
chr2	59835930	59853415	linc_gga006982	+	chr2	59654812	59707760	ENSGALG00000012681.4	MBOAT1	+	-128171
chr2	59872249	59873734	linc_gga006983	+	chr2	59654812	59707760	ENSGALG00000012681.4	MBOAT1	+	-164490
chr2	59901548	59916015	linc_gga007970	-	chr2	59654812	59707760	ENSGALG00000012681.4	MBOAT1	+	-193789
chr2	59946143	59947438	linc_gga007971	-	chr2	59654812	59707760	ENSGALG00000012681.4	MBOAT1	+	-238384
chr2	59983348	60004294	linc_gga007972	-	chr2	59654812	59707760	ENSGALG00000012681.4	MBOAT1	+	-275589
chr2	60066259	60074866	linc_gga006985	+	chr2	60324505	60357712	ENSGALG00000012683.3	RNF144B	-	249640
chr2	60121502	60139165	linc_gga006986	+	chr2	60324505	60357712	ENSGALG00000012683.3	RNF144B	-	185341
chr2	60132175	60139221	linc_gga007973	-	chr2	60324505	60357712	ENSGALG00000012683.3	RNF144B	-	185285
chr2	60219402	60221902	linc_gga006987	+	chr2	60324505	60357712	ENSGALG00000012683.3	RNF144B	-	102604
chr2	60317369	60318650	linc_gga001540n	-	chr2	60324505	60357712	ENSGALG00000012683.3	RNF144B	-	5856
chr2	60367018	60370843	linc_gga001541n	-	chr2	60324505	60357712	ENSGALG00000012683.3	RNF144B	-	-9307
chr2	60851741	60874157	linc_gga006994	+	chr2	60775849	60790940	ENSGALG00000027133.1	CD83	+	-60802
chr2	61046643	61051502	linc_gga006995	+	chr2	61148472	61353917	ENSGALG00000012702.4	JARID2	+	96971
chr2	61721227	61731136	linc_gga007000	+	chr2	61654816	61663727	ENSGALG00000012709.4	ATXN1	-	-57501
chr2	61850394	61862795	linc_gga007001	+	chr2	62005224	62015886	ENSGALG00000012712.3	RBM24	+	142430
chr2	62208173	62213727	linc_gga007006	+	chr2	62220225	62283390	ENSGALG00000012730.3	GFOD1	+	6499
chr2	62710991	62715140	linc_gga007009	+	chr2	62756870	62762088	ENSGALG00000012735.4	EDN1	-	41731
chr2	63789284	63803572	linc_gga008001	-	chr2	63540509	63597084	ENSGALG00000022976.2	OFCC1	+	-192201
chr2	63944797	64008667	linc_gga008002	-	chr2	64220312	64240790	ENSGALG00000012778.4	SLC35B3	+	211646
chr2	64682269	64685416	linc_gga001546n	-	chr2	64685428	64700170	ENSGALG00000012795.4	RIOK1	-	13
chr2	64726585	64731116	linc_gga001547n	-	chr2	64735014	64854227	ENSGALG00000012799.4	RREB1	-	3899
chr2	64915876	64919512	linc_gga007027	+	chr2	64976837	65001770	ENSGALG00000012801.3	LY86	-	57326
chr2	64916370	64919512	linc_gga008007	-	chr2	64976837	65001770	ENSGALG00000012801.3	LY86	-	57326
chr2	64943233	64946707	linc_gga007028	+	chr2	64976837	65001770	ENSGALG00000012801.3	LY86	-	30131
chr2	65849147	65861098	linc_gga007034	+	chr2	65668285	65773998	ENSGALG00000012808.4	ENSGALT00000020896.4	-	-75150
chr2	66179123	66220082	linc_gga007038	+	chr2	66151792	66174842	ENSGALG00000012814.3	PXDC1	+	-4282
chr2	66348316	66349953	linc_gga008014	-	chr2	66252175	66348254	ENSGALG00000012816.4	SLC22A23	+	-63
chr2	66371295	66374637	linc_gga001549n	-	chr2	66367677	66370171	ENSGALG00000012821.4	TUBB2B	+	-1125
chr2	66466441	66484186	linc_gga008019	-	chr2	66490039	66529407	ENSGALG00000027397.1	DUSP22	+	5854
chr2	66570010	66572570	linc_gga008020	-	chr2	66581521	66700785	ENSGALG00000012837.4	EXOC2	-	8952
chr2	66816326	66844107	linc_gga008022	-	chr2	66584780	66713653	ENSGALG00000012837.4	EXOC2	-	-102674
chr2	67071443	67076974	linc_gga007045	+	chr2	67079355	67452979	ENSGALG00000012843.4	GMDS	-	2382
chr2	67472217	67472613	linc_gga008026	-	chr2	67079355	67452979	ENSGALG00000012843.4	GMDS	-	-19239
chr2	67472217	67472788	linc_gga007047	+	chr2	67079355	67452979	ENSGALG00000012843.4	GMDS	-	-19239
chr2	67512769	67529070	linc_gga008028	-	chr2	67575442	67576754	ENSGALG00000028964.1	ENSGALT00000042813.1	-	46373
chr2	67567360	67568389	linc_gga007048	+	chr2	67575442	67576754	ENSGALG00000028964.1	ENSGALT00000042813.1	-	7054
chr2	67895303	67897960	linc_gga007054	+	chr2	67898883	67917107	ENSGALG00000012882.3	KDSR	+	924
chr2	68280581	68290704	linc_gga008039	-	chr2	68296154	68319337	ENSGALG00000012891.4	TNFRSF11A	-	5451
chr2	68944309	68960823	linc_gga007061	+	chr2	68791962	68843269	ENSGALG00000022956.2	ENSGALT00000037165.2	-	-101041
chr2	69690750	69701951	linc_gga007065	+	chr2	69347371	69444035	ENSGALG00000012917.4	CDH6	-	-246716
chr2	69757341	69774067	linc_gga008045	-	chr2	69347371	69444035	ENSGALG00000012917.4	CDH6	-	-313307
chr2	69931963	69933164	linc_gga008047	-	chr2	69347371	69444035	ENSGALG00000012917.4	CDH6	-	-487929
chr2	70103413	70104519	linc_gga007066	+	chr2	69347371	69444035	ENSGALG00000012917.4	CDH6	-	-659379
chr2	70302914	70303659	linc_gga008049	-	chr2	69347371	69444035	ENSGALG00000012917.4	CDH6	-	-858880
chr2	70351622	70354291	linc_gga008050	-	chr2	71244496	71344095	ENSGALG00000012923.4	CDH9	+	890206
chr2	70393173	70400695	linc_gga007068	+	chr2	71244496	71344095	ENSGALG00000012923.4	CDH9	+	843802
chr2	70550290	70566312	linc_gga008051	-	chr2	71244496	71344095	ENSGALG00000012923.4	CDH9	+	678185
chr2	70839108	70863150	linc_gga008052	-	chr2	71244496	71344095	ENSGALG00000012923.4	CDH9	+	381347
chr2	71061979	71067093	linc_gga008054	-	chr2	71244496	71344095	ENSGALG00000012923.4	CDH9	+	177404
chr2	71184444	71195134	linc_gga008055	-	chr2	71244496	71344095	ENSGALG00000012923.4	CDH9	+	49363
chr2	72534600	72535731	linc_gga007076	+	chr2	72361138	72362447	ENSGALG00000012928.3	ENSGALT00000021084.3	-	-172154
chr2	73502803	73513250	linc_gga008059	-	chr2	73046217	73413333	ENSGALG00000012941.3	CDH12	+	-89471
chr2	73996679	73999794	linc_gga008060	-	chr2	73909144	73909823	ENSGALG00000022947.2	ENSGALT00000037142.2	-	-86857
chr2	74583898	74599315	linc_gga008061	-	chr2	74484677	74486499	ENSGALG00000012949.4	ENSGALT00000021120.4	-	-97400
chr2	74891194	74892338	linc_gga008063	-	chr2	75044371	75047660	ENSGALG00000012950.4	ENSGALT00000021121.3	+	152034
chr2	76516132	76520781	linc_gga008071	-	chr2	76311200	76496830	ENSGALG00000012979.4	TRIO	-	-19303
chr2	76864101	76898552	linc_gga008073	-	chr2	76596235	76706986	ENSGALG00000012997.4	DNAH5	+	-157116
chr2	78045706	78056529	linc_gga007092	+	chr2	77784557	78033401	ENSGALG00000013001.4	CTNND2	+	-12306
chr2	78240444	78246564	linc_gga001395n	+	chr2	78246698	78252721	ENSGALG00000013005.4	SNRNP48	+	135
chr2	78341251	78344098	linc_gga008080	-	chr2	78346912	78357068	ENSGALG00000013033.4	ENSGALT00000021277.4	+	2815
chr2	78420643	78460680	linc_gga007100	+	chr2	78404318	78411897	ENSGALG00000013043.4	FAM173B	+	-8747
chr2	78563530	78567914	linc_gga007101	+	chr2	78404318	78411897	ENSGALG00000013043.4	FAM173B	+	-151634
chr2	79804929	79816918	linc_gga001397n	+	chr2	79819043	79824696	ENSGALG00000028336.1	MED10	+	2126
chr2	79827528	79834068	linc_gga001398n	+	chr2	79819043	79824696	ENSGALG00000028336.1	MED10	+	-2833
chr2	80189109	80195250	linc_gga007112	+	chr2	79980292	80095740	ENSGALG00000013079.4	ABCA13	+	-93370
chr2	80971611	80973509	linc_gga008095	-	chr2	80801705	80940693	ENSGALG00000013100.4	GRB10	-	-30919
chr2	81221677	81233046	linc_gga008097	-	chr2	81014598	81124708	ENSGALG00000013102.4	COBL	-	-96970
chr2	81319774	81321757	linc_gga007118	+	chr2	81014598	81124708	ENSGALG00000013102.4	COBL	-	-195067
chr2	82593751	82599409	linc_gga008102	-	chr2	82285135	82324750	ENSGALG00000028075.1	VSTM2A	+	-269002
chr2	82613898	82631613	linc_gga008103	-	chr2	82285135	82324750	ENSGALG00000028075.1	VSTM2A	+	-289149
chr2	82653561	82678954	linc_gga007124	+	chr2	82285135	82324750	ENSGALG00000028075.1	VSTM2A	+	-328812
chr2	83010206	83031085	linc_gga008104	-	chr2	83099423	83462516	ENSGALG00000013124.4	FHOD3	+	68339
chr2	83091742	83093254	linc_gga008105	-	chr2	83099423	83462516	ENSGALG00000013124.4	FHOD3	+	6170
chr2	83482011	83502416	linc_gga007126	+	chr2	83099423	83462516	ENSGALG00000013124.4	FHOD3	+	-19496
chr2	83590369	83608123	linc_gga001401n	+	chr2	83582747	83588325	ENSGALG00000013131.3	C18orf21	-	-2045
chr2	83663533	83669614	linc_gga008108	-	chr2	83582747	83588325	ENSGALG00000013131.3	C18orf21	-	-75209
chr2	83674794	83686582	linc_gga001402n	+	chr2	83582747	83588325	ENSGALG00000013131.3	C18orf21	-	-86470
chr2	83776934	83781970	linc_gga008110	-	chr2	83818018	83892233	ENSGALG00000013135.3	GALNT1	-	36049
chr2	83995849	84003507	linc_gga007130	+	chr2	83917037	83946515	ENSGALG00000013137.4	INO80C	+	-49335
chr2	84535685	84544366	linc_gga007133	+	chr2	84337585	84458094	ENSGALG00000013145.4	EPB41L4B	-	-77592
chr2	85146753	85291761	linc_gga001403n	+	chr2	84812788	85025689	ENSGALG00000013149.4	MOCOS	-	-121065
chr2	86059688	86064307	linc_gga008130	-	chr2	86065380	86068294	ENSGALG00000022896.2	IRX4	-	1074
chr2	86293497	86295980	linc_gga007140	+	chr2	86065380	86068294	ENSGALG00000022896.2	IRX4	-	-225204
chr2	86586140	86587357	linc_gga008132	-	chr2	86624613	86631727	ENSGALG00000013193.4	irx2	-	37257
chr2	86618929	86620400	linc_gga007141	+	chr2	86624613	86631727	ENSGALG00000013193.4	irx2	-	4214
chr2	86896365	86903334	linc_gga008134	-	chr2	87131470	87135061	ENSGALG00000013194.4	IRX1	+	228137
chr2	87367524	87370018	linc_gga007144	+	chr2	87131470	87135061	ENSGALG00000013194.4	IRX1	+	-232464
chr2	87671772	87676829	linc_gga008136	-	chr2	87823411	87864890	ENSGALG00000013196.4	ANKS6	-	146583
chr2	88560669	88564105	linc_gga001557n	-	chr2	88558022	88560120	ENSGALG00000019524.3	FAM206A	-	-550
chr2	89396003	89396569	linc_gga001559n	-	chr2	89372988	89395602	ENSGALG00000013568.4	NR4A3	-	-402
chr2	89399394	89403542	linc_gga008147	-	chr2	89372988	89395602	ENSGALG00000013568.4	NR4A3	-	-3793
chr2	89410844	89483009	linc_gga007158	+	chr2	89372988	89395602	ENSGALG00000013568.4	NR4A3	-	-15243
chr2	89504560	89505971	linc_gga007159	+	chr2	89372988	89395602	ENSGALG00000013568.4	NR4A3	-	-108959
chr2	89780355	89782207	linc_gga001560n	-	chr2	89782268	89789489	ENSGALG00000013591.5	BLOC1S4	-	62
chr2	89869877	89877577	linc_gga008150	-	chr2	89889723	89914906	ENSGALG00000013598.4	SCGN	-	12147
chr2	90656391	90666579	linc_gga001563n	-	chr2	90587561	90656025	ENSGALG00000013657.4	ZNF236	-	-367
chr2	90663674	90673055	linc_gga007166	+	chr2	90587561	90656025	ENSGALG00000013657.4	ZNF236	-	-7650
chr2	90673321	90686437	linc_gga008158	-	chr2	90587561	90656025	ENSGALG00000013657.4	ZNF236	-	-17297
chr2	90674232	90676413	linc_gga008159	-	chr2	90587561	90656025	ENSGALG00000013657.4	ZNF236	-	-18208
chr2	90715563	90718412	linc_gga008160	-	chr2	90744893	90750295	ENSGALG00000019517.3	ENSGALT00000030969.3	+	26482
chr2	90887325	90909763	linc_gga001408n	+	chr2	90781040	90880738	ENSGALG00000013660.4	ZNF516	+	-6588
chr2	91020142	91023655	linc_gga008161	-	chr2	90781040	90880738	ENSGALG00000013660.4	ZNF516	+	-139405
chr2	91395946	91396734	linc_gga001564n	-	chr2	91401220	91403242	ENSGALG00000022882.2	ZADH2	+	4487
chr2	91845379	91847852	linc_gga008165	-	chr2	91853634	91867910	ENSGALG00000019514.3	CNDP2	-	5783
chr2	92650756	92660550	linc_gga007178	+	chr2	92627799	92630335	ENSGALG00000028682.1	CBLN2	+	-20422
chr2	93032987	93038568	linc_gga007179	+	chr2	92627799	92630335	ENSGALG00000028682.1	CBLN2	+	-402653
chr2	93686806	93689984	linc_gga001410n	+	chr2	93602165	93685718	ENSGALG00000013745.4	RTTN	+	-1089
chr2	94299453	94315886	linc_gga008174	-	chr2	94287865	94299074	ENSGALG00000013762.4	ENSGALT00000022354.4	+	-380
chr2	94380549	94400174	linc_gga008175	-	chr2	94287865	94299074	ENSGALG00000013762.4	ENSGALT00000022354.4	+	-81476
chr2	94392920	94420305	linc_gga007189	+	chr2	94287865	94299074	ENSGALG00000013762.4	ENSGALT00000022354.4	+	-93847
chr2	94736451	94743539	linc_gga007192	+	chr2	94662443	94666094	ENSGALG00000013766.4	DSEL	+	-70358
chr2	94775194	94842322	linc_gga007193	+	chr2	94662443	94666094	ENSGALG00000013766.4	DSEL	+	-109101
chr2	94993751	95005272	linc_gga007194	+	chr2	95168834	95226253	ENSGALG00000013775.4	cad19	+	163563
chr2	95059443	95065472	linc_gga008177	-	chr2	95168834	95226253	ENSGALG00000013775.4	cad19	+	103363
chr2	96042417	96043101	linc_gga008181	-	chr2	96404417	96405491	ENSGALG00000013891.3	MC2R	+	361317
chr2	96314007	96317882	linc_gga008182	-	chr2	96404417	96405491	ENSGALG00000013891.3	MC2R	+	86536
chr2	97080764	97082871	linc_gga001566n	-	chr2	96957729	97080567	ENSGALG00000013817.4	SPIRE1	+	-198
chr2	97339002	97401312	linc_gga001567n	-	chr2	97223418	97337791	ENSGALG00000013785.4	GNAL	-	-1212
chr2	97379033	97384503	linc_gga007206	+	chr2	97223418	97337791	ENSGALG00000013785.4	GNAL	-	-41243
chr2	98005943	98036010	linc_gga001568n	-	chr2	97952711	97956997	ENSGALG00000022875.2	ENSGALT00000029656.3	-	-48947
chr2	98037385	98088278	linc_gga008197	-	chr2	97952711	97956997	ENSGALG00000022875.2	ENSGALT00000029656.3	-	-80389
chr2	98075925	98106045	linc_gga008198	-	chr2	98186704	98213801	ENSGALG00000000894.3	APCDD1	+	80660
chr2	98261774	98263550	linc_gga007210	+	chr2	98227824	98254555	ENSGALG00000014142.3	VAPA	-	-7220
chr2	98342713	98345563	linc_gga008200	-	chr2	98346337	98404464	ENSGALG00000008413.4	PPP4R1	+	775
chr2	98604072	98604679	linc_gga007212	+	chr2	98628114	98720357	ENSGALG00000013357.4	MTCL1	-	23436
chr2	99332187	99336377	linc_gga008206	-	chr2	99377050	99377947	ENSGALG00000019501.4	LRRC30	-	40674
chr2	99842345	99848164	linc_gga008208	-	chr2	99870109	99872608	ENSGALG00000026870.1	TMEM200C	+	21946
chr2	99866199	99867750	linc_gga008209	-	chr2	99870109	99872608	ENSGALG00000026870.1	TMEM200C	+	2360
chr2	100176350	100178087	linc_gga007222	+	chr2	100141467	100160125	ENSGALG00000027053.1	C18orf42	+	-16226
chr2	100294900	100316551	linc_gga007223	+	chr2	100436018	100460793	ENSGALG00000014793.3	ENSGALT00000023885.4	+	119468
chr2	100488891	100489687	linc_gga001569n	-	chr2	100479329	100487584	ENSGALG00000014795.4	TGIF1	-	-1308
chr2	100690694	100693678	linc_gga001414n	+	chr2	100654003	100689646	ENSGALG00000014836.4	LPIN2	+	-1049
chr2	101076406	101101276	linc_gga008219	-	chr2	100854194	100869739	ENSGALG00000014799.4	METTL4	+	-206668
chr2	101447202	101479317	linc_gga008221	-	chr2	101496504	101499219	ENSGALG00000014858.4	ADCYAP1	-	17188
chr2	102097342	102100174	linc_gga001570n	-	chr2	102072146	102097199	ENSGALG00000014936.4	ESCO1	-	-144
chr2	102128781	102130882	linc_gga008231	-	chr2	102106446	102127328	ENSGALG00000014938.4	ABHD3	-	-1454
chr2	102291501	102298267	linc_gga001415n	+	chr2	102302370	102315684	ENSGALG00000014976.4	GATA6	+	4104
chr2	102292225	102298264	linc_gga008233	-	chr2	102302370	102315684	ENSGALG00000014976.4	GATA6	+	4107
chr2	102298506	102299520	linc_gga001416n	+	chr2	102302370	102315684	ENSGALG00000014976.4	GATA6	+	2851
chr2	102315743	102318911	linc_gga001417n	+	chr2	102302370	102315684	ENSGALG00000014976.4	GATA6	+	-60
chr2	102422306	102433408	linc_gga007235	+	chr2	102488152	102521644	ENSGALG00000014982.4	RBBP8	+	54745
chr2	102893819	102894981	linc_gga008240	-	chr2	102780727	102893609	ENSGALG00000015056.4	LAMA3	+	-211
chr2	103134099	103136424	linc_gga007243	+	chr2	103164261	103166805	ENSGALG00000015106.3	ENSGALT00000024373.3	+	27838
chr2	103511185	103517194	linc_gga007245	+	chr2	103383679	103410706	ENSGALG00000015112.3	ZNF521	-	-100480
chr2	103890424	103900012	linc_gga007247	+	chr2	103821688	103883809	ENSGALG00000015122.4	TAF4B	+	-6616
chr2	104026282	104030310	linc_gga008246	-	chr2	103913221	103977131	ENSGALG00000015124.4	KCTD1	-	-49152
chr2	104228653	104234569	linc_gga008249	-	chr2	104126304	104127381	ENSGALG00000019489.3	CHST9	-	-101273
chr2	104239156	104381569	linc_gga008250	-	chr2	104449183	104562821	ENSGALG00000015132.2	CDH2	-	67615
chr2	104261735	104267567	linc_gga007250	+	chr2	104126304	104127381	ENSGALG00000019489.3	CHST9	-	-134355
chr2	104817067	104832992	linc_gga007251	+	chr2	104449183	104562821	ENSGALG00000015132.2	CDH2	-	-254247
chr2	104843892	104856188	linc_gga007252	+	chr2	104449183	104562821	ENSGALG00000015132.2	CDH2	-	-281072
chr2	105534485	105537667	linc_gga007254	+	chr2	105634158	105655438	ENSGALG00000015140.4	ENSGALT00000024430.4	-	96492
chr2	105683355	105722839	linc_gga008255	-	chr2	105634158	105655438	ENSGALG00000015140.4	ENSGALT00000024430.4	-	-27918
chr2	105736208	105738886	linc_gga007255	+	chr2	105751169	105769043	ENSGALG00000017398.4	ENSGALT00000036805.2	+	12284
chr2	105803480	105823017	linc_gga008258	-	chr2	105824284	105831740	ENSGALG00000015143.4	TTR	+	1268
chr2	105898249	105907512	linc_gga008260	-	chr2	105917551	105952043	ENSGALG00000015153.4	ENSGALT00000024454.4	-	10040
chr2	105905209	105906442	linc_gga008261	-	chr2	105917551	105952043	ENSGALG00000015153.4	ENSGALT00000024454.4	-	11110
chr2	105960148	105961698	linc_gga007259	+	chr2	105967981	106017814	ENSGALG00000015157.5	TRAPPC8	-	6284
chr2	106729725	106735567	linc_gga007265	+	chr2	106756438	106849498	ENSGALG00000015198.4	ENSGALT00000024522.4	-	20872
chr2	106984646	106994974	linc_gga007267	+	chr2	106955501	106961308	ENSGALG00000015199.3	ENSGALT00000024524.3	+	-23339
chr2	107001163	107004610	linc_gga007268	+	chr2	106955501	106961308	ENSGALG00000015199.3	ENSGALT00000024524.3	+	-39856
chr2	107053304	107061097	linc_gga001419n	+	chr2	107131492	107228834	ENSGALG00000015211.3	DTNA	+	70396
chr2	107433433	107434984	linc_gga007273	+	chr2	107409189	107414872	ENSGALG00000015220.3	ENSGALT00000024564.3	+	-18562
chr2	107468334	107471397	linc_gga008272	-	chr2	107409189	107414872	ENSGALG00000015220.3	ENSGALT00000024564.3	+	-53463
chr2	108167040	108184713	linc_gga007278	+	chr2	108189926	108193054	ENSGALG00000024487.2	C8orf22	+	5214
chr2	108464660	108642572	linc_gga001422n	+	chr2	108653137	108794934	ENSGALG00000015248.3	SNTG1	+	10566
chr2	108494250	108527901	linc_gga008277	-	chr2	108653137	108794934	ENSGALG00000015248.3	SNTG1	+	125237
chr2	108909913	108921665	linc_gga008278	-	chr2	108653137	108794934	ENSGALG00000015248.3	SNTG1	+	-114980
chr2	109029809	109052740	linc_gga008280	-	chr2	109171031	109214217	ENSGALG00000015250.3	PCMTD1	-	118292
chr2	109101646	109106114	linc_gga008282	-	chr2	109171031	109214217	ENSGALG00000015250.3	PCMTD1	-	64918
chr2	109219518	109220377	linc_gga008285	-	chr2	109171031	109214217	ENSGALG00000015250.3	PCMTD1	-	-5302
chr2	109229522	109247405	linc_gga008286	-	chr2	109171031	109214217	ENSGALG00000015250.3	PCMTD1	-	-15306
chr2	109773499	109781218	linc_gga008290	-	chr2	109787985	109790507	ENSGALG00000015261.4	NPBWR1	+	6768
chr2	109802466	109806597	linc_gga008291	-	chr2	109787985	109790507	ENSGALG00000015261.4	NPBWR1	+	-11960
chr2	109940103	109941428	linc_gga007282	+	chr2	109964966	109989152	ENSGALG00000013621.4	ATP6V1H	-	23539
chr2	109943915	109946119	linc_gga001577n	-	chr2	109964966	109989152	ENSGALG00000013621.4	ATP6V1H	-	18848
chr2	110147467	110150465	linc_gga007286	+	chr2	110081052	110090275	ENSGALG00000015280.3	MRPL15	+	-57193
chr2	110217116	110219700	linc_gga008298	-	chr2	110274737	110448865	ENSGALG00000026109.1	ENSGALT00000044567.1	+	55038
chr2	111025610	111029501	linc_gga007295	+	chr2	111004142	111017846	ENSGALG00000015416.2	SDR16C5	-	-7765
chr2	111202894	111205546	linc_gga008307	-	chr2	111285264	111302348	ENSGALG00000015421.4	IMPAD1	-	79719
chr2	111422130	111423691	linc_gga008309	-	chr2	111285264	111302348	ENSGALG00000015421.4	IMPAD1	-	-119783
chr2	112383539	112393974	linc_gga007301	+	chr2	112413503	112453419	ENSGALG00000015454.4	CA8	-	19530
chr2	112515074	112517052	linc_gga008314	-	chr2	112517302	112558232	ENSGALG00000015450.4	RAB2A	+	251
chr2	112568865	112574055	linc_gga008315	-	chr2	112517302	112558232	ENSGALG00000015450.4	RAB2A	+	-10634
chr2	112730470	112740816	linc_gga007304	+	chr2	112612963	112699976	ENSGALG00000015472.4	CHD7	+	-30495
chr2	113555809	113568288	linc_gga001428n	+	chr2	113543308	113551391	ENSGALG00000015505.4	YTHDF3	+	-4419
chr2	113871905	113873881	linc_gga007309	+	chr2	114093262	114114645	ENSGALG00000015512.4	CYP7B1	-	219382
chr2	113961249	113966621	linc_gga007310	+	chr2	114093262	114114645	ENSGALG00000015512.4	CYP7B1	-	126642
chr2	114212075	114214899	linc_gga007312	+	chr2	114093262	114114645	ENSGALG00000015512.4	CYP7B1	-	-97431
chr2	114317761	114361957	linc_gga008322	-	chr2	114472658	114503139	ENSGALG00000000062.4	ARMC1	-	110702
chr2	114717704	114721374	linc_gga008327	-	chr2	114712173	114713167	ENSGALG00000015521.4	CRH	-	-4538
chr2	114781009	114782432	linc_gga008329	-	chr2	114787386	114799160	ENSGALG00000014185.4	ADHFE1	+	4955
chr2	114828588	114829151	linc_gga001430n	+	chr2	114810822	114828586	ENSGALG00000014100.4	C8orf46	+	-3
chr2	114909030	114910508	linc_gga008332	-	chr2	114881198	114894526	ENSGALG00000015524.3	VCPIP1	-	-14505
chr2	114910567	114911288	linc_gga001432n	+	chr2	114881198	114894526	ENSGALG00000015524.3	VCPIP1	-	-16042
chr2	115522517	115525156	linc_gga008337	-	chr2	115526241	115690070	ENSGALG00000015565.4	C8orf34	+	1086
chr2	115737056	115742514	linc_gga008338	-	chr2	115782593	115811179	ENSGALG00000022810.2	ENSGALT00000036699.2	+	40080
chr2	116182378	116193688	linc_gga001586n	-	chr2	116194098	116199530	ENSGALG00000022809.2	PRDM14	-	411
chr2	116496900	116499023	linc_gga001587n	-	chr2	116481188	116488707	ENSGALG00000022801.2	XKR9	+	-8194
chr2	116824615	116829738	linc_gga008345	-	chr2	116915840	116918080	ENSGALG00000019470.3	MSC	-	86103
chr2	117648500	117665876	linc_gga001589n	-	chr2	117503017	117648491	ENSGALG00000015644.4	STAU2	-	-10
chr2	117762815	117767946	linc_gga008352	-	chr2	117745309	117753197	ENSGALG00000027598.1	LY96	+	-9619
chr2	117954662	117955838	linc_gga007338	+	chr2	117914309	117920391	ENSGALG00000015658.4	GDAP1	+	-34272
chr2	118655385	118656358	linc_gga007342	+	chr2	118421431	118442821	ENSGALG00000015670.4	HNF4G	+	-212565
chr2	118826136	118857551	linc_gga007343	+	chr2	119025057	119150906	ENSGALG00000015673.4	ZFHX4	+	167507
chr2	118945808	118967161	linc_gga007345	+	chr2	119025057	119150906	ENSGALG00000015673.4	ZFHX4	+	57897
chr2	119387527	119389313	linc_gga008361	-	chr2	119193464	119216508	ENSGALG00000015678.4	PEX2	-	-171020
chr2	119732946	119752909	linc_gga008362	-	chr2	119973141	120009255	ENSGALG00000015732.3	PKIA	+	220233
chr2	119954684	119957074	linc_gga007350	+	chr2	119973141	120009255	ENSGALG00000015732.3	PKIA	+	16068
chr2	120724288	120728651	linc_gga008369	-	chr2	120668872	120704236	ENSGALG00000015744.4	TPD52	-	-20053
chr2	120737904	120751804	linc_gga007355	+	chr2	120783327	120809194	ENSGALG00000015747.4	ZBTB10	+	31524
chr2	120841988	120847024	linc_gga008371	-	chr2	120829350	120831013	ENSGALG00000025727.1	ENSGALT00000044086.1	+	-10976
chr2	120871981	120876317	linc_gga001591n	-	chr2	120881813	120900516	ENSGALG00000015755.4	ZNF704	-	5497
chr2	121742584	121746622	linc_gga008380	-	chr2	121309871	121333508	ENSGALG00000015794.4	SNX16	-	-409077
chr2	121974050	121991860	linc_gga008381	-	chr2	122183785	122184058	ENSGALG00000027541.1	ENSGALT00000030856.3	+	191926
chr2	122999235	123014655	linc_gga007372	+	chr2	122953407	122982927	ENSGALG00000015886.4	CNGB3	-	-16309
chr2	123029124	123032389	linc_gga007373	+	chr2	122953407	122982927	ENSGALG00000015886.4	CNGB3	-	-46198
chr2	123635533	123661691	linc_gga008390	-	chr2	123445893	123621303	ENSGALG00000015896.4	MMP16	-	-14231
chr2	123923294	123924310	linc_gga008391	-	chr2	124047742	124066705	ENSGALG00000015899.4	RIPK2	+	123433
chr2	123949406	123962823	linc_gga007375	+	chr2	124047742	124066705	ENSGALG00000015899.4	RIPK2	+	84920
chr2	124097164	124103837	linc_gga007377	+	chr2	124071733	124090805	ENSGALG00000015905.4	ENSGALT00000025631.4	+	-6360
chr2	124361688	124364559	linc_gga001594n	-	chr2	124388960	124400813	ENSGALG00000015915.4	TMEM64	-	24402
chr2	124368962	124369343	linc_gga007380	+	chr2	124388960	124400813	ENSGALG00000015915.4	TMEM64	-	19618
chr2	124413537	124427122	linc_gga008395	-	chr2	124431976	124487257	ENSGALG00000015918.4	NECAB1	+	4855
chr2	124757519	124759740	linc_gga008398	-	chr2	124823183	124932746	ENSGALG00000015926.4	RUNX1T1	-	63444
chr2	124978925	124983443	linc_gga008400	-	chr2	124823183	124932746	ENSGALG00000015926.4	RUNX1T1	-	-46180
chr2	125111651	125112482	linc_gga008401	-	chr2	125273981	125333683	ENSGALG00000015927.4	TRIQK	-	161500
chr2	125114616	125118343	linc_gga007385	+	chr2	125273981	125333683	ENSGALG00000015927.4	TRIQK	-	155639
chr2	125116744	125118394	linc_gga008402	-	chr2	125273981	125333683	ENSGALG00000015927.4	TRIQK	-	155588
chr2	125344330	125346184	linc_gga007386	+	chr2	125273981	125333683	ENSGALG00000015927.4	TRIQK	-	-10648
chr2	125348129	125350970	linc_gga008404	-	chr2	125273981	125333683	ENSGALG00000015927.4	TRIQK	-	-14447
chr2	125659796	125662125	linc_gga001436n	+	chr2	125632567	125659384	ENSGALG00000015940.4	TMEM67	+	-413
chr2	126037549	126037933	linc_gga007392	+	chr2	126052839	126076741	ENSGALG00000015975.4	DPY19L4	+	14907
chr2	126413908	126419505	linc_gga008413	-	chr2	126258108	126269454	ENSGALG00000015989.4	C8orf37	-	-144455
chr2	126669110	126669820	linc_gga007398	+	chr2	126616010	126645632	ENSGALG00000015998.4	PTDSS1	+	-23479
chr2	126945064	126949164	linc_gga008419	-	chr2	126747262	126929143	ENSGALG00000022789.2	CPQ	+	-15922
chr2	126977880	126978713	linc_gga008420	-	chr2	126747262	126929143	ENSGALG00000022789.2	CPQ	+	-48738
chr2	126987813	127007924	linc_gga008421	-	chr2	127057052	127088247	ENSGALG00000016004.4	MTDH	+	49129
chr2	127055393	127056426	linc_gga008422	-	chr2	127057052	127088247	ENSGALG00000016004.4	MTDH	+	627
chr2	127569831	127579322	linc_gga001598n	-	chr2	127436599	127569389	ENSGALG00000016015.3	STK3	-	-443
chr2	128303613	128307611	linc_gga007411	+	chr2	128328006	128345454	ENSGALG00000013904.4	ANKRD46	-	20396
chr2	128509913	128511872	linc_gga007413	+	chr2	128505589	128507895	ENSGALG00000028918.1	ZNF706	-	-2019
chr2	128510936	128514496	linc_gga001599n	-	chr2	128505589	128507895	ENSGALG00000028918.1	ZNF706	-	-3042
chr2	128659636	128668665	linc_gga007415	+	chr2	128668724	128710037	ENSGALG00000013363.4	NCALD	-	60
chr2	129040461	129055693	linc_gga008445	-	chr2	129012894	129038405	ENSGALG00000016056.3	AZIN1	-	-2057
chr2	130037785	130040348	linc_gga008450	-	chr2	130076853	130385801	ENSGALG00000016078.3	ZFPM2	+	36506
chr2	130060071	130067204	linc_gga008451	-	chr2	130076853	130385801	ENSGALG00000016078.3	ZFPM2	+	9650
chr2	131425742	131428379	linc_gga007429	+	chr2	131405147	131425618	ENSGALG00000016093.4	EIF3E	-	-125
chr2	131671786	131677687	linc_gga008459	-	chr2	131690686	131704507	ENSGALG00000016101.4	TRHR	+	13000
chr2	131822621	131834258	linc_gga001603n	-	chr2	131790738	131821463	ENSGALG00000016108.4	SYBU	-	-1159
chr2	132360423	132361171	linc_gga008465	-	chr2	131951472	131963384	ENSGALG00000016109.4	KCNV1	-	-397040
chr2	133541834	133550906	linc_gga008467	-	chr2	132812343	133381395	ENSGALG00000016111.4	CSMD3	-	-160440
chr2	134253799	134255211	linc_gga007439	+	chr2	134048832	134252747	ENSGALG00000016123.4	TRPS1	-	-1053
chr2	134413298	134418352	linc_gga007440	+	chr2	134048832	134252747	ENSGALG00000016123.4	TRPS1	-	-160552
chr2	134788798	134814014	linc_gga007442	+	chr2	134749873	134773800	ENSGALG00000016119.3	RAD21	-	-14999
chr2	135888796	135890967	linc_gga007445	+	chr2	135902062	135921714	ENSGALG00000016114.4	TNFRSF11B	-	11096
chr2	136831540	136865282	linc_gga007454	+	chr2	136937864	136952782	ENSGALG00000016394.4	HAS2	-	72583
chr2	137452053	137454055	linc_gga008483	-	chr2	137459620	137462113	ENSGALG00000016390.3	ZHX2	+	5566
chr2	137561773	137563858	linc_gga001605n	-	chr2	137565617	137568239	ENSGALG00000016378.3	ZHX1	-	1760
chr2	137634629	137637639	linc_gga008487	-	chr2	137622324	137632958	ENSGALG00000016372.4	WDYHV1	+	-1672
chr2	137904015	137905272	linc_gga008491	-	chr2	137800983	137872216	ENSGALG00000016349.4	FER1L6	+	-31800
chr2	137927997	137959050	linc_gga008492	-	chr2	137986348	138016847	ENSGALG00000016339.4	TMEM65	-	27299
chr2	138461611	138466502	linc_gga007468	+	chr2	138436989	138444511	ENSGALG00000016311.4	TRIB1	+	-17101
chr2	138715169	138721096	linc_gga007469	+	chr2	138873013	138876023	ENSGALG00000016310.4	FAM84B	-	151918
chr2	138784551	138790773	linc_gga007470	+	chr2	138873013	138876023	ENSGALG00000016310.4	FAM84B	-	82241
chr2	138889472	138892127	linc_gga007472	+	chr2	138873013	138876023	ENSGALG00000016310.4	FAM84B	-	-13450
chr2	138958267	138964441	linc_gga007473	+	chr2	138873013	138876023	ENSGALG00000016310.4	FAM84B	-	-82245
chr2	138981857	138992866	linc_gga007474	+	chr2	138873013	138876023	ENSGALG00000016310.4	FAM84B	-	-105835
chr2	139134894	139141957	linc_gga008501	-	chr2	139316927	139321894	ENSGALG00000016308.4	MYC	+	174971
chr2	139234299	139236064	linc_gga007475	+	chr2	139316927	139321894	ENSGALG00000016308.4	MYC	+	80864
chr2	139243500	139269873	linc_gga008502	-	chr2	139316927	139321894	ENSGALG00000016308.4	MYC	+	47055
chr2	139436665	139449864	linc_gga007479	+	chr2	139316927	139321894	ENSGALG00000016308.4	MYC	+	-114772
chr2	139702147	139710229	linc_gga007480	+	chr2	140043000	140061878	ENSGALG00000016306.4	FAM49B	-	332772
chr2	139900882	139902320	linc_gga008503	-	chr2	140043000	140061878	ENSGALG00000016306.4	FAM49B	-	140681
chr2	140703782	140714172	linc_gga007484	+	chr2	140457599	140575805	ENSGALG00000016298.4	ADCY8	-	-127978
chr2	141153048	141153464	linc_gga001607n	-	chr2	141218747	141250537	ENSGALG00000016244.4	LRRC6	-	65284
chr2	141254139	141260372	linc_gga001608n	-	chr2	141260433	141266499	ENSGALG00000019426.2	TMEM71	-	62
chr2	141636285	141640306	linc_gga008513	-	chr2	141665330	141689879	ENSGALG00000016210.2	ST3GAL1	-	25025
chr2	141707848	141731165	linc_gga007490	+	chr2	141665330	141689879	ENSGALG00000016210.2	ST3GAL1	-	-17970
chr2	141734858	141749726	linc_gga007491	+	chr2	141665330	141689879	ENSGALG00000016210.2	ST3GAL1	-	-44980
chr2	142244244	142250725	linc_gga001609n	-	chr2	142122785	142207755	ENSGALG00000016207.4	ZFAT	-	-36490
chr2	142777616	142780957	linc_gga001445n	+	chr2	142700485	142776708	ENSGALG00000016203.4	KHDRBS3	+	-909
chr2	143647165	143647712	linc_gga007494	+	chr2	143855748	144038521	ENSGALG00000016197.6	FAM135B	-	208037
chr2	144738196	144756840	linc_gga007496	+	chr2	144604863	144683639	ENSGALG00000016193.3	KCNK9	-	-54558
chr2	145233622	145235259	linc_gga007498	+	chr2	145239341	145282979	ENSGALG00000016189.4	AGO2	-	4083
chr2	145287666	145289425	linc_gga008525	-	chr2	145289504	145290656	ENSGALG00000016172.3	RPLP1	+	80
chr2	145811035	145826578	linc_gga008530	-	chr2	145841489	145847749	ENSGALG00000016162.4	PTP4A3	-	14912
chr2	145888217	145971613	linc_gga007503	+	chr2	145880587	145882339	ENSGALG00000027029.1	ENSGALT00000043108.1	+	-5879
chr2	147584605	147588320	linc_gga001613n	-	chr2	147589016	147590231	ENSGALG00000016154.1	ARC	-	697
chr2	147869370	147871215	linc_gga007507	+	chr2	147859018	147863129	ENSGALG00000016153.4	PSCA	+	-6242
chr2	148235620	148240523	linc_gga001615n	-	chr2	148240819	148241680	ENSGALG00000026264.1	MAFA	-	297
chr2	148409366	148411752	linc_gga008544	-	chr2	148412676	148428775	ENSGALG00000016141.3	ENSGALT00000025998.3	+	925
chr2	148795411	148798787	linc_gga007516	+	chr2	148759824	148774588	ENSGALG00000000076.4	NRBP2	-	-20824
chr20	156059	157216	linc_gga001617n	+	chr20	157991	228687	ENSGALG00000001026.4	EPB41L1	+	776
chr20	286191	371838	linc_gga001619n	+	chr20	378825	442619	ENSGALG00000001046.3	DLGAP4	+	6988
chr20	495616	497693	linc_gga001620n	+	chr20	500204	529457	ENSGALG00000001182.4	NCOA6	+	2512
chr20	532840	540679	linc_gga001621n	+	chr20	542657	545612	ENSGALG00000001209.4	ENSGALT00000001836.2	-	1979
chr20	623889	626679	linc_gga008565	+	chr20	626684	647924	ENSGALG00000001332.4	RBL1	-	6
chr20	806070	808632	linc_gga008789	-	chr20	735964	793938	ENSGALG00000001420.4	RALGAPB	-	-12133
chr20	867331	868006	linc_gga001622n	+	chr20	835503	867279	ENSGALG00000001492.4	NDRG3	+	-53
chr20	2719957	2721995	linc_gga008588	+	chr20	2604620	2655988	ENSGALG00000003106.4	ENSGALT00000034624.3	-	-63970
chr20	3099403	3115137	linc_gga008594	+	chr20	3027212	3045691	ENSGALG00000003409.4	SOGA1	-	-53713
chr20	3835015	3842944	linc_gga008813	-	chr20	3952513	3969262	ENSGALG00000003503.4	MYBL2	-	109570
chr20	3996414	3998809	linc_gga001668n	-	chr20	3984241	3994990	ENSGALG00000003537.4	SGK2	-	-1425
chr20	4094805	4097753	linc_gga001624n	+	chr20	4080900	4091173	ENSGALG00000003559.3	ACTR5	+	-3633
chr20	4197672	4212817	linc_gga001626n	+	chr20	4170738	4197326	ENSGALG00000003658.3	DHX35	+	-347
chr20	4214324	4240452	linc_gga008601	+	chr20	4170738	4197326	ENSGALG00000003658.3	DHX35	+	-16999
chr20	4324649	4336761	linc_gga008603	+	chr20	4170738	4197326	ENSGALG00000003658.3	DHX35	+	-127324
chr20	4390820	4410350	linc_gga008604	+	chr20	4170738	4197326	ENSGALG00000003658.3	DHX35	+	-193495
chr20	4399091	4456723	linc_gga008605	+	chr20	4170738	4197326	ENSGALG00000003658.3	DHX35	+	-201766
chr20	4505907	4621146	linc_gga008606	+	chr20	4170738	4197326	ENSGALG00000003658.3	DHX35	+	-308582
chr20	4594901	4597949	linc_gga008607	+	chr20	4170738	4197326	ENSGALG00000003658.3	DHX35	+	-397576
chr20	4629848	4688381	linc_gga008608	+	chr20	4170738	4197326	ENSGALG00000003658.3	DHX35	+	-432523
chr20	4720047	4743962	linc_gga008609	+	chr20	5180401	5242581	ENSGALG00000003681.4	TOP1	+	436440
chr20	4810917	4813637	linc_gga008610	+	chr20	5180401	5242581	ENSGALG00000003681.4	TOP1	+	366765
chr20	4880521	4906920	linc_gga008611	+	chr20	5180401	5242581	ENSGALG00000003681.4	TOP1	+	273482
chr20	4899164	4927307	linc_gga008819	-	chr20	5180401	5242581	ENSGALG00000003681.4	TOP1	+	253095
chr20	4925218	4952831	linc_gga008612	+	chr20	5180401	5242581	ENSGALG00000003681.4	TOP1	+	227571
chr20	4946579	4950976	linc_gga008820	-	chr20	5180401	5242581	ENSGALG00000003681.4	TOP1	+	229426
chr20	4985908	4987093	linc_gga008821	-	chr20	5180401	5242581	ENSGALG00000003681.4	TOP1	+	193309
chr20	5085750	5129319	linc_gga008823	-	chr20	5180401	5242581	ENSGALG00000003681.4	TOP1	+	51083
chr20	5129647	5131092	linc_gga008824	-	chr20	5180401	5242581	ENSGALG00000003681.4	TOP1	+	49310
chr20	5140531	5143281	linc_gga008613	+	chr20	5180401	5242581	ENSGALG00000003681.4	TOP1	+	37121
chr20	5151268	5155487	linc_gga008614	+	chr20	5180401	5242581	ENSGALG00000003681.4	TOP1	+	24915
chr20	5174647	5179198	linc_gga008615	+	chr20	5180401	5242581	ENSGALG00000003681.4	TOP1	+	1204
chr20	5435342	5438288	linc_gga001669n	-	chr20	5430148	5434660	ENSGALG00000027126.1	BLCAP	-	-683
chr20	5470108	5471777	linc_gga008624	+	chr20	5472059	5486605	ENSGALG00000003932.4	SDC4	+	283
chr20	5617667	5618425	linc_gga008836	-	chr20	5622924	5666183	ENSGALG00000004146.3	RIMS4	+	4500
chr20	5732120	5735648	linc_gga008839	-	chr20	5740429	5750933	ENSGALG00000004220.3	SERINC3	+	4782
chr20	5803471	5807815	linc_gga008632	+	chr20	5810985	5816101	ENSGALG00000026285.1	FITM2	+	3171
chr20	5869971	5871466	linc_gga001634n	+	chr20	5883366	5889550	ENSGALG00000004340.3	OCSTAMP	-	11901
chr20	5926097	5927331	linc_gga001672n	-	chr20	5928135	5935198	ENSGALG00000004498.4	SLC2A10	+	805
chr20	6321482	6412180	linc_gga001675n	-	chr20	6263028	6319814	ENSGALG00000004593.4	SULF2	-	-1669
chr20	6814946	6816224	linc_gga001635n	+	chr20	6785823	6803177	ENSGALG00000004736.4	STAU1	+	-11770
chr20	6974709	6980487	linc_gga008644	+	chr20	6872690	6971663	ENSGALG00000004758.3	KCNB1	-	-3047
chr20	6974709	6983601	linc_gga001678n	-	chr20	6872690	6971663	ENSGALG00000004758.3	KCNB1	-	-3047
chr20	7657280	7658253	linc_gga008653	+	chr20	7702267	8001028	ENSGALG00000005102.4	CDH4	+	44015
chr20	8127144	8130763	linc_gga008657	+	chr20	8120600	8123051	ENSGALG00000005170.4	HRH3	-	-4094
chr20	8266788	8268669	linc_gga008860	-	chr20	8282586	8286470	ENSGALG00000005338.4	RPS21	-	13918
chr20	8320727	8329547	linc_gga001682n	-	chr20	8309310	8320262	ENSGALG00000005348.4	RBBP8NL	-	-466
chr20	8328033	8341944	linc_gga008660	+	chr20	8309310	8320262	ENSGALG00000005348.4	RBBP8NL	-	-7772
chr20	8343214	8364576	linc_gga008863	-	chr20	8368250	8377966	ENSGALG00000005352.4	GATA5	-	3675
chr20	8495085	8506205	linc_gga008865	-	chr20	8527859	8553104	ENSGALG00000005460.4	SLCO4A1	+	21655
chr20	8517599	8520343	linc_gga008866	-	chr20	8527859	8553104	ENSGALG00000005460.4	SLCO4A1	+	7517
chr20	8856749	8860269	linc_gga008871	-	chr20	8837209	8837872	ENSGALG00000005718.1	BHLHE23	-	-18878
chr20	8860328	8861373	linc_gga008667	+	chr20	8837209	8837872	ENSGALG00000005718.1	BHLHE23	-	-22457
chr20	8955883	8970197	linc_gga001685n	-	chr20	9050993	9061845	ENSGALG00000005745.4	YTHDF1	-	80797
chr20	9003794	9014872	linc_gga001686n	-	chr20	9050993	9061845	ENSGALG00000005745.4	YTHDF1	-	36122
chr20	9029179	9036747	linc_gga008669	+	chr20	9050993	9061845	ENSGALG00000005745.4	YTHDF1	-	14247
chr20	9263012	9268491	linc_gga001687n	-	chr20	9280351	9338425	ENSGALG00000005822.4	KCNQ2	-	11861
chr20	9621568	9653766	linc_gga001688n	-	chr20	9598822	9610812	ENSGALG00000027965.1	OPRL1	-	-10757
chr20	9667088	9680426	linc_gga008886	-	chr20	9692143	9695672	ENSGALG00000021079.3	RGS19	+	11718
chr20	9733768	9738160	linc_gga001640n	+	chr20	9728461	9733689	ENSGALG00000026582.1	SOX18	+	-80
chr20	9863216	9867876	linc_gga001690n	-	chr20	9868315	9882697	ENSGALG00000006046.4	DNAJC5	-	440
chr20	9917388	9925087	linc_gga001641n	+	chr20	9931688	9954256	ENSGALG00000006062.4	ZBTB46	+	6602
chr20	9954299	9957243	linc_gga001692n	-	chr20	9931688	9954256	ENSGALG00000006062.4	ZBTB46	+	-44
chr20	9995832	9998037	linc_gga001694n	-	chr20	9998638	10003173	ENSGALG00000006106.4	ENSGALT00000009858.3	-	602
chr20	10206459	10207381	linc_gga008694	+	chr20	10192261	10204522	ENSGALG00000006186.4	RAD21L1	-	-1938
chr20	10234360	10236435	linc_gga001644n	+	chr20	10237436	10245306	ENSGALG00000026890.1	ANGPT4	+	1002
chr20	10484681	10487501	linc_gga001695n	-	chr20	10487517	10491477	ENSGALG00000006594.4	POFUT1	+	17
chr20	10503754	10505363	linc_gga001646n	+	chr20	10505807	10517025	ENSGALG00000006612.4	ASXL1	+	445
chr20	10567645	10575973	linc_gga008712	+	chr20	10522750	10558193	ENSGALG00000028251.1	NOL4L	-	-9453
chr20	10579930	10581329	linc_gga008713	+	chr20	10585430	10590382	ENSGALG00000006630.3	COMMD7	-	4102
chr20	10590628	10594296	linc_gga008911	-	chr20	10585430	10590382	ENSGALG00000006630.3	COMMD7	-	-247
chr20	10630127	10631263	linc_gga001647n	+	chr20	10633102	10644913	ENSGALG00000006662.4	BPIFB3	+	1840
chr20	10815420	10819306	linc_gga008723	+	chr20	10772138	10813719	ENSGALG00000006817.4	CTNNBL1	-	-1702
chr20	10843546	10844633	linc_gga008726	+	chr20	10844861	10847572	ENSGALG00000028957.1	ENSGALT00000045979.1	-	229
chr20	10884841	10885877	linc_gga001649n	+	chr20	10887207	10895373	ENSGALG00000023547.2	PCIF1	+	1331
chr20	10945141	10947451	linc_gga001651n	+	chr20	10922029	10944646	ENSGALG00000006930.4	SLC12A5	+	-496
chr20	11041085	11044481	linc_gga001697n	-	chr20	10990501	11029175	ENSGALG00000007211.4	CDH22	-	-11911
chr20	11368917	11370994	linc_gga001701n	-	chr20	11259505	11339030	ENSGALG00000007509.4	GNAS	-	-29888
chr20	11390638	11395997	linc_gga001702n	-	chr20	11405821	11418211	ENSGALG00000007533.4	NPEPL1	-	9825
chr20	11457785	11463900	linc_gga008933	-	chr20	11418938	11429240	ENSGALG00000007541.4	STX16	-	-28546
chr20	11553295	11558515	linc_gga008740	+	chr20	11559949	11575679	ENSGALG00000007554.3	RAB22A	-	1435
chr20	11636203	11646174	linc_gga008936	-	chr20	11616767	11620961	ENSGALG00000027484.1	C20orf85	-	-15243
chr20	11778377	11780924	linc_gga008937	-	chr20	11834689	11906056	ENSGALG00000007636.4	PEPCK	-	53766
chr20	11800471	11801867	linc_gga008743	+	chr20	11834689	11906056	ENSGALG00000007636.4	PEPCK	-	32823
chr20	11802089	11820418	linc_gga008744	+	chr20	11834689	11906056	ENSGALG00000007636.4	PEPCK	-	14272
[truncated: 2,279 more rows]
